# Supplementary material for: Roads to ruin: conservation threats to a sentinel species across an urban gradient
Source: Ecol Appl. 2017 Oct 18;27(8):2382–96. doi: 10.1002/eap.1615 (PMC6084292; doi:10.1002/eap.1615)
Supplement: Supplementary file 2 [file EAP-27-2382-s002.zip]

Archive with 13 entries (12 files):
- cohoPSM_SEM_Stan.stan
- __MACOSX/
- __MACOSX/._cohoPSM_SEM_Stan.stan
- cohoPSManalyses.R
- __MACOSX/._cohoPSManalyses.R
- lulc.roads.labels.csv
- __MACOSX/._lulc.roads.labels.csv
- spatial.data.csv
- __MACOSX/._spatial.data.csv
- spatial.data.predict.csv
- __MACOSX/._spatial.data.predict.csv
- spawner.data.csv
- __MACOSX/._spawner.data.csv
