# Supplementary material for: Roads to ruin: conservation threats to a sentinel species across an urban gradient
Source: Ecol Appl. 2017 Oct 18;27(8):2382–96. doi: 10.1002/eap.1615 (PMC6084292; doi:10.1002/eap.1615)
Supplement: Supplementary file 2 [file EAP-27-2382-s002.zip › cohoPSM_SEM_Stan.stan]

data {
  int<lower=1> S;                # number of sites
  int<lower=1> D_normal;         # dimension of normally distributed site-level covariates
  int<lower=1> D_gamma;          # dimension of gamma-distributed site-level covariates
  matrix[S,D_normal+D_gamma] X;  # site-level covariates: 1, ..., D_normal, ..., D_normal+D_gamma
  # vector[S] X[D_normal+D_gamma];  # site-level covariates: 1, ..., D_normal, ..., D_normal+D_gamma
  int<lower=1> L;                # dimension of latent factor space (user-specified!)
  int<lower=1> N;                # number of PSM observations
  int<lower=0,upper=S> site[N];  # site index
  vector[N] ppt_su;              # summer precipitation (centered) 
  vector[N] ppt_fa;              # fall precipitation   (centered)
  int<lower=0,upper=1> I0_Z;     # estimate b0_Z (1) or fix to zero (0)?
  int<lower=0,upper=1> I_su;     # estimate b_su (1) or fix to zero (0)?
  int<lower=0,upper=1> I_su_Z;   # estimate b_su_Z (1) or fix to zero (0)?
  int<lower=0,upper=1> I_fa;     # estimate b_fa (1) or fix to zero (0)?
  int<lower=0,upper=1> I_fa_Z;   # estimate b_fa_Z (1) or fix to zero (0)?
  int<lower=0> n[N];             # number of females sampled
  int<lower=0> n_psm[N];         # number of PSM females observed
  int<lower=0,upper=1> I_fit[N]; # use PSM obs i to fit model (1) or not (0)?
  int<lower=0,upper=1> I_lpd[N]; # evaluate log post predictive density for obs i (1) or not (0)?
}

transformed data {
  int<lower=1> D;                     # dimension of all site-level covariates
  matrix[S,D_normal] X_normal;        # normally distributed site-level covariates
  matrix[S,D_gamma] X_gamma;          # gamma-distributed site-level covariates
  int<lower=0,upper=N> indx_fit[N];   # position index for obs used to fit the model
  int<lower=0,upper=N> indx_lpd[N];   # position index for obs used to evaluate lpd
  int<lower=1,upper=N> which_fit[sum(I_fit)]; # which(I_fit == 1)
  int<lower=1> n_fit[sum(I_fit)];     # number of females sampled: obs used to fit model
  int<lower=0> n_psm_fit[sum(I_fit)]; # number of PSM females: obs used to fit model
  vector<lower=1,upper=1>[S] ones_S;  # vector of ones
  
  D = D_normal + D_gamma;
  X_normal = block(X, 1, 1, S, D_normal);
  X_gamma = block(X, 1, D_normal+1, S, D_gamma);

  # Extract PSM data that will be used to fit the model
  for(i in 1:N)
  {
    indx_fit[i] = sum(head(I_fit, i));
    indx_lpd[i] = sum(head(I_lpd, i));

    if(I_fit[i] == 1)
    {
      which_fit[indx_fit[i]] = i;
      n_fit[indx_fit[i]] = n[i];
      n_psm_fit[indx_fit[i]] = n_psm[i];
    }
  }
  
  ones_S = rep_vector(1, S);
}

parameters {
  row_vector[D] a0;           # intercepts of mu_X on link scale
  row_vector<lower=0,upper=10>[D] phi; # scale parameters of X
  vector[D*L - L*(L-1)/2] A_nid_vec;  # factor loadings (nonidentified)
  matrix[S,L] Z_nid;          # latent factor scores (nonidentified)
  real mu_b0;                 # hyper-mean of site-level PSM regression intercept
  vector[L] b0_Z_nid;         # effects of Z on site-level PSM regression intercept (nonid)
  real<lower=0,upper=10> sigma_b0; # hyper-SD of site-level PSM regression intercept
  vector[S] b0_std;           # site-level PSM regression intercepts (centered and standardized)
  real mu_b_su;               # hyper-mean of site-level summer ppt slope
  vector[L] b_su_Z_nid;       # effects of Z on site-level summer ppt slope (nonid)
  real<lower=0,upper=10> sigma_b_su; # hyper-SD of site-level summer ppt slope
  vector[S] b_su_std;         # site-level summer ppt slopes (centered and standardized)
  real mu_b_fa;               # hyper-mean of site-level fall ppt slope
  vector[L] b_fa_Z_nid;       # effects of Z on site-level fall ppt slope (nonid)
  real<lower=0,upper=10> sigma_b_fa; # hyper-SD of site-level fall ppt slope
  vector[S] b_fa_std;         # site-level fall ppt slopes (centered and standardized)
  real<lower=0,upper=10> sigma_psm; # SD of observation-level residual errors in logit(P(PSM))
  vector[N] logit_p_psm_std;  # observation-level residual errors (standardized)
}

transformed parameters {
  matrix[D,L] A_nid;             # factor loading matrix (nonidentified)
  matrix[S,D] g_mu_X;            # linear predictor of X on link scale
  vector[S] b0;                  # site-level PSM regression intercepts
  vector[S] b_su;                # site-level summer ppt slopes
  vector[S] b_fa;                # site-level fall ppt slopes
  vector[N] logit_p_psm_hat;     # expected logit P(PSM) w/o obs-level random residuals
  vector[N] logit_p_psm;         # logit P(PSM) including obs-level random residuals
  
  # Fill in factor loading matrix s.t. A_nid[1:L,1:L] is lower triangular but unconstrained
  # (note use of local variable as a counter)
  A_nid = rep_matrix(0,D,L);
  
  {
    int k;
    k = 1;
    for(i in 1:D)
      for(j in 1:min(i,L))
      {
        A_nid[i,j] = A_nid_vec[k];
        k = k + 1;
      }
  }
  
  # Calculate linear predictor matrix of X on link scale
  g_mu_X = ones_S*a0 + Z_nid*transpose(A_nid);
  
  # Shift and rescale site-level random regression coefs
  # Indicator variables (read in as data) control which coefs are
  # estimated (I = 1) or fixed to zero (I = 0)
  b0 = mu_b0 + I0_Z*Z_nid*b0_Z_nid + sigma_b0*b0_std;
  b_su = I_su*(mu_b_su + I_su_Z*Z_nid*b_su_Z_nid + sigma_b_su*b_su_std);
  b_fa = I_fa*(mu_b_fa + I_fa_Z*Z_nid*b_fa_Z_nid + sigma_b_fa*b_fa_std);
  
  # Calculate predicted P(PSM), including observation-level random residuals
  for(i in 1:N)
    logit_p_psm_hat[i] = b0[site[i]] + b_su[site[i]]*ppt_su[i] + b_fa[site[i]]*ppt_fa[i];
  logit_p_psm = logit_p_psm_hat + sigma_psm*logit_p_psm_std;
}

model {
  vector[max(indx_fit)] logit_p_psm_fit; # logit P(PSM), for data used to fit the model
  
  # Priors
  a0 ~ normal(0,10);
  A_nid_vec ~ normal(0,10);
  to_vector(Z_nid) ~ normal(0,1);
  mu_b0 ~ normal(0,10);
  b0_Z_nid ~ normal(0,10);
  mu_b_su ~ normal(0,10);
  b_su_Z_nid ~ normal(0,10);
  mu_b_fa ~ normal(0,10);
  b_fa_Z_nid ~ normal(0,10);
  
  
  # Observation-level residual errors in P(PSM) to allow overdispersion
  logit_p_psm_std ~ normal(0,1);
  
  # Hierarchical priors for site-level regression coefs (non-centered parameterization)
  b0_std ~ normal(0,1);   # b0 ~ normal(mu_b0 + Z_nid*b0_Z_nid, sigma_b0)
  b_su_std ~ normal(0,1); # b_su ~ normal(mu_b_su + Z_nid*b_su_Z_nid, sigma_b_su)
  b_fa_std ~ normal(0,1); # b_fa ~ normal(mu_b_fa + Z_nid*b_fa_Z_nid, sigma_b_fa)
  
  # Factor analysis likelihood of site-level covariates
  to_vector(X_normal) ~ normal(to_vector(block(g_mu_X, 1, 1, S, D_normal)), 
                               to_vector(rep_matrix(head(phi, D_normal), S)));
  {
    matrix[S,D_gamma] phi_gamma;
    matrix[S,D_gamma] inv_mu_X_gamma;
    
    phi_gamma = rep_matrix(tail(phi, D_gamma), S);
    inv_mu_X_gamma = exp(-block(g_mu_X, 1, D_normal+1, S, D_gamma));
    to_vector(X_gamma) ~ gamma(to_vector(phi_gamma), to_vector(phi_gamma .* inv_mu_X_gamma));
  }
  #   for(j in 1:D_normal)
  #     X[j] ~ normal(col(g_mu_X, j), phi[j]); 
  #   
  #   for(j in (D_normal+1):D)
  #     X[j] ~ gamma(phi[j], phi[j]*exp(-col(g_mu_X, j)));
  
  # Likelihood of observed PSM conditional on obs-level random errors
  #   for(i in 1:N)
  #   {
  #     if(I_fit[i] == 1)
  #       logit_p_psm_fit[indx_fit[i]] = logit_p_psm[i]; # predictions used to fit model
  #   }
  for(i in 1:size(which_fit))
    logit_p_psm_fit[i] = logit_p_psm[which_fit[i]]; # predictions used to fit model
  n_psm_fit ~ binomial_logit(n_fit, logit_p_psm_fit);
}

generated quantities {
  vector[L] sign_A_diag;  # sign of upper 1:L diagonal of nonidentified loading matrix
  matrix[D,L] A;          # loading matrix (identified)
  matrix[S,L] Z;          # factor scores (identified)
  vector[L] b0_Z;         # effects of Z on site-level PSM regression intercept (identified)
  vector[L] b_su_Z;       # effects of Z on site-level summer precip slope (identified)
  vector[L] b_fa_Z;       # effects of Z on site-level fall precip slope (identified)
  vector[N] p_psm;        # predicted P(PSM)
  int N_MC;               # sample size for Monte Carlo estimate of marginal likelihood
  vector[max(max(indx_lpd),1)] ll_psm; # pointwise marginal log-likelihood of PSM obs
  
  # Reflect factors and loadings to ensure identifiability
  # Identified loading matrix A has A[1:L,1:L] lower triangular with positive diagonal
  for(j in 1:L)
    sign_A_diag[j] = A_nid[j,j] > 0 ? 1 : -1;
  
  A = diag_post_multiply(A_nid, sign_A_diag);
  Z = diag_post_multiply(Z_nid, sign_A_diag);
  b0_Z = b0_Z_nid .* sign_A_diag;
  b_su_Z = b_su_Z_nid .* sign_A_diag;
  b_fa_Z = b_fa_Z_nid .* sign_A_diag;
  
  # Transform P(PSM) from logit scale
  p_psm = 1 ./ (1 + exp(-logit_p_psm));

  # Pointwise marginal log-likelihood of PSM observations 
  # for use in model comparison via LOO or WAIC
  # Marginal likelihood is approximated by Monte Carlo integration over the
  # observation-level random residuals
  N_MC = 1000;  # hard-coded
  if(max(indx_lpd) > 0)
  {
    ll_psm = rep_vector(0, max(max(indx_lpd),1));
    for(i in 1:N)
    {
      if(I_lpd[i] == 1)
      {
        vector[N_MC] ll_psm_MC;
        real logit_p_psm_MC;
        
        for(j in 1:N_MC)
        {
          logit_p_psm_MC = normal_rng(logit_p_psm_hat[i], sigma_psm);
          ll_psm_MC[j] = binomial_logit_lpmf(n_psm[i] | n[i], logit_p_psm_MC);
        }
        
        ll_psm[indx_lpd[i]] = log_sum_exp(ll_psm_MC) - log(N_MC);
      }
    }
  }
}
