# Supplementary material for: Roads to ruin: conservation threats to a sentinel species across an urban gradient
Source: Ecol Appl. 2017 Oct 18;27(8):2382–96. doi: 10.1002/eap.1615 (PMC6084292; doi:10.1002/eap.1615)
Supplement: Supplementary file 2 [file EAP-27-2382-s002.zip › lulc.roads.labels.csv]

data.label	plot.label
ccap.decid	Deciduous
ccap.open	Open space
ccap.evgrn	Evergreen
ccap.hdev	High developed
ccap.ldev	Low developed
ccap.mdev	Medium developed
ccap.mxforest	Mixed forest
ccap.wetland	Wetland
ccap.ag	Agriculture
roads.1	Interstate
roads.2	Principal arterial
roads.3	Minor arterial
roads.4	Collector arterial
roads.5	Local roads
traffic	Traffic intensity
nlcd.imperv	Imperviousness
restoration	Restoration
pop.census	U.S. Census
pop.lscan	LandScan
