# Supplementary material for: Roads to ruin: conservation threats to a sentinel species across an urban gradient
Source: Ecol Appl. 2017 Oct 18;27(8):2382–96. doi: 10.1002/eap.1615 (PMC6084292; doi:10.1002/eap.1615)
Supplement: Supplementary file 2 [file EAP-27-2382-s002.zip › spatial.data.csv]

ID	site	watershed	area	ppt.su.2000	ppt.su.2001	ppt.su.2002	ppt.su.2003	ppt.su.2004	ppt.su.2005	ppt.su.2006	ppt.su.2007	ppt.su.2008	ppt.su.2009	ppt.su.2010	ppt.su.2011	ppt.fa.2000	ppt.fa.2001	ppt.fa.2002	ppt.fa.2003	ppt.fa.2004	ppt.fa.2005	ppt.fa.2006	ppt.fa.2007	ppt.fa.2008	ppt.fa.2009	ppt.fa.2010	ppt.fa.2011	ccap.decid	ccap.open	ccap.evgrn	ccap.hdev	ccap.ldev	ccap.mdev	ccap.mxforest	ccap.wetland	ccap.ag	ccap.other	roads.1	roads.2	roads.3	roads.4	roads.5	nlcd.imperv	restoration	pop.census	pop.lscan	traffic
1	Barker Creek	Barker Creek	10152000	30	99	22	8	94	39	5	82	65	23	20	25	211	446	161	431	204	297	500	221	240	445	264	288	0.058008	0.151418	0.215485	0.009486	0.233865	0.082506	0.140928	0.047695	0.008954	0.051655	0	0	0	1174	5015	0.1613	1.8716	677	447	14012.09
3	Big Scandia Creek	Big Scandia Creek	7900480	30	92	25	8	88	42	7	74	60	21	16	26	187	410	137	391	193	265	475	201	226	417	232	270	0.091230	0.094837	0.397267	0.000683	0.129841	0.021298	0.172210	0.019932	0.002050	0.070653	0	563	0	766	2887	0.0715	0.2531	132	114	16491.42
4	Blackjack Creek	Blackjack Creek	33779700	30	104	21	8	94	42	4	80	78	28	24	27	213	447	144	486	209	304	640	276	301	486	335	355	0.060986	0.081670	0.361549	0.012762	0.145587	0.039761	0.102745	0.079921	0.019876	0.095143	0	251	0	941	2690	0.1018	0.0000	281	354	13767.66
5	Bosworth Creek	Bosworth Creek	5265307	61	113	48	12	166	61	21	72	109	43	31	57	199	453	143	492	276	296	446	279	364	500	294	368	0.085656	0.031800	0.383370	0.000000	0.062233	0.001026	0.270816	0.010258	0.004787	0.150054	0	0	0	0	1473	0.0280	0.1899	70	55	894.67
6	Canyon Creek	Canyon Creek	10724400	39	95	37	8	156	60	17	68	110	35	25	38	247	463	142	436	279	330	512	268	316	465	282	324	0.077906	0.015022	0.111755	0.002266	0.096033	0.030044	0.537680	0.015441	0.059388	0.054465	0	0	0	271	2395	0.0505	0.2797	210	225	8205.22
7	Catherine Creek	Catherine Creek	37205100	46	92	42	10	132	49	16	76	93	38	28	53	160	348	106	352	191	230	378	218	311	421	219	285	0.183394	0.099978	0.038358	0.006443	0.193844	0.074820	0.110824	0.088964	0.017973	0.185402	0	0	0	408	3996	0.1298	0.1075	474	435	8893.90
8	Cherry Creek	Cherry Creek	71023847	66	132	48	13	183	71	24	79	122	48	40	64	241	528	180	530	356	364	472	281	358	472	278	322	0.069080	0.005360	0.314043	0.000203	0.038377	0.002978	0.333815	0.043957	0.028882	0.163305	0	0	24	118	1220	0.0163	0.0845	49	33	846.41
9	Chico Creek	Chico Creek	42060600	34	114	21	9	103	43	5	92	82	27	24	29	228	490	179	487	224	325	675	305	331	539	375	385	0.033466	0.022125	0.557003	0.003987	0.058837	0.012596	0.094628	0.029351	0.000642	0.187365	0	19	0	85	1257	0.0335	0.3804	95	110	2930.65
10	Church Creek	Church Creek	26096320	63	100	48	12	139	61	21	61	96	34	25	53	144	320	110	360	204	247	285	180	255	392	200	273	0.170116	0.051573	0.119302	0.001276	0.096707	0.027310	0.141656	0.081516	0.212019	0.098524	346	0	0	40	2330	0.0573	1.2645	98	82	11621.83
11	Clear Creek WF	Clear Creek WF	10171800	32	96	25	8	92	43	7	78	65	23	18	27	194	425	141	394	196	276	518	222	248	432	260	296	0.020203	0.114640	0.401876	0.031676	0.198844	0.113756	0.056952	0.021766	0.005840	0.034448	0	253	0	402	5395	0.1912	0.1966	481	349	11259.87
12	Cool Creek	Curley Creek	2048370	30	106	20	8	95	40	4	79	76	28	24	27	210	445	140	468	207	301	638	272	293	494	334	351	0.136463	0.157086	0.171566	0.003510	0.178148	0.048706	0.183414	0.083809	0.004827	0.032470	0	0	0	227	1187	0.1139	0.0000	503	489	7767.72
14	Curley Creek	Curley Creek	38136600	28	101	20	9	93	39	5	78	76	29	24	27	205	425	133	451	203	294	573	263	288	466	314	332	0.147339	0.069941	0.273769	0.000802	0.135405	0.018644	0.188653	0.054798	0.021003	0.089646	0	0	0	801	2643	0.0708	0.3933	274	237	3757.16
15	Curley Creek Trib	Curley Creek	1944000	28	105	20	8	93	37	6	79	75	27	24	26	204	423	131	444	199	290	540	249	275	458	303	319	0.280093	0.118056	0.171759	0.001389	0.106481	0.013426	0.208333	0.020833	0.001389	0.078241	0	0	0	255	1321	0.0644	0.0000	214	225	2023.43
16	Des Moines Creek	Des Moines Creek	14528106	17	77	18	9	94	38	4	63	81	29	20	23	167	332	104	379	162	236	424	185	232	363	248	228	0.075435	0.097675	0.011089	0.253149	0.255524	0.242680	0.044088	0.006071	0.000805	0.013484	7	0	0	2178	5476	0.5026	0.2065	1098	2355	31713.91
17	Dickerson Creek	Chico Creek	5643900	34	114	20	9	103	44	5	91	85	26	24	29	226	479	176	482	218	320	690	315	343	542	390	394	0.027694	0.002232	0.576941	0.000000	0.007016	0.000159	0.066497	0.029820	0.000159	0.289481	0	0	0	0	103	0.0045	0.0000	22	28	305.86
18	Dogfish Creek	Dogfish Creek	18742698	26	80	27	8	83	39	8	69	61	22	18	28	165	356	105	322	180	229	439	188	217	391	220	257	0.109328	0.046711	0.236789	0.013536	0.113396	0.062233	0.195140	0.058340	0.030612	0.133916	0	111	124	213	2916	0.0956	0.3735	245	318	9839.84
19	Dogfish Creek NF	Dogfish Creek	5468400	26	83	26	8	84	39	7	71	61	22	19	27	169	355	106	330	181	235	450	191	219	393	224	260	0.065833	0.046412	0.314571	0.000987	0.100066	0.029625	0.234529	0.031929	0.082949	0.093099	0	0	0	269	596	0.0614	0.0000	183	131	9623.41
20	Dry Creek	Dry Creek	7669268	39	91	36	10	145	52	15	74	103	38	26	44	224	450	142	441	280	331	460	272	286	430	242	283	0.159575	0.056148	0.041066	0.000117	0.129254	0.007072	0.419060	0.053100	0.000821	0.133787	0	0	165	213	2731	0.0572	0.2608	162	98	2484.29
21	Dubuque Creek	Dubuque Creek	16729200	56	106	46	12	154	56	19	76	106	42	33	57	196	439	140	454	263	285	437	259	356	467	264	321	0.109748	0.021017	0.330608	0.000161	0.082473	0.003174	0.305538	0.029589	0.001668	0.116025	0	0	0	0	2067	0.0351	0.1196	80	55	1472.07
22	E.F. Griffin	E.F. Griffin	9888300	61	138	53	13	205	83	28	85	139	49	46	68	298	592	211	595	422	432	589	337	396	535	343	410	0.013865	0.000000	0.517915	0.000000	0.006553	0.000000	0.122266	0.046995	0.000000	0.292406	0	0	0	0	0	0.0048	0.0000	0	0	0.00
23	Eager Beaver	Eager Beaver	3227646	66	129	48	12	168	67	23	76	110	46	39	59	219	504	165	496	334	318	430	263	364	471	264	309	0.104277	0.090858	0.074364	0.001398	0.129438	0.004753	0.335197	0.022365	0.106514	0.130836	0	0	0	0	2684	0.0618	0.0000	80	43	969.32
24	Fauntleroy Creek	Fauntleroy Creek	604681	15	79	17	7	85	34	4	70	82	26	22	27	164	325	99	366	148	219	425	190	231	377	247	242	0.071429	0.014881	0.092262	0.004464	0.407738	0.148810	0.165179	0.083333	0.000000	0.011905	0	0	0	304	8050	0.2522	4.9613	1663	1942	5302.61
25	Fish Creek	Fish Creek	20605500	53	95	44	10	123	52	18	65	88	31	21	52	141	328	111	356	179	247	292	167	258	385	195	276	0.222115	0.040882	0.093485	0.000437	0.090049	0.007862	0.159307	0.071515	0.192225	0.122123	6	0	0	174	1711	0.0433	0.0485	114	70	2373.45
26	Fortson Creek	Fortson Creek	2359124	60	107	49	19	168	65	32	81	159	65	29	76	397	867	323	1069	517	571	844	464	539	841	569	652	0.028201	0.009909	0.382241	0.000000	0.037729	0.001143	0.186357	0.006860	0.120427	0.227134	0	0	0	558	335	0.0194	1.2717	25	20	1677.34
27	Gorst Creek	Gorst Creek	25834500	35	114	21	9	97	48	4	85	84	25	22	27	227	478	176	521	218	316	714	306	337	486	382	385	0.058120	0.060094	0.527597	0.004552	0.052697	0.021309	0.106253	0.010521	0.001010	0.157847	0	24	239	145	1185	0.0399	0.2710	66	62	5306.56
28	Gorst Creek Trib	Gorst Creek	1510200	36	113	22	10	96	48	4	83	80	25	22	25	223	469	171	516	214	311	696	292	323	462	362	370	0.091776	0.014700	0.466627	0.010727	0.112435	0.087803	0.161700	0.002384	0.002980	0.048868	0	0	278	219	2053	0.0620	0.0000	128	108	7199.22
29	Grizzly Creek	Grizzly Creek	3327416	53	121	47	11	189	76	25	78	131	45	37	57	287	555	188	544	375	399	578	318	374	526	328	388	0.010188	0.000000	0.516996	0.000000	0.003787	0.000000	0.145163	0.019746	0.000000	0.304120	0	0	0	0	0	0.0053	0.0000	2	0	0.00
30	Happy Hollow Creek	Happy Hollow Creek	5749225	51	87	42	10	121	49	18	59	84	30	21	47	138	311	104	341	178	239	268	152	229	355	176	250	0.189812	0.016458	0.141484	0.000313	0.055329	0.003292	0.168130	0.040596	0.241223	0.143365	0	0	0	0	1579	0.0266	0.1739	55	31	515.50
31	Harris Creek	Harris Creek	6366288	59	127	47	12	188	72	23	80	123	45	39	57	254	530	183	534	366	374	467	277	318	451	267	314	0.059142	0.000000	0.356218	0.000000	0.027688	0.001271	0.366436	0.083345	0.000000	0.105900	0	0	0	16	1378	0.0120	0.3142	18	16	67.31
32	Harris Tr. B	Harris Tr. B	884947	56	121	46	11	183	69	22	79	121	45	37	55	249	515	176	517	350	365	467	276	311	448	263	309	0.039755	0.000000	0.275229	0.000000	0.030581	0.001019	0.520557	0.039755	0.000000	0.093102	0	0	0	339	293	0.0105	0.0000	57	41	1355.08
33	Harris Tr. C	Harris Tr. C	2257829	57	123	46	11	184	70	22	80	122	45	38	56	252	521	179	524	356	369	468	276	312	449	265	311	0.021974	0.028765	0.113863	0.000000	0.106672	0.001998	0.451059	0.016380	0.000000	0.259289	0	0	0	37	2495	0.0439	0.0000	116	87	156.90
34	Harris Tr. D	Harris Tr. D	344993	57	123	46	11	184	70	22	80	122	45	38	56	252	521	179	525	357	369	468	276	312	449	265	311	0.026110	0.002611	0.101828	0.000000	0.054830	0.000000	0.702350	0.005222	0.000000	0.107050	0	0	0	336	3386	0.0204	0.0000	50	15	1418.71
35	Index Creek (E.F. Stossel Cr)	Index Creek (E.F. Stossel Cr)	1674066	62	140	50	13	205	77	26	85	131	49	45	69	263	556	190	543	386	388	496	306	350	475	295	355	0.038337	0.000000	0.360151	0.000000	0.000000	0.000000	0.266739	0.040497	0.000000	0.294276	0	0	0	0	753	0.0016	0.0000	2	1	0.00
36	Jarstad Creek	Gorst Creek	1215900	35	123	20	9	102	42	4	91	80	26	24	27	222	465	169	497	212	315	677	301	321	498	365	380	0.039724	0.000000	0.676536	0.000000	0.001480	0.000000	0.077473	0.007402	0.000000	0.197385	0	0	0	0	0	0.0005	0.0000	1	1	0.00
37	Johnson Creek	Johnson Creek	6975513	29	85	27	8	84	40	8	68	59	21	18	27	182	410	134	372	194	258	458	192	225	395	222	262	0.035717	0.066271	0.459807	0.013555	0.084431	0.024271	0.113564	0.025389	0.025820	0.151175	0	734	0	52	1980	0.0729	1.5769	110	154	16768.75
39	Lake Creek	Lake Creek	5894100	58	128	55	15	200	96	33	79	154	50	36	61	300	595	194	588	378	430	667	346	426	591	384	451	0.050288	0.012572	0.288543	0.001680	0.044485	0.024431	0.334962	0.016491	0.001680	0.224869	792	730	0	101	1049	0.0381	0.1697	31	55	30640.01
40	Lewis Creek	Lewis Creek	6872400	79	190	78	15	218	102	43	74	181	68	39	106	402	889	350	1044	680	660	1075	621	887	1030	753	818	0.015453	0.000000	0.622839	0.000000	0.000000	0.000000	0.135979	0.003143	0.000000	0.222586	0	0	0	0	244	0.0004	0.0000	1	0	18.32
42	Longfellow Creek	Longfellow Creek	9191615	15	78	18	6	83	33	5	73	81	25	22	28	166	326	95	356	143	212	416	187	224	375	242	240	0.071526	0.076810	0.007828	0.084932	0.310861	0.394618	0.038063	0.012329	0.000391	0.002642	0	0	0	2264	11014	0.4431	0.1088	2696	2242	30976.61
43	Lost Creek	Chico Creek	8165700	36	116	21	9	101	47	6	92	87	27	24	30	238	522	193	519	243	339	713	319	349	556	397	402	0.034498	0.000000	0.647746	0.000000	0.000220	0.000000	0.114038	0.006282	0.000000	0.197215	0	0	0	0	92	0.0006	0.0000	13	9	0.00
44	M.F. Quilceda	M.F. Quilceda	7950600	58	106	50	10	140	57	21	72	101	36	24	60	152	365	119	386	190	264	359	214	333	457	260	345	0.245151	0.056939	0.126443	0.000113	0.109275	0.004641	0.198777	0.061127	0.049242	0.148291	0	0	0	254	1530	0.0470	1.0062	80	37	3347.19
46	Parish Creek	Gorst Creek	4518000	35	111	22	10	94	49	4	81	80	25	21	25	225	475	176	529	217	314	710	292	324	455	363	369	0.044622	0.059163	0.440837	0.000398	0.108499	0.022908	0.158300	0.014343	0.001793	0.149137	0	0	80	201	793	0.0552	0.0000	166	167	3605.70
47	People's Creek	People's Creek	9097200	71	127	46	13	160	69	24	79	119	48	47	66	235	521	176	541	363	359	455	260	368	464	263	294	0.082047	0.006431	0.182595	0.001484	0.040661	0.003166	0.425175	0.015532	0.026019	0.216891	0	0	73	0	1687	0.0197	0.0000	34	22	731.37
48	Pipers Creek	Pipers Creek	7221746	17	72	22	7	85	33	16	83	79	27	24	29	170	326	86	329	156	199	395	160	206	362	217	242	0.054502	0.012846	0.015091	0.070342	0.415316	0.352831	0.044899	0.029808	0.000998	0.003367	0	0	0	1438	12346	0.4369	0.5539	2804	2248	34112.69
49	Pond Creek	Cherry Creek	2617374	54	104	42	11	173	59	20	76	114	43	35	53	211	451	144	438	290	316	453	265	316	438	251	292	0.090909	0.006543	0.147383	0.000344	0.080923	0.000689	0.491506	0.000689	0.000000	0.181015	0	0	0	149	392	0.0277	0.0000	32	19	2574.27
50	Ross Creek	Ross Creek	1156500	49	92	43	10	130	50	17	73	95	37	25	54	154	345	106	356	183	235	351	204	299	415	214	300	0.217121	0.085603	0.142153	0.009339	0.113619	0.017899	0.253178	0.016342	0.115175	0.029572	0	0	0	0	3687	0.0723	0.0000	97	75	78.91
51	Son of Deer	Son of Deer	8477420	82	184	68	14	227	96	40	75	166	63	41	108	392	879	352	998	649	632	1027	590	864	975	714	771	0.015502	0.000000	0.831104	0.000000	0.000106	0.000000	0.060947	0.000000	0.000000	0.092341	0	0	0	0	828	0.0026	0.0000	0	0	0.00
52	Thornton Creek	Thornton Creek	29264099	15	68	21	7	86	32	10	86	83	26	26	31	173	327	85	322	152	191	377	156	210	365	217	244	0.011933	0.051116	0.049394	0.089531	0.484007	0.266583	0.026665	0.012343	0.000062	0.008366	546	0	197	1468	11562	0.4314	0.3417	2401	2190	80802.58
53	Valhalla Creek	Valhalla Creek	7385400	63	115	53	12	156	63	24	71	119	43	28	67	245	568	208	624	350	374	486	332	403	589	370	456	0.024372	0.009140	0.451093	0.000000	0.009018	0.000000	0.132098	0.041068	0.015233	0.317979	0	0	0	0	535	0.0052	0.1354	13	4	298.65
54	Weiss Creek	Weiss Creek	9509704	47	95	39	10	157	54	17	73	106	40	29	47	206	431	130	407	262	312	452	268	294	429	239	281	0.157664	0.038192	0.077584	0.000190	0.088135	0.010993	0.440864	0.015068	0.005876	0.165435	0	0	81	0	2358	0.0430	0.3155	122	91	2842.11
55	Wildcat Creek	Chico Creek	16176600	35	113	21	9	100	45	5	91	82	27	23	30	229	499	181	486	228	325	668	301	329	532	371	383	0.017414	0.011795	0.648548	0.000278	0.046957	0.004340	0.067097	0.047179	0.001113	0.155280	0	0	0	0	467	0.0172	0.0000	59	73	2558.13
56	Wildcat Creek Trib	Chico Creek and Wildcat Creek	3821000	34	110	22	8	98	42	5	90	76	27	22	29	217	471	168	446	210	309	614	282	306	506	342	361	0.005108	0.007308	0.670989	0.001179	0.048562	0.010137	0.022395	0.133899	0.000000	0.100424	0	0	0	0	628	0.0191	0.0000	47	127	2489.34
