# Supplementary material for: Roads to ruin: conservation threats to a sentinel species across an urban gradient
Source: Ecol Appl. 2017 Oct 18;27(8):2382–96. doi: 10.1002/eap.1615 (PMC6084292; doi:10.1002/eap.1615)
Supplement: Supplementary file 2 [file EAP-27-2382-s002.zip › spatial.data.predict.csv]

ID	coho	area	ppt.su.2000	ppt.su.2001	ppt.su.2002	ppt.su.2003	ppt.su.2004	ppt.su.2005	ppt.su.2006	ppt.su.2007	ppt.su.2008	ppt.su.2009	ppt.su.2010	ppt.su.2011	ppt.fa.2000	ppt.fa.2001	ppt.fa.2002	ppt.fa.2003	ppt.fa.2004	ppt.fa.2005	ppt.fa.2006	ppt.fa.2007	ppt.fa.2008	ppt.fa.2009	ppt.fa.2010	ppt.fa.2011	ccap.decid	ccap.open	ccap.evgrn	ccap.hdev	ccap.ldev	ccap.mdev	ccap.mxforest	ccap.wetland	ccap.ag	ccap.other	roads.1	roads.2	roads.3	roads.4	roads.5	nlcd.imperv	restoration	pop.census	pop.lscan	traffic
1	0	41581696	136	146	99	28	196	92	47	107	241	60	23	92	272	617	254	839	495	487	717	435	502	717	419	580	0.004	0.000	0.786	0.000	0.000	0.000	0.001	0.000	0.000	0.210	0	0	0	0	0	0.0000	0.0000	0.00	0.00	0.0
2	0	23276089	146	154	105	30	200	94	46	112	258	62	28	96	288	642	277	912	518	504	742	484	548	752	486	672	0.004	0.000	0.501	0.000	0.000	0.000	0.001	0.003	0.000	0.491	0	0	0	0	0	0.0000	0.0000	0.00	0.04	0.0
3	0	29876164	96	100	46	20	129	63	38	90	176	73	41	76	358	742	262	1061	449	450	823	441	504	819	507	733	0.001	0.000	0.401	0.000	0.000	0.000	0.002	0.005	0.000	0.592	0	0	0	0	0	0.0000	0.0000	0.02	0.15	0.0
4	0	25493212	151	157	106	37	199	94	54	131	241	69	31	120	258	591	241	835	456	473	854	478	634	797	620	824	0.007	0.000	0.587	0.000	0.000	0.000	0.001	0.000	0.000	0.405	0	0	0	0	0	0.0000	0.0000	0.00	0.00	0.0
5	0	19078943	83	85	36	17	121	59	39	90	176	70	40	86	311	642	217	941	418	427	869	442	521	882	572	833	0.001	0.000	0.501	0.000	0.000	0.000	0.001	0.000	0.000	0.498	0	0	0	0	0	0.0000	0.0000	0.03	0.00	0.0
6	1	27102142	99	101	44	20	132	70	42	90	176	71	41	91	301	621	209	904	401	409	872	434	485	877	587	849	0.000	0.000	0.550	0.000	0.000	0.000	0.001	0.001	0.000	0.448	0	0	0	0	0	0.0000	0.0000	0.02	0.00	0.0
7	0	26110970	148	147	87	29	186	94	60	128	222	75	42	125	328	689	257	1003	503	557	863	469	616	889	701	969	0.001	0.000	0.684	0.000	0.000	0.000	0.001	0.001	0.000	0.314	0	0	0	0	0	0.0000	0.0000	0.00	0.00	0.0
8	0	14085646	167	164	106	33	201	100	64	139	229	76	36	135	268	609	264	890	452	472	913	475	658	888	727	968	0.005	0.000	0.582	0.000	0.000	0.000	0.000	0.000	0.000	0.412	0	0	0	0	0	0.0000	0.0000	0.00	0.00	0.0
9	0	19749710	136	144	97	29	195	86	50	123	240	62	30	112	269	617	248	841	494	506	814	469	626	735	568	748	0.005	0.000	0.627	0.001	0.006	0.001	0.002	0.000	0.000	0.359	0	0	0	0	441	0.0043	0.0000	0.00	0.00	0.0
10	1	23662655	122	134	85	23	182	93	55	104	224	60	27	88	252	591	223	765	466	465	740	404	480	718	390	537	0.009	0.000	0.853	0.000	0.006	0.000	0.002	0.005	0.000	0.125	0	0	0	258	162	0.0030	0.0000	0.02	0.00	243.3
11	0	23111120	130	132	59	24	159	86	48	100	197	72	48	106	293	617	214	882	408	412	899	440	518	896	664	949	0.001	0.000	0.528	0.000	0.000	0.000	0.001	0.000	0.000	0.470	0	0	0	0	0	0.0000	0.0000	0.02	0.00	0.0
12	0	30956461	164	164	110	36	206	97	66	140	233	74	35	134	258	607	247	842	457	485	925	476	674	844	710	929	0.013	0.000	0.486	0.000	0.002	0.000	0.002	0.000	0.000	0.497	0	0	0	0	135	0.0011	0.0000	0.00	0.00	0.0
13	1	16378269	146	157	102	25	214	133	81	127	244	65	25	94	375	902	468	1158	797	653	802	432	491	838	421	551	0.006	0.000	0.764	0.000	0.002	0.000	0.001	0.000	0.000	0.227	0	0	0	0	240	0.0015	0.0000	0.03	0.00	0.0
14	0	15487100	133	144	96	26	193	101	64	117	234	62	32	102	262	605	218	790	493	496	830	449	565	779	514	690	0.004	0.000	0.841	0.000	0.003	0.000	0.001	0.020	0.000	0.132	0	0	0	0	374	0.0021	0.0000	0.03	0.00	0.0
15	1	19676269	103	129	59	28	174	81	26	84	243	62	19	55	241	540	249	771	450	437	566	349	391	601	268	374	0.053	0.000	0.561	0.000	0.006	0.001	0.131	0.077	0.025	0.147	0	0	0	31	728	0.0059	0.0000	13.16	2.98	125.6
16	0	14300033	124	135	88	25	186	83	57	110	223	65	35	114	249	586	209	768	474	526	881	457	589	732	599	788	0.004	0.000	0.588	0.011	0.022	0.014	0.000	0.000	0.000	0.361	0	0	0	735	376	0.0272	0.0000	0.03	0.26	371.5
17	0	13122249	125	138	88	23	189	105	65	108	218	55	26	83	255	596	213	776	483	457	782	404	461	758	391	534	0.002	0.000	0.816	0.000	0.010	0.002	0.002	0.002	0.000	0.167	0	0	0	0	898	0.0063	0.0000	0.04	0.00	0.0
18	0	38904450	166	165	106	32	218	97	71	134	228	75	39	133	359	808	358	1108	564	627	961	485	684	876	735	932	0.002	0.000	0.449	0.000	0.000	0.000	0.001	0.001	0.000	0.546	0	0	0	0	71	0.0003	0.0000	0.00	0.00	0.0
19	1	29765092	119	137	71	26	188	101	46	100	268	67	20	73	294	665	285	905	539	527	848	528	575	934	475	602	0.011	0.000	0.798	0.000	0.005	0.000	0.034	0.001	0.005	0.146	0	0	0	0	63	0.0040	0.0000	2.40	0.90	0.0
20	0	37461704	157	165	106	28	225	138	92	144	271	68	36	111	383	900	413	1094	775	637	924	530	607	992	575	706	0.002	0.000	0.499	0.000	0.003	0.000	0.000	0.001	0.000	0.494	0	0	0	0	183	0.0016	0.0000	0.01	0.00	0.0
21	0	13080135	133	143	96	28	197	112	77	129	252	65	35	106	322	835	398	1019	619	539	867	473	580	838	566	746	0.001	0.000	0.560	0.000	0.000	0.000	0.000	0.000	0.000	0.438	0	0	0	0	6	0.0003	0.0000	0.04	0.00	0.0
22	0	20975439	128	142	78	23	199	131	86	135	303	77	25	109	353	834	363	1104	676	634	1097	697	737	1295	654	783	0.006	0.000	0.782	0.000	0.006	0.001	0.008	0.003	0.000	0.195	0	0	0	0	321	0.0038	0.0000	3.77	0.05	0.0
23	0	19313171	131	145	76	23	206	120	70	122	282	70	24	95	316	720	282	959	574	569	1061	680	713	1207	637	754	0.017	0.000	0.819	0.000	0.001	0.000	0.014	0.001	0.000	0.149	0	0	0	0	40	0.0024	0.0000	4.13	0.37	0.0
24	0	15094646	141	154	84	24	221	146	105	161	327	78	29	125	423	897	438	1237	788	714	1252	826	863	1510	798	902	0.004	0.000	0.873	0.000	0.001	0.000	0.006	0.003	0.000	0.112	0	0	0	0	0	0.0016	0.0000	0.03	0.02	0.0
25	1	27595956	111	132	63	24	182	92	35	90	238	59	22	66	266	593	261	827	478	456	687	422	466	763	373	482	0.052	0.000	0.593	0.000	0.004	0.000	0.123	0.040	0.002	0.187	0	0	0	0	539	0.0036	0.0000	10.45	3.94	199.2
26	1	17242707	96	121	53	27	164	77	24	76	211	56	19	56	221	478	229	706	405	374	513	308	325	550	238	334	0.119	0.003	0.253	0.000	0.013	0.002	0.210	0.097	0.036	0.267	0	0	34	231	877	0.0092	0.0000	32.87	21.94	1345.6
27	1	28430269	117	134	65	22	189	93	40	97	240	60	24	72	295	666	289	899	518	494	754	466	521	851	435	545	0.032	0.000	0.640	0.000	0.003	0.000	0.092	0.021	0.000	0.213	0	0	0	0	486	0.0032	0.0000	4.36	0.92	56.5
28	1	25164475	111	138	63	14	204	83	84	155	297	73	42	117	437	995	460	1241	765	745	1266	869	887	1515	864	918	0.003	0.000	0.810	0.000	0.009	0.001	0.005	0.000	0.000	0.173	0	0	0	0	347	0.0048	0.0000	0.05	0.04	0.0
29	0	24081869	134	158	72	19	211	96	61	122	239	61	37	93	513	1109	614	1333	925	856	950	652	697	1146	645	732	0.003	0.000	0.605	0.000	0.008	0.000	0.169	0.016	0.000	0.199	0	0	0	0	0	0.0039	0.0000	0.00	0.00	0.0
30	1	20162601	155	180	79	19	245	103	84	151	282	64	39	111	571	1249	638	1459	1069	1007	1220	835	875	1494	826	879	0.035	0.000	0.633	0.000	0.015	0.001	0.032	0.002	0.000	0.283	0	0	0	0	681	0.0090	0.0000	1.31	0.10	0.0
31	1	17265191	124	145	73	20	205	94	66	128	237	67	31	102	444	992	443	1126	794	750	934	650	701	1059	651	767	0.011	0.000	0.605	0.000	0.010	0.000	0.030	0.000	0.000	0.344	0	0	0	0	343	0.0059	0.0000	20.01	1.24	0.0
32	0	17918164	134	142	89	24	198	81	67	124	233	71	37	125	290	667	262	916	525	588	941	478	640	765	691	886	0.002	0.000	0.644	0.001	0.005	0.001	0.001	0.008	0.000	0.339	0	0	0	0	436	0.0038	0.0000	0.03	0.06	0.0
33	0	20880702	126	136	89	24	187	81	46	109	217	60	28	103	256	599	232	789	479	495	768	434	572	700	506	672	0.013	0.000	0.765	0.000	0.013	0.001	0.002	0.083	0.000	0.123	0	0	0	303	438	0.0063	0.0000	0.02	0.00	216.0
34	1	21458801	122	135	83	23	185	102	56	101	242	60	20	82	270	631	266	847	514	491	750	411	471	783	389	520	0.011	0.000	0.794	0.000	0.006	0.001	0.019	0.007	0.000	0.162	0	0	0	234	722	0.0056	0.0000	0.09	0.00	220.2
35	1	18169945	113	129	72	21	177	89	35	86	259	58	16	71	242	554	201	814	433	455	732	421	489	778	392	514	0.017	0.000	0.767	0.000	0.006	0.001	0.073	0.001	0.000	0.135	0	0	0	320	994	0.0074	0.0000	5.81	2.99	367.9
36	0	32700019	201	201	125	30	277	173	122	186	343	82	40	140	575	1235	626	1455	1113	925	1201	796	834	1437	789	898	0.001	0.000	0.425	0.000	0.002	0.000	0.001	0.000	0.000	0.570	0	0	0	0	60	0.0011	0.0000	0.02	0.00	0.0
37	1	24636749	126	141	82	22	199	124	75	124	282	74	24	99	345	837	398	1100	707	627	827	494	542	926	450	570	0.004	0.000	0.901	0.000	0.006	0.000	0.004	0.004	0.000	0.081	0	0	0	0	563	0.0041	0.0000	0.20	0.04	0.0
38	1	24672230	114	131	71	20	183	100	44	96	252	62	17	73	277	667	295	961	557	531	700	405	455	755	361	473	0.011	0.000	0.809	0.001	0.011	0.002	0.037	0.002	0.000	0.127	0	0	0	36	1114	0.0081	0.0000	2.90	2.55	50.6
39	1	13018394	111	131	66	20	177	92	35	89	273	61	16	68	265	618	246	915	473	482	754	450	513	841	411	527	0.029	0.000	0.703	0.001	0.016	0.003	0.058	0.005	0.000	0.186	0	0	0	102	534	0.0129	0.0000	3.42	8.32	144.5
40	1	23428800	114	132	68	21	181	98	39	94	272	63	17	70	288	670	284	961	535	526	795	479	539	885	440	557	0.026	0.000	0.680	0.000	0.008	0.001	0.044	0.008	0.000	0.233	0	0	0	99	133	0.0068	0.0000	5.27	1.38	141.0
41	0	22065704	128	141	91	27	193	99	50	98	241	60	21	84	265	603	241	819	483	476	721	419	461	738	380	526	0.003	0.000	0.794	0.000	0.007	0.001	0.005	0.000	0.000	0.190	0	0	0	0	422	0.0034	0.0000	0.00	0.00	0.0
42	0	28738187	125	140	85	27	191	96	40	89	272	59	20	87	268	608	248	857	480	484	795	451	532	824	446	591	0.003	0.000	0.878	0.000	0.003	0.000	0.003	0.000	0.000	0.113	0	0	0	0	597	0.0039	0.0000	1.91	0.00	0.0
43	1	28736575	117	133	75	24	181	91	33	83	269	59	18	75	259	588	234	851	460	468	778	444	522	822	427	557	0.031	0.000	0.797	0.000	0.006	0.001	0.014	0.001	0.000	0.151	0	0	0	0	763	0.0067	0.0000	2.13	0.24	0.0
44	1	19802730	104	126	60	22	169	83	26	84	249	58	17	59	248	564	237	811	457	449	650	390	445	710	339	449	0.039	0.000	0.652	0.000	0.009	0.000	0.086	0.018	0.000	0.195	0	0	0	229	245	0.0055	0.0000	5.74	1.77	324.5
45	1	23008008	121	140	78	29	186	95	38	89	264	60	20	84	279	627	274	897	507	500	704	406	471	742	370	495	0.021	0.000	0.700	0.000	0.008	0.001	0.019	0.006	0.000	0.243	0	0	0	30	0	0.0101	0.0000	2.62	3.01	42.9
46	1	15166481	105	126	61	25	171	80	24	82	240	59	19	58	241	543	238	772	445	434	578	348	399	622	283	389	0.049	0.000	0.602	0.000	0.004	0.000	0.110	0.015	0.000	0.221	0	0	0	171	0	0.0040	0.0000	5.20	1.12	243.0
47	1	31473932	109	135	66	31	176	85	25	82	240	62	19	61	253	569	269	808	467	448	529	327	368	575	255	361	0.125	0.001	0.404	0.000	0.006	0.002	0.204	0.012	0.010	0.235	0	0	0	65	660	0.0069	0.0000	13.94	8.00	283.0
48	1	42888961	102	133	57	37	163	80	25	81	223	65	19	60	238	523	258	753	439	418	490	312	348	544	235	335	0.074	0.000	0.448	0.000	0.018	0.002	0.208	0.004	0.098	0.148	0	0	0	122	776	0.0093	0.0000	45.62	27.71	286.6
49	1	27223815	100	131	56	35	171	78	23	82	232	64	18	52	235	518	253	744	437	423	505	312	354	529	222	325	0.170	0.022	0.286	0.000	0.037	0.004	0.237	0.025	0.122	0.097	0	0	0	379	820	0.0191	0.0000	73.39	67.41	1323.9
50	1	21358723	106	138	60	37	174	81	43	99	247	71	22	64	267	586	284	804	484	460	641	410	438	673	324	448	0.087	0.001	0.499	0.000	0.006	0.001	0.173	0.010	0.012	0.211	0	0	0	159	134	0.0057	0.0000	11.83	7.72	802.7
51	1	26017773	104	131	59	31	173	80	38	94	242	66	22	63	252	554	262	779	461	436	622	399	416	667	318	436	0.080	0.000	0.474	0.000	0.006	0.000	0.189	0.028	0.054	0.169	0	0	0	100	249	0.0050	0.0000	13.17	3.55	536.3
52	1	23233220	125	143	75	25	196	112	54	109	268	68	22	80	308	690	292	922	570	552	939	591	631	1041	544	674	0.015	0.000	0.688	0.000	0.006	0.001	0.042	0.015	0.003	0.230	0	0	0	0	108	0.0046	0.0000	11.93	9.22	47.6
53	0	25722911	198	198	104	25	280	138	131	218	368	76	52	148	566	1224	593	1442	1069	942	1502	1060	1101	1922	1071	1103	0.003	0.000	0.547	0.000	0.001	0.000	0.001	0.000	0.000	0.448	0	0	0	0	193	0.0009	0.0000	0.02	0.00	0.0
54	0	20698300	162	177	82	19	254	112	108	170	318	68	35	125	441	1048	467	1330	814	779	1339	930	960	1672	913	959	0.004	0.000	0.698	0.000	0.002	0.000	0.002	0.008	0.000	0.287	0	0	0	0	213	0.0013	0.0000	0.02	0.00	0.0
55	0	20623743	161	173	88	22	248	128	110	176	329	71	36	129	442	1001	459	1275	812	755	1317	906	940	1645	893	960	0.004	0.000	0.648	0.000	0.000	0.000	0.002	0.000	0.000	0.346	0	0	0	0	123	0.0004	0.0000	0.02	0.00	0.0
56	0	29435667	145	158	79	21	230	123	97	158	316	71	33	119	402	910	408	1211	751	692	1248	836	872	1518	813	896	0.004	0.000	0.673	0.000	0.001	0.000	0.005	0.002	0.000	0.314	0	0	0	0	52	0.0013	0.0000	0.02	0.00	0.0
57	0	25372844	134	147	71	20	213	101	73	132	283	66	33	99	357	812	340	1049	649	614	1103	721	763	1280	699	793	0.009	0.000	0.763	0.001	0.010	0.000	0.031	0.002	0.000	0.184	0	0	0	0	177	0.0087	0.0000	0.99	0.68	0.0
58	1	22578959	96	117	54	23	165	77	25	78	188	53	24	59	243	533	250	740	408	377	520	319	354	591	272	372	0.035	0.003	0.322	0.000	0.019	0.001	0.123	0.110	0.208	0.178	0	0	225	0	625	0.0119	0.0000	16.44	8.78	612.4
59	0	32203715	158	176	78	17	255	101	98	165	308	66	35	120	489	1149	523	1424	888	876	1323	915	939	1632	890	927	0.000	0.000	0.660	0.000	0.002	0.000	0.001	0.000	0.000	0.337	0	0	0	0	182	0.0011	0.0000	0.02	0.00	0.0
60	0	21180986	123	155	64	13	235	85	83	148	287	65	36	111	442	1072	495	1364	809	784	1228	838	867	1499	819	864	0.003	0.000	0.737	0.000	0.003	0.000	0.003	0.000	0.000	0.254	0	0	0	0	394	0.0021	0.0000	1.30	0.00	0.0
61	1	27043636	100	127	59	14	203	82	74	145	272	70	41	109	436	988	506	1261	769	740	1173	793	835	1411	807	870	0.002	0.000	0.701	0.000	0.000	0.000	0.018	0.004	0.000	0.275	0	0	0	0	0	0.0000	0.0000	0.07	0.00	0.0
62	1	24612445	114	144	63	15	210	84	63	127	248	63	35	97	490	1114	562	1307	886	840	1052	697	746	1246	701	768	0.052	0.000	0.586	0.000	0.001	0.000	0.097	0.003	0.000	0.261	0	0	0	0	436	0.0003	0.0000	1.25	0.33	0.0
63	1	39067071	127	151	69	18	204	92	54	115	223	60	36	90	524	1134	623	1349	949	858	876	600	653	1055	603	690	0.133	0.000	0.502	0.000	0.004	0.000	0.156	0.012	0.000	0.193	0	0	0	0	718	0.0037	0.0000	9.18	0.24	0.0
64	1	23970449	110	131	64	19	200	87	52	106	217	61	35	88	351	786	343	959	577	540	741	543	609	944	552	661	0.035	0.000	0.543	0.000	0.001	0.000	0.109	0.022	0.000	0.289	0	0	0	0	238	0.0015	0.0000	13.28	0.57	0.0
65	1	20666145	103	122	57	18	180	80	38	88	199	57	31	72	300	676	307	879	466	429	620	428	479	764	415	523	0.016	0.000	0.448	0.000	0.004	0.000	0.179	0.031	0.001	0.321	0	0	0	0	127	0.0032	0.0000	15.54	1.12	0.0
66	0	30779162	166	181	85	21	251	111	101	166	310	68	43	122	533	1176	593	1382	1001	928	1335	935	968	1653	924	978	0.004	0.000	0.593	0.001	0.009	0.001	0.005	0.002	0.000	0.385	0	0	0	0	0	0.0070	0.0000	0.49	0.42	0.0
67	1	28263406	132	151	71	20	208	94	57	117	244	61	35	89	428	955	486	1167	765	707	898	601	651	1072	594	692	0.017	0.000	0.719	0.000	0.003	0.000	0.032	0.005	0.000	0.223	0	0	0	0	5	0.0060	0.0000	0.68	0.21	0.0
68	1	29035456	99	116	55	21	170	77	39	92	202	58	32	72	274	615	286	801	476	429	617	391	443	712	372	485	0.083	0.003	0.350	0.001	0.014	0.004	0.135	0.066	0.094	0.249	0	0	112	0	294	0.0108	0.0000	15.25	14.21	216.0
69	1	30599100	120	138	66	20	194	89	42	101	231	59	29	77	339	781	354	994	590	550	764	487	540	881	466	572	0.017	0.000	0.573	0.000	0.009	0.000	0.089	0.020	0.000	0.291	0	0	0	0	130	0.0069	0.0000	2.40	0.38	20.0
70	1	14518108	103	121	57	20	175	78	27	84	198	54	25	64	276	628	294	840	466	428	546	350	404	656	324	431	0.030	0.000	0.482	0.000	0.002	0.000	0.134	0.007	0.000	0.345	0	0	0	0	431	0.0024	0.0000	7.34	1.98	104.2
71	1	22246449	101	120	57	23	169	79	46	102	222	62	34	77	282	629	298	812	503	455	695	432	462	755	399	516	0.096	0.001	0.390	0.000	0.005	0.001	0.090	0.038	0.135	0.244	0	0	100	0	203	0.0045	0.0000	8.88	5.81	301.8
72	1	16295722	102	123	58	27	169	78	35	95	224	61	26	71	260	570	269	771	465	427	646	408	420	713	356	470	0.118	0.000	0.406	0.000	0.007	0.000	0.094	0.029	0.117	0.229	0	0	24	0	328	0.0055	0.0000	20.53	7.46	66.0
73	1	11073101	95	117	53	24	162	76	22	74	196	52	22	55	226	490	232	708	403	369	503	297	321	547	236	330	0.099	0.006	0.304	0.000	0.014	0.001	0.254	0.061	0.061	0.199	0	0	191	0	582	0.0090	0.0000	27.94	10.66	623.0
74	1	28900629	94	120	51	33	160	75	30	84	208	58	22	64	228	480	234	680	413	363	541	332	334	589	261	356	0.109	0.002	0.301	0.001	0.017	0.003	0.114	0.043	0.060	0.351	0	0	107	0	284	0.0111	0.0000	25.65	28.57	725.4
75	1	28735080	99	129	55	36	165	77	41	96	228	66	23	68	247	528	260	737	442	402	614	396	394	672	323	438	0.047	0.007	0.475	0.001	0.026	0.004	0.118	0.014	0.104	0.204	0	0	228	0	697	0.0175	0.0000	24.71	18.53	1851.4
76	1	23651859	94	120	51	36	157	78	44	91	209	63	27	70	233	488	240	676	423	378	543	336	333	588	267	361	0.042	0.004	0.396	0.000	0.023	0.002	0.177	0.020	0.131	0.205	0	0	136	29	488	0.0127	0.0000	43.99	26.85	1189.0
77	1	29974778	93	135	48	48	151	79	40	92	214	80	21	67	228	475	252	664	418	389	541	355	381	605	281	389	0.057	0.001	0.463	0.000	0.014	0.003	0.202	0.025	0.160	0.075	0	0	1	284	380	0.0081	0.0000	32.49	25.72	654.7
78	1	23297080	94	134	50	46	152	78	32	81	206	76	19	61	223	468	246	666	415	390	507	324	362	559	247	350	0.110	0.000	0.236	0.001	0.018	0.002	0.304	0.017	0.175	0.137	0	0	0	448	418	0.0088	0.0000	18.51	6.98	522.2
79	1	10347691	89	130	47	45	145	76	23	69	186	72	18	56	203	421	225	619	384	360	412	266	305	480	194	280	0.016	0.000	0.259	0.002	0.018	0.002	0.106	0.007	0.573	0.017	0	0	0	24	878	0.0092	0.0000	19.63	15.50	80.4
80	1	26875577	140	147	80	30	179	90	61	123	212	74	41	126	274	629	235	882	425	448	862	449	573	873	678	971	0.002	0.000	0.643	0.000	0.000	0.000	0.001	0.002	0.000	0.353	0	0	0	0	0	0.0000	0.0000	0.02	0.00	0.0
81	1	29713358	95	100	49	20	136	73	43	93	191	68	39	93	288	586	198	881	446	449	751	430	475	757	540	769	0.005	0.000	0.771	0.000	0.000	0.000	0.005	0.008	0.000	0.211	0	0	0	0	0	0.0000	0.0000	0.02	0.00	0.0
82	1	14939644	75	85	41	16	118	62	38	91	189	66	36	86	255	541	190	834	394	382	628	419	420	672	434	614	0.004	0.000	0.909	0.000	0.000	0.000	0.005	0.018	0.000	0.064	0	0	0	0	0	0.0000	0.0000	0.03	0.01	0.0
83	1	33975689	110	118	62	23	150	76	49	108	207	69	39	103	290	619	234	938	442	458	761	453	540	813	592	829	0.003	0.000	0.656	0.000	0.000	0.000	0.001	0.000	0.000	0.340	0	0	0	0	0	0.0000	0.0000	0.01	0.01	0.0
84	0	35293074	156	159	103	34	197	97	47	111	225	66	29	100	257	579	230	838	442	456	798	483	565	793	573	785	0.004	0.000	0.634	0.000	0.000	0.000	0.002	0.000	0.000	0.360	0	0	0	0	0	0.0000	0.0000	0.00	0.04	0.0
85	0	11990768	138	144	86	30	181	91	50	113	224	68	32	101	351	785	339	1128	528	593	807	485	590	844	623	853	0.001	0.000	0.473	0.000	0.000	0.000	0.000	0.002	0.000	0.524	0	0	0	0	0	0.0000	0.0000	0.00	0.07	0.0
86	1	13798181	82	127	40	51	134	75	24	67	170	79	17	59	183	360	208	536	348	324	365	243	287	451	175	254	0.048	0.000	0.071	0.003	0.035	0.006	0.129	0.022	0.670	0.016	0	0	0	147	1469	0.0181	0.0000	55.26	44.19	606.0
87	1	7875356	79	125	38	53	129	75	25	62	159	80	18	62	168	322	190	484	322	298	337	230	276	435	166	243	0.005	0.006	0.000	0.004	0.057	0.008	0.005	0.001	0.911	0.002	0	0	682	0	1236	0.0288	0.0000	61.26	68.70	4355.7
88	1	9651987	78	124	38	56	120	71	24	63	146	85	17	60	173	336	200	495	329	306	367	250	296	452	175	249	0.044	0.000	0.008	0.008	0.030	0.015	0.016	0.044	0.796	0.039	0	0	0	223	899	0.0218	0.0000	46.37	15.31	1519.9
89	1	9517865	62	83	27	26	100	66	6	35	103	41	30	47	117	247	101	384	275	231	273	149	222	320	136	174	0.298	0.104	0.006	0.033	0.139	0.086	0.040	0.105	0.089	0.099	645	0	0	609	2410	0.1568	0.0000	313.35	261.18	23660.2
90	1	10573195	88	124	46	42	149	73	29	77	192	65	22	57	213	432	229	612	388	342	471	290	293	515	215	300	0.024	0.001	0.263	0.008	0.023	0.018	0.120	0.003	0.365	0.176	0	0	213	0	659	0.0310	0.0000	31.29	12.03	904.1
91	1	6451238	81	126	39	54	124	74	23	63	155	84	17	60	181	352	212	518	343	317	352	241	287	443	172	247	0.037	0.020	0.005	0.028	0.096	0.039	0.011	0.012	0.746	0.005	0	0	184	90	2750	0.0824	0.0000	160.46	143.93	1870.6
92	1	9394760	74	111	35	50	121	67	18	59	135	66	20	52	160	310	176	454	315	281	353	229	269	418	166	228	0.002	0.010	0.003	0.002	0.055	0.004	0.005	0.002	0.907	0.009	0	0	0	0	1500	0.0241	0.0000	54.96	21.72	2336.6
93	1	10387691	68	92	32	30	114	66	17	48	124	47	25	48	135	278	131	421	295	246	311	175	227	352	138	187	0.190	0.062	0.068	0.035	0.108	0.047	0.168	0.073	0.174	0.074	173	0	91	530	2494	0.1117	0.0000	248.34	158.88	15998.0
94	1	10021081	78	108	39	39	139	69	20	59	158	56	21	48	171	346	176	518	334	273	362	204	216	390	136	194	0.177	0.018	0.084	0.000	0.042	0.002	0.169	0.030	0.438	0.040	0	0	126	284	1568	0.0194	0.0000	148.99	41.02	2428.7
95	1	12985278	79	112	39	42	138	70	19	61	164	57	20	49	174	344	182	513	335	280	362	212	228	401	139	201	0.202	0.017	0.089	0.002	0.047	0.006	0.104	0.125	0.271	0.137	0	0	322	33	758	0.0265	0.0000	98.93	29.33	1814.1
96	1	14623267	75	116	36	49	125	70	21	60	148	71	19	55	164	315	181	469	317	282	340	221	259	414	155	221	0.068	0.010	0.016	0.004	0.048	0.013	0.019	0.109	0.572	0.141	0	0	0	139	1300	0.0304	0.0000	140.32	86.44	879.1
97	1	9521716	77	120	37	56	122	70	22	63	144	81	19	58	165	315	187	464	317	290	364	246	290	446	173	244	0.053	0.010	0.002	0.011	0.076	0.035	0.011	0.062	0.687	0.051	0	0	0	840	1667	0.0606	0.0000	195.50	182.73	2936.8
98	1	12028001	77	122	37	59	121	70	23	63	144	84	18	60	165	314	188	462	316	290	368	251	296	452	176	249	0.099	0.016	0.010	0.004	0.064	0.022	0.029	0.073	0.649	0.034	0	0	0	382	1337	0.0412	0.0000	133.12	67.82	2838.2
99	1	14433551	75	116	36	50	124	69	20	59	140	69	19	54	162	311	179	460	315	283	343	224	263	415	160	223	0.028	0.008	0.020	0.010	0.058	0.022	0.018	0.026	0.755	0.055	0	0	0	226	1245	0.0412	0.0000	134.85	86.44	1947.6
100	1	17054959	80	122	39	55	121	67	21	69	150	83	18	56	187	375	221	544	355	330	417	277	320	476	196	266	0.024	0.019	0.006	0.004	0.073	0.041	0.007	0.005	0.814	0.007	0	0	0	146	2164	0.0573	0.0000	220.77	168.95	1265.3
101	1	10561653	77	115	37	54	122	67	23	69	145	80	20	59	176	344	202	504	338	306	417	275	321	482	202	274	0.005	0.066	0.003	0.024	0.140	0.080	0.006	0.005	0.664	0.007	0	0	0	500	3264	0.1250	0.0000	341.36	304.62	3219.7
102	1	8362037	74	108	36	49	121	66	20	64	137	72	21	56	169	327	184	480	327	297	390	255	300	453	188	254	0.009	0.019	0.004	0.022	0.089	0.035	0.006	0.004	0.808	0.004	0	0	215	295	1974	0.0783	0.0000	192.84	170.53	3876.1
103	1	8529376	72	105	35	47	120	65	18	60	132	65	21	53	161	311	172	456	316	285	362	235	277	424	172	233	0.024	0.012	0.005	0.023	0.098	0.065	0.019	0.032	0.647	0.074	0	0	454	319	2632	0.1001	0.0000	301.50	365.31	5287.6
104	1	11141499	73	104	36	48	121	66	20	65	135	69	22	57	171	331	185	491	333	298	394	257	302	456	190	258	0.012	0.023	0.003	0.031	0.097	0.042	0.005	0.009	0.770	0.008	0	0	664	342	1207	0.0929	0.0000	148.16	136.18	7244.9
105	1	10490473	79	109	40	49	128	70	25	73	142	72	22	63	187	367	207	554	365	318	436	288	336	503	216	297	0.065	0.000	0.018	0.001	0.031	0.005	0.039	0.050	0.763	0.027	0	0	0	458	854	0.0157	0.0000	54.64	26.31	452.3
106	1	13036707	72	102	36	46	122	66	20	65	135	68	23	56	171	329	188	493	336	297	391	256	299	452	190	255	0.035	0.007	0.042	0.005	0.055	0.008	0.026	0.033	0.766	0.023	0	0	0	336	1106	0.0299	0.0000	93.02	79.07	2619.1
107	1	7888250	76	104	41	44	127	70	23	69	138	66	24	61	183	351	200	534	359	310	413	273	319	478	207	279	0.071	0.000	0.010	0.000	0.029	0.002	0.023	0.063	0.770	0.031	0	0	0	359	985	0.0121	0.0000	52.53	21.77	1195.0
108	1	7673555	70	97	37	40	124	67	20	62	128	60	25	56	168	320	180	487	335	292	369	240	285	430	182	243	0.037	0.005	0.022	0.004	0.056	0.008	0.021	0.033	0.785	0.030	0	0	0	278	1150	0.0292	0.0000	112.97	59.78	1928.4
109	1	12797409	71	98	38	38	128	68	17	55	117	53	25	53	163	314	169	477	330	288	328	205	255	382	161	212	0.064	0.026	0.033	0.001	0.068	0.007	0.046	0.113	0.607	0.034	0	0	0	263	1347	0.0330	0.0000	115.22	50.16	851.7
110	1	11376949	69	94	34	37	119	65	14	51	116	51	25	50	150	295	154	437	310	270	318	200	249	374	156	204	0.030	0.002	0.014	0.001	0.054	0.008	0.016	0.054	0.783	0.038	0	0	0	0	1531	0.0261	0.0000	135.34	57.66	683.3
111	1	12213964	71	102	34	44	118	65	16	56	127	59	22	51	155	300	161	442	309	275	343	220	263	404	164	220	0.021	0.014	0.018	0.003	0.100	0.020	0.019	0.019	0.726	0.059	0	0	304	178	1900	0.0530	0.0000	205.47	84.10	5526.0
112	1	13232308	68	90	33	32	115	66	11	43	107	44	26	47	141	280	141	418	301	257	284	175	229	339	144	184	0.059	0.028	0.026	0.001	0.077	0.009	0.043	0.059	0.656	0.042	0	0	0	0	1458	0.0389	0.0000	125.05	48.64	647.7
113	1	8531364	72	98	37	31	124	70	11	43	102	42	26	46	154	305	159	459	323	277	277	168	222	328	142	179	0.109	0.061	0.009	0.005	0.176	0.067	0.045	0.054	0.433	0.041	588	0	0	569	3050	0.1223	0.0000	457.04	215.71	13999.5
114	1	13443518	75	111	37	42	127	70	20	57	146	62	20	50	164	317	176	473	319	277	331	203	235	390	143	202	0.106	0.002	0.079	0.005	0.042	0.005	0.116	0.105	0.404	0.137	0	0	0	486	1110	0.0287	0.0000	106.47	51.57	2666.6
115	1	14192540	69	97	38	40	130	66	22	66	126	58	27	59	168	316	174	483	341	285	383	247	295	443	194	257	0.049	0.000	0.006	0.001	0.027	0.002	0.022	0.044	0.830	0.018	0	0	0	403	611	0.0122	0.0000	51.36	18.02	1790.6
116	1	8797458	66	97	37	37	136	64	20	64	118	54	29	60	169	311	174	488	347	279	363	232	281	415	185	240	0.056	0.005	0.034	0.000	0.069	0.003	0.048	0.090	0.658	0.039	0	0	0	319	1448	0.0287	0.0000	107.26	47.17	2029.3
117	1	11117455	78	108	45	43	141	71	26	73	135	61	31	67	199	377	211	585	392	318	425	282	328	494	224	297	0.327	0.000	0.042	0.000	0.014	0.001	0.161	0.168	0.199	0.087	0	0	0	560	959	0.0073	0.0000	49.38	33.21	404.0
118	1	9078538	68	99	39	38	139	65	21	67	122	55	30	63	175	323	181	509	359	285	381	247	296	436	197	257	0.163	0.000	0.039	0.000	0.037	0.002	0.092	0.085	0.499	0.082	0	0	0	514	1220	0.0154	0.0000	89.36	36.34	769.1
119	1	13708167	66	94	37	36	141	61	21	66	116	53	34	67	177	325	184	543	371	282	370	236	287	411	192	244	0.268	0.003	0.067	0.000	0.029	0.001	0.156	0.129	0.239	0.107	0	0	0	434	1023	0.0121	0.0000	80.04	34.57	566.2
120	1	7946052	73	103	43	38	148	65	23	68	119	55	37	72	194	371	208	600	410	302	385	247	302	426	206	259	0.222	0.000	0.110	0.000	0.026	0.001	0.196	0.095	0.244	0.106	0	0	0	640	1143	0.0149	0.0000	63.41	41.22	981.7
121	1	7460042	59	86	33	39	136	57	19	65	108	52	38	74	173	300	180	531	375	271	362	224	284	379	185	223	0.209	0.034	0.063	0.003	0.094	0.025	0.171	0.058	0.220	0.124	526	0	0	855	1808	0.0634	0.0000	127.55	78.10	8611.2
122	1	10251931	74	103	40	34	130	72	14	48	107	46	26	49	165	322	173	489	339	290	298	182	235	348	150	192	0.090	0.060	0.014	0.018	0.137	0.041	0.051	0.059	0.482	0.049	525	0	0	1075	1767	0.0941	0.0000	186.57	94.43	14363.3
123	1	11844313	71	103	40	34	134	70	15	53	107	48	27	53	167	315	175	489	347	285	312	191	243	358	156	201	0.136	0.022	0.023	0.007	0.075	0.019	0.047	0.167	0.401	0.106	375	0	0	441	1960	0.0496	0.0000	85.88	48.83	8656.1
124	0	7812977	69	100	38	36	134	68	16	55	111	50	27	53	164	310	168	477	340	282	321	198	250	370	160	208	0.061	0.056	0.046	0.003	0.079	0.019	0.051	0.159	0.480	0.047	368	0	0	116	1483	0.0479	0.0000	108.22	66.94	6353.6
125	1	13515373	65	93	36	35	132	64	16	57	106	49	29	58	165	294	172	484	345	274	326	200	251	363	163	206	0.153	0.021	0.026	0.000	0.048	0.007	0.060	0.219	0.371	0.094	162	0	0	221	1641	0.0244	0.0000	78.88	48.81	4565.3
126	1	11414689	60	85	33	35	134	58	17	61	106	50	33	64	165	290	169	500	350	266	340	211	263	370	173	214	0.209	0.035	0.037	0.009	0.106	0.025	0.096	0.214	0.174	0.096	807	0	0	666	1411	0.0675	0.0000	79.93	56.33	16338.3
127	1	4429003	56	78	31	34	131	53	17	61	102	49	35	68	163	279	164	494	350	259	340	209	262	360	175	210	0.149	0.071	0.037	0.001	0.105	0.020	0.102	0.229	0.132	0.155	0	0	0	475	1741	0.0534	0.0000	160.82	80.62	2160.2
128	0	13481562	72	102	39	33	128	73	13	48	103	44	27	49	166	315	178	479	341	288	296	178	229	338	146	186	0.147	0.002	0.014	0.001	0.025	0.005	0.055	0.261	0.306	0.184	0	0	0	139	1142	0.0147	0.0000	67.41	47.74	382.1
129	1	8261787	69	99	38	34	128	72	14	51	104	46	28	51	166	309	178	477	342	285	304	184	235	345	150	191	0.198	0.012	0.017	0.000	0.031	0.004	0.072	0.110	0.461	0.094	0	0	0	412	1431	0.0172	0.0000	99.48	47.44	2096.0
130	1	9496104	61	86	31	36	121	64	14	54	102	47	30	56	161	283	168	471	339	270	319	196	245	351	159	198	0.040	0.008	0.001	0.047	0.054	0.039	0.010	0.617	0.129	0.055	0	0	0	555	1686	0.0908	0.0000	96.55	114.97	2464.6
131	1	6313747	62	86	31	34	118	65	14	52	101	46	30	52	158	275	162	463	329	267	315	193	239	348	155	195	0.125	0.010	0.010	0.096	0.087	0.070	0.039	0.301	0.185	0.078	0	0	0	15	1755	0.1669	0.0000	14.43	47.14	407.3
132	1	7447537	58	81	30	36	122	61	15	57	102	48	31	60	161	278	166	478	342	267	327	201	253	355	164	203	0.161	0.022	0.013	0.007	0.118	0.069	0.066	0.314	0.161	0.068	0	0	0	283	3107	0.0997	0.0000	261.72	130.74	2302.8
133	1	9917389	71	103	34	42	121	68	16	53	130	55	22	50	156	304	162	455	310	272	321	196	237	377	147	200	0.031	0.015	0.019	0.003	0.054	0.010	0.026	0.059	0.729	0.053	0	0	0	250	1365	0.0299	0.0000	125.73	51.19	3090.7
134	1	11824373	74	103	37	39	129	70	19	55	138	52	22	48	157	316	163	471	319	264	329	188	220	368	135	187	0.150	0.048	0.087	0.000	0.052	0.004	0.140	0.072	0.364	0.083	0	0	0	546	1476	0.0300	0.0000	110.97	34.36	3415.8
135	1	5847843	75	108	37	41	129	70	19	56	144	57	21	49	163	321	171	480	322	273	331	196	225	379	138	194	0.159	0.061	0.134	0.000	0.027	0.001	0.174	0.129	0.248	0.067	0	0	0	129	1818	0.0182	0.0000	105.50	31.40	989.5
136	1	5655092	71	102	34	41	120	68	16	52	129	54	22	50	153	301	158	451	308	269	319	194	236	373	146	199	0.107	0.006	0.038	0.004	0.052	0.008	0.091	0.116	0.482	0.096	0	0	0	0	1580	0.0307	0.0000	70.70	87.77	4916.7
137	1	14350445	69	96	32	40	115	66	14	50	121	52	25	50	144	285	145	430	299	259	313	193	241	369	149	199	0.028	0.028	0.015	0.007	0.079	0.017	0.019	0.027	0.724	0.056	0	0	423	72	1607	0.0513	0.0000	144.63	81.17	5263.8
138	1	11899748	69	95	33	33	115	69	13	46	119	48	27	48	134	273	128	416	290	247	300	175	233	348	143	188	0.206	0.028	0.027	0.007	0.079	0.016	0.108	0.062	0.366	0.100	0	0	163	322	1340	0.0510	0.0000	117.25	100.43	8055.4
139	1	12116852	66	89	31	33	109	65	10	42	108	44	26	47	132	268	129	402	287	246	282	172	230	337	144	184	0.042	0.074	0.014	0.022	0.134	0.042	0.026	0.070	0.530	0.044	150	0	58	276	2476	0.1048	0.0000	237.01	121.36	8670.3
140	1	5911153	64	85	29	28	102	65	7	37	107	42	29	46	118	245	103	380	271	228	266	157	227	320	140	176	0.043	0.055	0.008	0.001	0.129	0.019	0.017	0.080	0.599	0.050	0	0	5	267	2268	0.0647	0.0000	336.71	92.27	5041.5
141	1	8054677	70	97	35	32	120	70	11	43	97	41	27	46	156	296	162	453	327	277	277	162	216	320	138	175	0.051	0.001	0.004	0.000	0.070	0.004	0.017	0.173	0.615	0.065	0	0	0	417	1902	0.0273	0.0000	95.54	45.11	1684.6
142	1	12647328	68	92	33	30	114	68	10	39	93	38	27	44	147	285	147	435	313	267	264	150	207	304	133	166	0.139	0.012	0.011	0.001	0.053	0.004	0.062	0.082	0.574	0.062	0	0	0	105	1824	0.0243	0.0000	83.99	62.21	1494.0
143	1	13201586	68	90	33	27	112	67	8	36	92	37	26	43	139	280	132	423	299	257	253	142	203	294	131	161	0.033	0.047	0.003	0.016	0.168	0.070	0.013	0.042	0.587	0.021	0	0	0	683	3672	0.1263	0.0000	484.39	516.49	6094.9
144	1	7205307	65	85	31	27	106	66	6	33	93	36	26	44	126	255	113	393	280	238	251	143	208	297	132	162	0.050	0.062	0.001	0.024	0.125	0.061	0.006	0.112	0.453	0.105	502	0	0	882	2147	0.1151	0.0000	295.91	198.26	17590.4
145	1	8366018	64	83	29	26	102	65	5	32	93	36	27	44	119	245	102	380	271	229	249	140	209	294	132	161	0.070	0.051	0.005	0.024	0.138	0.062	0.017	0.325	0.217	0.091	461	0	0	711	2258	0.1202	0.0000	174.15	184.46	13471.9
146	1	9451866	65	87	30	29	105	66	9	40	112	44	29	47	123	254	111	391	278	235	278	164	231	331	142	181	0.094	0.092	0.008	0.006	0.085	0.031	0.042	0.070	0.449	0.124	0	0	254	299	1684	0.0641	0.0000	237.54	129.89	7455.5
147	1	7378879	63	84	28	28	101	66	6	34	101	40	30	45	115	240	98	375	267	224	257	149	221	308	137	169	0.104	0.119	0.007	0.021	0.212	0.075	0.026	0.096	0.258	0.081	606	0	0	942	2894	0.1545	0.0000	207.08	247.87	23417.0
148	1	12209367	81	109	42	39	139	74	21	60	146	52	23	51	179	372	186	534	342	286	357	203	228	392	146	205	0.157	0.038	0.129	0.001	0.064	0.004	0.200	0.055	0.249	0.102	0	0	277	294	1553	0.0345	0.0000	126.54	46.89	4327.4
149	1	9123470	87	114	47	35	147	79	25	67	154	53	26	56	192	411	199	575	354	300	400	227	248	431	168	239	0.119	0.007	0.174	0.000	0.017	0.001	0.329	0.079	0.140	0.134	0	0	136	0	1356	0.0105	0.0000	88.75	42.36	1507.2
150	1	5457249	85	111	46	34	143	79	23	63	146	52	26	54	181	390	188	547	346	292	380	215	242	412	159	226	0.046	0.044	0.243	0.015	0.128	0.051	0.343	0.013	0.044	0.072	0	0	212	307	4033	0.0997	0.0000	543.93	229.48	3443.6
151	1	11978832	67	91	31	30	111	68	12	44	116	45	28	48	129	266	119	407	287	243	294	167	229	342	139	184	0.201	0.054	0.043	0.058	0.104	0.077	0.133	0.034	0.205	0.091	7	0	298	364	3896	0.1505	0.0000	440.01	513.28	14607.6
152	1	9518619	67	91	31	28	114	67	16	47	120	45	26	47	131	273	122	414	292	244	309	171	227	350	139	187	0.077	0.102	0.038	0.102	0.215	0.158	0.085	0.113	0.056	0.054	411	0	618	734	5343	0.2914	0.0000	834.61	949.77	31260.2
153	1	9492972	74	102	35	25	134	69	27	59	125	47	25	52	162	339	149	487	322	280	378	209	255	417	164	234	0.095	0.042	0.213	0.012	0.200	0.067	0.323	0.005	0.000	0.043	0	0	0	822	3856	0.1249	0.0000	642.33	553.82	9241.3
154	1	12815750	66	88	28	26	120	64	23	51	114	41	24	46	133	275	115	414	291	249	340	180	234	373	140	198	0.039	0.044	0.041	0.128	0.332	0.298	0.103	0.003	0.000	0.012	635	0	244	1438	9640	0.4331	0.0000	1893.09	1833.10	43107.2
155	1	11523045	77	107	36	24	137	70	31	60	118	47	24	52	161	336	144	487	325	287	394	215	262	433	170	242	0.073	0.069	0.235	0.014	0.205	0.084	0.216	0.019	0.003	0.082	475	0	348	703	3920	0.1442	0.0000	680.30	543.20	17490.1
156	1	4650597	72	87	24	23	119	61	27	48	89	38	20	38	134	249	102	396	284	250	316	163	213	343	133	177	0.034	0.066	0.176	0.035	0.399	0.190	0.071	0.015	0.000	0.013	89	0	504	1063	8894	0.3042	0.0000	2184.57	2625.57	17191.2
157	1	18980947	88	123	46	25	154	79	33	68	130	51	25	58	203	437	198	590	365	326	420	244	284	468	196	278	0.086	0.008	0.467	0.000	0.045	0.012	0.280	0.032	0.000	0.069	654	0	0	122	782	0.0264	0.0000	73.36	43.94	14257.7
158	1	13732273	100	138	59	25	177	89	32	70	137	52	28	62	250	572	273	705	421	372	422	269	301	492	221	307	0.118	0.000	0.550	0.000	0.001	0.000	0.254	0.037	0.000	0.040	0	0	0	50	233	0.0015	0.0000	24.72	0.26	67.4
159	1	13409273	77	91	45	18	146	69	25	59	115	40	29	51	154	323	126	415	283	252	330	233	247	428	186	253	0.119	0.002	0.179	0.001	0.028	0.003	0.272	0.061	0.127	0.209	0	0	0	0	1631	0.0099	0.0000	54.81	23.15	258.7
160	1	13590329	79	95	46	20	149	71	25	59	113	41	29	50	173	374	155	470	304	276	335	226	240	427	186	249	0.130	0.002	0.232	0.000	0.023	0.001	0.158	0.040	0.305	0.109	0	0	0	221	1312	0.0092	0.0000	32.69	14.77	346.1
161	1	7864787	96	132	52	43	158	75	37	90	217	70	23	65	242	506	262	695	431	397	560	360	360	619	289	396	0.027	0.000	0.493	0.000	0.011	0.003	0.144	0.025	0.179	0.119	0	0	7	0	618	0.0083	0.0000	53.50	12.02	278.5
162	1	12294833	82	122	40	47	138	73	26	72	175	73	19	58	185	369	205	538	351	314	405	260	284	471	189	269	0.054	0.000	0.147	0.001	0.031	0.002	0.124	0.054	0.533	0.053	0	0	239	0	1024	0.0150	0.0000	37.29	21.11	762.2
163	1	10928853	79	125	38	52	132	75	26	66	164	80	18	62	172	332	192	496	328	302	357	240	282	449	174	254	0.066	0.003	0.090	0.002	0.047	0.007	0.215	0.032	0.497	0.041	0	0	157	0	1756	0.0237	0.0000	110.89	47.32	919.7
164	1	13410946	75	120	36	52	122	73	24	60	148	79	18	62	163	309	181	463	314	281	325	218	265	422	154	230	0.021	0.021	0.001	0.010	0.078	0.023	0.007	0.030	0.784	0.026	0	0	217	420	1699	0.0514	0.0000	168.31	125.72	2748.1
165	1	7571883	76	123	36	55	121	75	26	60	147	85	17	66	164	309	184	463	315	290	330	227	275	433	162	242	0.024	0.000	0.004	0.021	0.048	0.031	0.012	0.014	0.834	0.011	0	0	257	278	744	0.0477	0.0000	44.41	26.12	2934.9
166	1	3402137	81	126	39	55	123	74	24	63	154	85	17	60	181	351	212	515	342	316	353	242	289	444	173	248	0.176	0.008	0.013	0.022	0.031	0.031	0.045	0.038	0.623	0.012	0	0	0	0	1966	0.0534	0.0000	47.93	147.29	318.0
167	1	16585927	64	82	28	25	102	66	6	33	91	37	28	43	122	249	104	388	275	233	257	140	209	296	131	161	0.128	0.031	0.006	0.001	0.065	0.005	0.032	0.330	0.254	0.148	0	0	0	22	1203	0.0318	0.0000	69.90	48.90	1468.1
168	1	6895206	81	126	39	55	119	69	22	67	151	89	17	56	181	359	215	525	346	324	404	274	316	472	192	261	0.027	0.000	0.010	0.004	0.037	0.007	0.015	0.095	0.796	0.008	0	0	0	0	1195	0.0209	0.0000	54.05	27.91	258.6
169	0	3163318	80	126	38	55	119	70	23	67	150	90	17	57	173	336	202	495	333	310	397	270	314	471	190	262	0.024	0.000	0.005	0.002	0.035	0.005	0.004	0.139	0.779	0.006	0	0	0	0	1033	0.0142	0.0000	45.40	39.13	176.4
170	1	3726691	55	78	30	38	126	52	17	63	100	50	37	72	160	267	157	473	343	252	347	209	268	357	175	208	0.033	0.093	0.024	0.106	0.324	0.220	0.029	0.019	0.090	0.062	2004	0	0	1874	6484	0.3647	0.0000	695.11	840.10	17907.1
171	0	2910428	51	61	25	21	104	45	12	44	92	39	25	40	140	246	126	406	266	220	325	172	202	312	136	170	0.160	0.082	0.056	0.018	0.114	0.089	0.018	0.065	0.113	0.285	0	0	0	0	3864	0.1421	0.0000	104.29	356.49	1424.1
172	0	4205898	50	61	25	23	103	45	11	45	93	39	25	42	142	247	129	409	273	224	323	173	203	311	135	170	0.248	0.023	0.175	0.007	0.138	0.029	0.020	0.017	0.145	0.197	583	0	0	0	3039	0.0812	0.0000	133.70	164.70	4258.0
173	0	2542837	52	61	26	28	99	46	11	45	92	40	26	42	145	251	137	414	282	230	325	175	207	312	134	172	0.248	0.019	0.212	0.001	0.204	0.014	0.020	0.002	0.145	0.135	437	0	0	0	5288	0.0845	0.0000	133.82	49.70	1497.7
174	0	2067904	50	61	26	27	100	45	10	45	93	40	26	43	145	250	133	414	282	230	323	174	206	310	134	171	0.267	0.011	0.233	0.001	0.171	0.074	0.029	0.000	0.056	0.157	466	0	0	0	3514	0.0831	0.0000	174.11	344.65	1166.5
175	0	1943881	53	75	29	36	124	50	17	62	98	49	36	71	157	260	152	457	334	247	339	204	261	350	172	203	0.061	0.131	0.010	0.070	0.295	0.169	0.030	0.014	0.045	0.174	1221	0	0	2024	6307	0.3018	0.0000	550.79	566.81	24526.2
176	0	2010481	56	78	31	34	132	53	17	61	102	49	35	68	164	281	164	495	351	259	341	209	263	362	175	210	0.134	0.108	0.040	0.002	0.103	0.019	0.089	0.418	0.024	0.064	500	0	0	420	1116	0.0757	0.0000	115.37	58.33	9669.5
177	0	3114086	52	74	29	35	123	49	17	61	98	48	36	69	161	268	163	481	345	255	335	206	260	349	171	202	0.095	0.042	0.005	0.001	0.116	0.039	0.044	0.367	0.175	0.116	0	0	0	0	3433	0.0745	0.0000	292.12	66.13	5673.4
178	0	1565281	55	76	30	36	124	53	16	61	102	48	36	68	165	273	173	499	354	264	338	212	261	354	174	206	0.190	0.149	0.072	0.012	0.252	0.034	0.099	0.010	0.003	0.177	0	0	0	0	9302	0.1325	0.0000	365.27	85.59	684.4
179	0	2567451	56	76	30	36	124	53	16	61	102	48	36	68	166	274	174	501	355	265	339	212	262	355	174	206	0.448	0.012	0.092	0.000	0.076	0.017	0.131	0.015	0.000	0.209	0	0	0	0	2998	0.0375	0.0000	180.66	50.43	561.8
180	0	2364354	56	75	29	39	118	54	16	60	103	48	34	66	166	270	173	492	356	266	337	212	259	357	172	205	0.322	0.024	0.088	0.000	0.084	0.013	0.250	0.018	0.032	0.169	0	0	0	0	1982	0.0463	0.0000	222.49	61.74	1830.6
181	0	3716659	56	77	30	36	125	54	16	61	102	48	36	67	165	273	173	500	353	265	339	213	262	356	173	206	0.167	0.039	0.028	0.004	0.176	0.103	0.116	0.051	0.069	0.247	0	0	0	0	4229	0.1351	0.0000	391.52	181.92	2165.8
182	0	2751799	56	77	30	36	125	54	16	61	102	48	36	68	165	274	173	501	353	265	339	212	262	355	173	206	0.077	0.114	0.030	0.004	0.248	0.088	0.083	0.023	0.143	0.191	0	0	0	0	6448	0.1442	0.0000	401.59	172.20	1873.6
183	0	2186077	53	75	29	35	124	50	17	61	99	48	36	69	162	269	165	485	347	257	336	207	261	350	172	203	0.082	0.131	0.022	0.000	0.222	0.021	0.076	0.202	0.200	0.045	0	0	0	0	4752	0.1113	0.0000	381.29	101.56	3938.5
184	1	2848413	54	75	29	35	123	52	16	60	100	48	35	66	161	269	162	480	344	257	334	206	258	353	170	204	0.165	0.095	0.037	0.013	0.235	0.118	0.087	0.139	0.050	0.061	0	0	0	218	6793	0.1861	0.0000	502.60	294.24	9598.8
185	0	2788211	58	80	30	36	123	60	15	57	102	48	32	60	161	277	166	479	342	265	328	202	253	356	165	204	0.146	0.092	0.036	0.012	0.154	0.088	0.079	0.247	0.063	0.083	0	0	0	857	2751	0.1454	0.0000	418.85	293.62	7290.2
186	0	1854514	60	81	30	38	116	61	15	53	101	46	31	55	156	259	151	456	323	258	325	199	241	348	157	194	0.189	0.014	0.037	0.001	0.138	0.033	0.064	0.109	0.178	0.237	0	0	0	0	6079	0.0864	0.0000	253.11	77.53	4508.6
187	0	1581612	62	84	30	39	115	63	15	50	100	44	30	51	154	256	144	447	312	256	320	194	233	341	151	188	0.264	0.001	0.025	0.000	0.032	0.002	0.111	0.163	0.219	0.182	0	0	0	0	1402	0.0126	0.0000	31.95	43.56	0.0
188	0	2779601	63	87	31	33	117	65	14	51	100	45	29	51	156	271	159	461	324	265	314	192	236	346	153	193	0.027	0.000	0.001	0.001	0.036	0.008	0.009	0.401	0.469	0.047	0	0	0	0	1543	0.0247	0.0000	10.40	2.39	0.0
189	1	4441707	64	92	32	36	122	68	14	51	102	46	29	51	160	291	170	464	335	274	310	190	237	347	152	193	0.289	0.011	0.004	0.000	0.027	0.004	0.047	0.511	0.077	0.030	0	0	0	377	1410	0.0158	0.0000	12.28	3.83	613.7
190	0	2399847	65	93	33	36	123	69	14	51	103	47	29	51	161	295	172	465	337	276	309	189	237	347	152	193	0.351	0.000	0.002	0.001	0.018	0.001	0.026	0.411	0.120	0.069	0	0	0	123	1545	0.0103	0.0000	5.82	0.96	194.2
191	0	2274159	66	91	32	31	115	67	12	43	97	41	27	45	150	277	151	424	311	262	290	170	217	326	140	179	0.142	0.011	0.009	0.295	0.088	0.096	0.031	0.070	0.157	0.100	0	0	0	140	1296	0.3794	0.0000	5.76	4.21	218.3
192	0	2054058	66	91	32	31	114	67	12	43	97	41	27	45	149	276	150	422	309	261	289	169	216	325	139	178	0.283	0.014	0.021	0.153	0.074	0.081	0.026	0.126	0.088	0.134	0	0	0	0	334	0.2260	0.0000	0.03	15.84	0.0
193	0	2880530	66	90	32	31	113	66	12	43	96	41	27	44	148	274	147	419	305	259	288	167	214	323	138	177	0.397	0.020	0.023	0.106	0.127	0.052	0.089	0.072	0.038	0.077	0	0	0	0	2696	0.1806	0.0000	212.24	57.07	3057.7
194	0	3025143	67	90	32	31	114	66	11	41	95	40	27	44	148	277	148	425	309	262	278	160	212	317	136	173	0.408	0.004	0.040	0.077	0.047	0.039	0.112	0.114	0.144	0.016	0	0	0	0	1549	0.1150	0.0000	156.17	27.47	2481.0
195	0	1345981	64	80	30	27	109	60	12	40	92	38	26	40	137	260	122	398	273	241	281	155	201	310	130	167	0.069	0.005	0.006	0.024	0.110	0.119	0.033	0.090	0.040	0.504	0	0	0	0	4225	0.1467	0.0000	452.33	66.86	2987.6
196	1	4562179	65	82	29	27	109	62	11	39	92	37	27	42	135	263	123	403	282	244	271	151	205	308	131	166	0.109	0.008	0.090	0.000	0.082	0.008	0.129	0.065	0.323	0.186	0	0	0	0	1798	0.0353	0.0000	150.78	40.77	0.0
197	1	2897836	65	82	29	25	107	63	10	37	91	37	27	42	131	259	116	398	277	241	264	147	204	303	131	164	0.018	0.000	0.000	0.000	0.032	0.002	0.000	0.191	0.702	0.054	0	0	0	0	1287	0.0130	0.0000	61.42	5.26	0.0
198	1	4168752	65	84	30	24	105	65	9	35	90	36	26	41	129	258	113	396	278	240	258	143	205	298	130	162	0.286	0.001	0.027	0.002	0.040	0.008	0.076	0.239	0.238	0.083	0	0	0	592	999	0.0229	0.0000	120.36	56.26	3580.6
199	0	3801159	65	83	30	24	105	64	10	35	90	36	26	41	128	257	111	394	276	239	259	143	205	299	130	162	0.558	0.000	0.087	0.000	0.013	0.003	0.139	0.108	0.000	0.091	0	0	0	262	945	0.0102	0.0000	127.01	14.56	1333.6
200	0	3005023	63	80	28	22	107	60	12	39	88	36	26	40	129	252	108	386	265	234	274	149	203	310	131	167	0.668	0.001	0.058	0.000	0.045	0.008	0.114	0.040	0.001	0.063	0	0	0	881	1175	0.0208	0.0000	169.61	34.00	4485.2
201	0	1281583	62	78	28	22	107	60	13	39	88	36	26	39	129	252	109	384	262	234	276	150	199	310	130	166	0.257	0.010	0.122	0.033	0.223	0.090	0.148	0.000	0.000	0.117	0	0	0	2096	3958	0.1511	0.0000	1187.24	222.44	9095.7
202	0	1538301	62	76	28	21	108	59	14	40	87	36	26	38	128	250	105	379	257	230	277	150	198	309	129	167	0.284	0.020	0.138	0.003	0.163	0.021	0.223	0.004	0.000	0.145	0	0	0	0	3843	0.0678	0.0000	599.22	178.74	1664.9
203	0	2513984	62	74	27	20	111	58	17	42	88	36	24	38	127	241	93	365	250	221	287	152	200	321	132	171	0.134	0.000	0.264	0.000	0.000	0.000	0.289	0.191	0.001	0.120	0	0	0	0	0	0.0000	0.0000	0.00	0.00	0.0
204	0	1251494	62	74	27	20	111	58	17	42	88	36	24	38	127	241	93	365	250	221	287	152	200	321	132	171	0.148	0.000	0.279	0.000	0.000	0.000	0.319	0.064	0.003	0.186	0	0	0	0	0	0.0000	0.0000	0.00	0.00	0.0
205	0	2906483	62	77	28	21	108	59	13	40	88	36	26	39	128	249	104	379	257	229	277	150	199	310	130	167	0.426	0.006	0.175	0.005	0.039	0.009	0.218	0.040	0.000	0.081	0	0	0	0	1666	0.0149	0.0000	343.28	61.29	1009.5
206	0	2527539	63	80	27	22	107	60	12	39	88	36	26	40	128	251	105	384	265	233	276	150	206	313	132	168	0.432	0.023	0.080	0.000	0.057	0.003	0.232	0.027	0.010	0.136	0	0	0	0	1968	0.0262	0.0000	371.86	75.62	1196.9
207	0	3197491	63	81	27	22	107	60	12	39	88	36	26	40	128	251	104	384	266	233	276	150	207	314	132	169	0.594	0.017	0.031	0.000	0.037	0.001	0.134	0.051	0.013	0.122	0	0	0	0	2680	0.0204	0.0000	154.36	43.75	930.9
208	1	1806888	64	82	28	23	105	63	10	36	89	36	26	41	127	254	107	390	273	236	265	145	206	303	131	164	0.465	0.000	0.097	0.000	0.000	0.000	0.194	0.089	0.035	0.119	0	0	0	0	1082	0.0040	0.0000	86.33	15.11	2404.7
209	1	2756387	60	82	26	25	98	66	4	32	97	40	31	46	116	244	99	381	274	229	276	145	219	314	137	170	0.227	0.201	0.003	0.074	0.228	0.073	0.036	0.078	0.046	0.033	16	0	0	0	2835	0.2249	0.0000	134.41	116.76	3090.1
210	1	3424623	61	82	26	25	99	66	6	33	97	40	30	45	117	245	99	382	275	230	278	146	219	316	136	170	0.097	0.147	0.009	0.064	0.354	0.147	0.054	0.015	0.011	0.102	0	0	0	1379	4028	0.2996	0.0000	747.17	605.77	11780.0
211	0	3738361	63	84	27	26	103	66	10	38	106	40	29	47	120	251	102	389	279	236	278	152	223	329	135	177	0.101	0.135	0.004	0.055	0.421	0.216	0.036	0.006	0.002	0.023	729	0	0	2227	5255	0.3556	0.0000	1600.00	1211.46	42338.4
212	1	4021066	65	85	26	25	112	63	20	45	102	39	24	43	128	258	105	395	282	243	299	159	225	338	135	178	0.012	0.025	0.023	0.144	0.369	0.318	0.021	0.000	0.001	0.085	225	0	1073	1683	9325	0.4751	0.0000	1712.60	1844.41	27656.3
213	1	2411543	65	84	25	24	113	62	22	44	95	37	22	40	128	256	100	392	280	244	296	155	223	334	134	175	0.007	0.003	0.031	0.391	0.177	0.291	0.011	0.000	0.000	0.089	0	0	972	2615	8505	0.6262	0.0000	2487.85	3677.20	30998.4
214	0	1803746	68	85	25	24	116	62	24	46	92	37	21	39	131	252	101	393	282	247	303	157	218	336	133	175	0.012	0.005	0.109	0.072	0.474	0.239	0.005	0.000	0.000	0.083	0	0	0	2061	12251	0.4040	0.0000	2647.16	3123.16	27872.8
215	0	1657605	73	87	24	23	120	61	28	48	88	38	20	37	135	247	102	396	284	251	318	163	210	343	132	176	0.030	0.031	0.230	0.059	0.425	0.085	0.040	0.000	0.000	0.100	0	0	165	0	6906	0.2584	0.0000	839.58	526.43	1876.0
216	1	3703917	76	94	29	24	128	65	28	51	95	41	22	41	151	292	122	436	300	267	336	178	224	369	145	195	0.030	0.017	0.512	0.000	0.158	0.017	0.120	0.026	0.001	0.120	0	0	0	878	3154	0.0661	0.0000	294.84	148.97	2130.3
217	1	2974753	90	125	47	25	157	81	30	62	118	48	24	52	215	460	206	601	370	335	392	226	268	441	183	254	0.012	0.007	0.703	0.000	0.061	0.002	0.191	0.009	0.000	0.015	0	0	0	441	1589	0.0220	0.0000	124.14	16.90	1008.8
218	0	1655566	71	89	29	23	125	64	27	51	96	41	23	42	143	280	109	411	286	257	339	180	225	377	147	196	0.020	0.003	0.763	0.000	0.075	0.001	0.116	0.000	0.000	0.022	0	0	0	362	2121	0.0303	0.0000	129.04	42.89	571.5
219	0	1666945	69	85	27	23	122	62	26	50	94	40	23	41	136	260	99	391	277	248	334	175	221	370	143	190	0.016	0.015	0.749	0.000	0.091	0.003	0.087	0.000	0.000	0.039	0	0	0	927	1869	0.0411	0.0000	110.79	24.75	1232.6
220	0	2576129	85	115	46	24	153	78	28	60	116	46	26	51	192	410	181	539	346	310	373	221	257	425	177	245	0.034	0.000	0.598	0.000	0.015	0.000	0.315	0.000	0.000	0.039	0	0	0	510	603	0.0092	0.0000	48.25	1.39	670.5
221	0	2551442	75	98	40	21	141	71	25	55	110	43	28	49	142	300	125	415	300	259	345	210	245	402	164	226	0.057	0.000	0.564	0.000	0.032	0.000	0.259	0.002	0.000	0.086	0	0	0	1098	921	0.0179	0.0000	7.89	12.95	1445.4
222	0	1086068	75	98	40	21	141	71	25	55	110	43	28	49	142	300	125	415	300	259	345	210	245	402	164	226	0.165	0.000	0.268	0.000	0.017	0.000	0.451	0.002	0.000	0.097	0	0	0	1118	3795	0.0157	0.0000	16.68	2.00	1469.7
223	1	1841721	104	138	62	25	184	91	32	73	143	53	30	66	266	629	307	754	441	387	430	288	312	514	242	332	0.025	0.000	0.559	0.000	0.031	0.004	0.249	0.002	0.000	0.129	0	0	0	1040	796	0.0164	0.0000	72.40	7.26	1363.3
224	0	2556295	66	72	36	17	130	59	20	50	93	33	28	39	129	250	84	332	236	224	281	182	187	365	150	195	0.000	0.000	0.000	0.000	0.017	0.001	0.000	0.001	0.739	0.242	0	0	0	271	265	0.0066	0.0000	49.42	20.94	397.0
225	0	2061785	61	71	29	21	106	56	14	39	84	35	26	36	126	244	99	371	238	218	275	147	187	294	125	162	0.085	0.000	0.212	0.000	0.080	0.007	0.208	0.019	0.226	0.162	0	0	0	1807	832	0.0374	0.0000	112.89	19.69	468.1
226	0	2871966	59	68	28	18	107	55	14	40	81	34	25	35	124	240	92	362	232	213	275	144	185	293	124	163	0.060	0.026	0.233	0.000	0.062	0.004	0.172	0.078	0.175	0.190	0	0	0	750	1934	0.0328	0.0000	140.87	31.36	802.2
227	0	1585535	60	70	28	19	114	56	17	43	78	32	25	35	125	243	94	361	238	217	277	147	186	305	127	166	0.000	0.000	0.925	0.000	0.007	0.001	0.012	0.010	0.000	0.045	0	0	0	0	0	0.0022	0.0000	89.69	1.76	0.0
228	0	3054248	65	82	32	21	122	61	18	45	83	35	27	37	133	263	108	389	261	236	288	156	194	324	133	174	0.004	0.000	0.923	0.000	0.000	0.000	0.014	0.006	0.000	0.054	0	0	0	0	0	0.0000	0.0000	48.40	0.37	0.0
229	0	3750068	68	89	35	23	126	64	18	46	88	37	28	39	139	276	117	408	276	249	296	163	202	336	137	180	0.017	0.000	0.837	0.000	0.000	0.000	0.092	0.000	0.000	0.054	0	0	0	0	0	0.0013	0.0000	40.61	0.02	0.0
230	0	2555662	65	83	32	22	122	61	18	45	84	35	27	37	134	264	109	391	262	238	289	157	196	325	133	174	0.005	0.000	0.858	0.000	0.017	0.001	0.080	0.005	0.000	0.034	0	0	0	0	1185	0.0088	0.0000	68.73	19.07	0.0
231	0	1940327	62	74	29	20	112	58	16	43	85	35	25	37	128	247	98	370	245	222	282	151	194	311	129	170	0.009	0.000	0.858	0.000	0.063	0.000	0.055	0.003	0.000	0.012	0	0	0	0	3429	0.0253	0.0000	102.90	31.61	384.4
232	0	2554331	61	71	28	20	109	57	15	42	85	35	25	37	126	243	95	365	240	217	279	149	193	305	127	168	0.112	0.039	0.412	0.000	0.062	0.003	0.161	0.059	0.054	0.099	0	0	0	425	2315	0.0328	0.0000	118.28	42.24	733.5
233	0	1916307	60	69	28	20	106	55	14	39	82	34	25	35	125	242	96	367	234	215	274	145	185	292	124	162	0.282	0.103	0.056	0.001	0.084	0.008	0.160	0.138	0.007	0.162	0	0	0	926	1647	0.0519	0.0000	249.95	49.56	652.4
234	0	1360666	62	73	29	23	107	58	14	39	87	36	26	37	128	247	103	376	244	222	277	150	191	299	127	163	0.227	0.013	0.148	0.000	0.060	0.004	0.241	0.034	0.016	0.257	0	0	0	1672	1180	0.0303	0.0000	175.85	19.48	628.7
235	0	2237303	94	116	55	20	166	77	43	91	205	60	40	83	240	532	258	704	403	347	608	430	483	745	419	536	0.033	0.000	0.822	0.000	0.000	0.000	0.109	0.000	0.008	0.027	0	0	0	83	0	0.0006	0.0000	40.39	1.18	46.4
236	0	4642603	89	113	52	21	160	74	37	79	178	57	37	71	215	482	221	628	377	322	525	361	404	636	336	441	0.047	0.000	0.707	0.000	0.008	0.000	0.194	0.006	0.000	0.037	0	0	0	297	149	0.0044	0.0000	63.14	5.77	166.5
237	0	5732782	93	117	54	21	164	78	38	81	181	57	38	74	227	514	220	644	373	322	512	363	405	636	337	444	0.091	0.000	0.626	0.000	0.001	0.001	0.194	0.021	0.000	0.066	0	0	0	0	1297	0.0043	0.0000	46.03	3.23	0.0
238	0	11391819	93	113	54	20	164	76	43	89	200	60	39	80	233	519	243	688	399	345	598	417	469	729	404	520	0.140	0.000	0.576	0.000	0.001	0.000	0.106	0.036	0.018	0.123	0	0	0	406	40	0.0017	0.0000	7.23	2.26	239.5
239	0	2516647	112	130	65	24	182	86	61	121	239	69	45	95	353	814	399	975	624	550	837	527	580	913	522	654	0.113	0.000	0.608	0.000	0.003	0.000	0.196	0.000	0.000	0.080	0	0	0	0	291	0.0019	0.0000	6.96	2.36	0.0
240	0	2769263	82	112	46	23	147	72	33	73	171	57	33	64	191	427	204	595	358	303	506	321	360	587	284	386	0.036	0.025	0.535	0.000	0.027	0.003	0.358	0.000	0.000	0.017	0	0	0	642	472	0.0207	0.0000	183.12	55.13	1061.1
241	0	4818875	88	118	51	23	159	76	37	79	176	57	37	72	214	486	234	641	380	320	524	359	398	636	328	439	0.238	0.001	0.334	0.000	0.021	0.003	0.336	0.001	0.000	0.065	0	0	0	1052	858	0.0130	0.0000	100.29	23.70	1125.3
242	0	1619499	83	108	48	21	153	71	33	70	162	54	34	64	188	420	187	561	344	289	473	320	360	575	288	388	0.071	0.002	0.598	0.000	0.036	0.002	0.155	0.000	0.000	0.136	0	0	0	1252	224	0.0170	0.0000	115.11	13.85	699.7
243	0	8255452	93	131	52	26	162	83	38	84	172	58	34	72	231	507	229	667	390	348	494	304	339	559	262	361	0.021	0.000	0.515	0.000	0.005	0.000	0.230	0.007	0.000	0.222	0	0	0	306	60	0.0028	0.0000	56.21	49.67	1061.0
244	0	4216183	93	131	53	25	163	83	40	85	181	60	37	74	233	519	239	682	394	347	525	333	370	604	296	402	0.047	0.007	0.564	0.000	0.103	0.004	0.246	0.000	0.000	0.030	0	0	0	507	4360	0.0434	0.0000	502.65	357.47	700.2
245	0	7097471	87	120	49	24	155	77	37	79	176	58	35	70	211	473	226	637	377	322	518	336	374	606	300	406	0.020	0.000	0.851	0.000	0.015	0.000	0.075	0.000	0.000	0.038	0	0	0	31	414	0.0102	0.0000	88.22	69.45	70.8
246	0	14828039	106	127	61	26	174	85	55	121	254	71	38	92	309	688	325	878	532	491	760	500	528	867	470	601	0.020	0.002	0.656	0.000	0.003	0.000	0.215	0.000	0.000	0.104	0	0	0	0	154	0.0025	0.0000	12.59	1.00	0.0
247	0	3576024	82	106	45	31	147	66	31	72	170	56	29	62	192	398	194	580	349	303	472	280	292	513	223	317	0.043	0.021	0.372	0.000	0.025	0.001	0.413	0.000	0.006	0.120	0	0	0	0	1023	0.0138	0.0000	43.12	3.26	0.0
248	0	10268943	98	120	55	29	165	79	49	107	231	67	34	83	264	572	271	763	459	422	650	423	438	740	377	496	0.048	0.005	0.713	0.000	0.012	0.001	0.154	0.003	0.000	0.065	0	0	0	0	144	0.0063	0.0000	40.16	3.51	0.0
249	0	3504425	84	109	45	32	148	71	32	76	177	56	28	63	193	389	191	571	349	299	467	272	280	499	208	296	0.071	0.000	0.351	0.000	0.018	0.002	0.393	0.007	0.003	0.156	0	0	0	0	1347	0.0069	0.2854	76.10	11.71	183.3
250	0	5559243	86	112	46	33	149	75	29	73	168	54	28	60	196	407	197	583	353	301	439	252	265	470	188	269	0.164	0.013	0.136	0.000	0.022	0.002	0.405	0.037	0.054	0.167	0	0	0	0	1436	0.0138	0.0000	130.30	29.42	295.8
251	0	4337253	78	105	40	27	138	71	26	67	151	51	27	56	170	361	165	522	331	284	406	232	260	447	178	251	0.355	0.007	0.084	0.000	0.046	0.006	0.403	0.002	0.000	0.096	0	0	0	0	1606	0.0220	0.0000	160.80	25.04	1971.8
252	0	2297235	78	106	40	28	138	71	26	66	147	51	27	56	171	362	165	522	333	286	401	227	257	440	175	247	0.118	0.037	0.122	0.000	0.140	0.023	0.395	0.004	0.000	0.160	0	0	0	0	3124	0.0634	0.0000	323.70	77.60	3129.7
253	0	3911936	85	112	46	34	145	79	24	65	147	52	26	55	186	402	192	561	351	298	387	218	245	420	163	232	0.098	0.038	0.143	0.000	0.183	0.054	0.364	0.003	0.000	0.118	0	0	0	185	4505	0.0972	0.0000	596.01	255.46	2226.7
254	0	928488	74	102	38	30	131	72	21	58	135	51	25	51	148	308	146	455	313	261	359	199	236	393	150	212	0.055	0.068	0.021	0.007	0.496	0.202	0.141	0.000	0.000	0.010	0	0	0	1205	8924	0.3252	0.0000	2613.13	1214.66	12192.8
255	0	1625171	72	102	35	27	132	69	25	59	131	50	26	52	154	318	143	469	318	272	375	206	246	411	160	226	0.057	0.036	0.113	0.001	0.470	0.138	0.150	0.027	0.000	0.008	0	0	0	1675	7089	0.2580	0.0000	2072.23	971.39	13269.9
256	0	2321659	77	109	39	26	139	72	27	63	134	51	26	55	172	360	162	513	335	291	394	221	260	434	174	246	0.058	0.030	0.291	0.001	0.162	0.046	0.187	0.006	0.000	0.219	0	0	0	299	3118	0.0854	0.0000	631.10	262.96	4478.4
257	0	1672271	73	104	36	26	134	70	25	60	132	50	26	53	159	328	147	480	323	278	381	210	251	418	164	232	0.050	0.036	0.333	0.000	0.217	0.018	0.282	0.000	0.000	0.064	0	0	0	404	3495	0.0943	0.0000	591.79	386.47	5994.9
258	0	3528989	100	127	57	23	168	79	46	97	214	63	40	81	295	664	310	845	495	439	680	441	484	783	421	548	0.110	0.000	0.616	0.000	0.001	0.000	0.243	0.000	0.000	0.029	0	0	0	0	247	0.0013	0.0000	5.20	4.78	0.0
259	0	5697065	96	127	55	23	164	77	42	90	208	62	39	77	277	616	283	804	453	403	632	417	458	746	393	518	0.021	0.000	0.717	0.000	0.008	0.000	0.197	0.000	0.000	0.057	0	0	0	0	0	0.0036	0.0000	4.20	1.09	0.0
260	0	4326149	81	111	45	24	146	72	33	72	169	57	33	63	186	415	200	583	353	297	497	314	350	573	274	374	0.041	0.123	0.460	0.000	0.223	0.019	0.088	0.005	0.000	0.041	0	0	0	1171	7557	0.1143	0.0000	707.98	367.50	4334.6
261	0	2388548	72	101	35	25	132	68	25	61	138	50	26	53	154	318	142	473	317	272	387	216	253	427	168	237	0.041	0.071	0.248	0.002	0.334	0.046	0.244	0.000	0.000	0.013	0	0	0	1536	5133	0.1528	0.4187	639.94	434.19	8806.5
262	0	1668145	74	102	38	25	135	67	27	67	153	51	28	57	162	339	154	501	322	276	421	244	274	467	194	271	0.009	0.001	0.571	0.000	0.104	0.015	0.279	0.000	0.000	0.022	0	0	0	1340	2795	0.0499	0.0000	493.90	129.07	6584.7
263	0	24024000	72	144	69	21	221	116	34	97	167	63	48	89	280	589	192	592	382	461	716	393	534	565	419	522	0.017	0.000	0.394	0.000	0.011	0.000	0.042	0.036	0.000	0.499	0	0	0	0	493	0.0060	0.0416	0.00	0.00	0.0
264	1	17049152	55	115	55	14	202	93	23	58	129	44	34	65	266	571	179	579	317	406	624	352	464	505	365	476	0.005	0.000	0.556	0.000	0.010	0.005	0.018	0.008	0.000	0.398	0	0	5	0	214	0.0104	0.0000	0.60	0.00	12.4
265	0	14473831	45	92	45	11	186	83	12	36	105	31	22	43	241	527	159	530	224	346	595	304	400	448	327	438	0.004	0.000	0.616	0.000	0.002	0.000	0.010	0.000	0.000	0.368	0	0	4	0	436	0.0027	0.0000	0.89	0.09	8.9
266	1	16314962	45	91	44	11	170	72	12	38	102	34	22	44	226	500	152	503	204	321	543	291	359	427	316	418	0.008	0.000	0.735	0.000	0.005	0.000	0.027	0.035	0.000	0.190	0	0	204	0	95	0.0078	0.1226	1.19	1.25	490.5
267	1	10767495	51	104	50	13	187	81	19	54	117	41	28	56	237	513	157	511	254	352	577	318	408	464	338	434	0.003	0.000	0.651	0.000	0.011	0.001	0.067	0.013	0.000	0.254	0	0	378	0	132	0.0084	0.0000	1.45	0.54	912.4
268	0	13389273	51	103	50	13	178	73	19	44	110	42	26	50	242	541	168	550	265	363	664	331	462	496	372	471	0.001	0.000	0.795	0.000	0.014	0.001	0.005	0.003	0.000	0.181	0	0	0	0	0	0.0102	0.0000	0.00	0.00	0.0
269	1	15600468	78	141	65	24	216	102	30	102	144	64	36	82	259	571	188	558	338	419	687	344	444	503	394	464	0.004	0.000	0.609	0.000	0.006	0.001	0.015	0.009	0.000	0.355	0	0	0	0	0	0.0051	0.0000	0.00	0.00	0.0
270	1	15500416	65	106	51	24	188	92	28	108	138	61	38	51	214	424	137	389	285	367	586	312	357	432	319	371	0.023	0.000	0.549	0.000	0.003	0.000	0.084	0.013	0.000	0.328	0	0	0	0	0	0.0041	0.0000	0.00	0.01	0.0
271	1	36189332	43	91	41	11	164	69	13	35	87	31	20	38	207	483	139	487	243	337	585	269	336	403	318	382	0.007	0.000	0.704	0.000	0.007	0.000	0.004	0.023	0.000	0.255	0	0	0	0	749	0.0091	0.0000	0.23	4.14	0.0
272	1	32378893	36	73	35	7	158	69	13	26	74	20	18	32	212	502	132	496	267	352	514	270	323	403	326	377	0.003	0.000	0.765	0.000	0.012	0.000	0.002	0.013	0.000	0.206	0	0	0	0	1161	0.0076	0.6795	0.17	0.00	0.0
273	1	39130929	43	87	42	9	169	73	9	26	81	23	18	36	223	516	150	530	262	354	575	279	359	425	311	413	0.010	0.000	0.700	0.000	0.005	0.000	0.014	0.016	0.000	0.255	0	0	6	0	535	0.0068	0.1022	1.69	0.51	16.1
274	1	18647127	24	48	25	2	140	58	16	28	71	22	16	29	167	399	95	384	206	295	547	238	289	375	309	347	0.000	0.000	0.822	0.000	0.015	0.000	0.001	0.001	0.000	0.160	0	0	0	0	1327	0.0091	0.0000	0.22	0.00	0.0
275	1	15388782	37	73	36	6	160	72	23	39	90	25	22	34	239	558	153	571	295	401	494	304	378	444	380	425	0.003	0.000	0.663	0.000	0.010	0.000	0.001	0.001	0.000	0.322	0	0	0	0	1085	0.0066	0.0650	0.36	0.00	0.0
276	1	26610703	25	44	27	2	131	59	19	32	73	23	17	29	185	412	109	409	218	322	528	236	283	382	315	343	0.001	0.000	0.761	0.000	0.015	0.001	0.000	0.022	0.000	0.200	0	0	0	0	1357	0.0086	0.0000	0.21	0.00	0.0
277	1	37141108	71	131	60	20	209	90	28	80	136	58	30	76	242	541	171	521	304	397	707	342	451	507	409	473	0.001	0.000	0.929	0.000	0.001	0.000	0.002	0.001	0.000	0.066	0	0	0	0	0	0.0007	0.0000	0.00	0.00	0.0
278	1	17788285	60	117	54	17	193	83	22	52	109	44	26	53	234	525	162	518	272	363	690	327	459	498	391	465	0.002	0.000	0.625	0.000	0.014	0.001	0.002	0.000	0.000	0.356	0	0	0	0	500	0.0080	0.0000	0.00	0.00	0.0
279	1	38638011	65	109	53	21	196	81	21	90	117	58	21	57	217	448	144	405	275	364	618	287	381	428	360	400	0.006	0.000	0.565	0.000	0.004	0.000	0.052	0.002	0.000	0.370	0	0	0	0	233	0.0038	0.0000	0.48	0.14	0.0
280	1	15955059	69	113	56	24	199	88	25	99	120	61	24	59	216	446	142	403	277	368	623	293	377	432	360	397	0.007	0.000	0.462	0.000	0.008	0.000	0.044	0.000	0.000	0.480	0	0	0	0	664	0.0037	0.0000	1.03	0.06	0.0
281	0	23949005	78	136	64	27	217	99	32	106	146	68	31	88	241	530	173	501	308	406	687	333	423	481	392	448	0.000	0.000	0.728	0.000	0.010	0.001	0.000	0.004	0.000	0.257	0	0	0	0	246	0.0062	0.0000	0.00	0.04	0.0
282	1	15594320	71	118	57	24	200	95	27	105	131	64	31	61	221	458	148	422	289	375	626	310	384	445	353	402	0.004	0.000	0.472	0.000	0.004	0.000	0.052	0.012	0.000	0.456	0	0	0	0	100	0.0031	0.0641	0.00	0.00	0.0
283	1	17369509	24	52	24	4	138	57	6	19	58	14	14	26	162	384	101	388	214	292	544	208	251	320	266	304	0.005	0.000	0.792	0.000	0.006	0.000	0.003	0.003	0.000	0.191	0	0	0	0	996	0.0081	0.1151	0.78	0.03	0.0
284	0	14967489	25	39	28	1	119	65	22	39	80	26	18	30	183	381	99	384	219	327	550	223	271	394	320	338	0.001	0.000	0.823	0.000	0.001	0.000	0.001	0.006	0.000	0.169	0	0	0	0	132	0.0008	0.0000	0.27	0.00	0.0
285	0	31785123	76	127	61	27	212	95	32	111	141	69	27	88	233	510	169	469	307	404	690	321	417	458	396	439	0.001	0.000	0.691	0.000	0.008	0.000	0.004	0.005	0.000	0.291	0	0	0	0	868	0.0052	0.0315	0.00	0.02	0.0
286	0	13298997	52	92	43	13	177	61	17	75	100	48	19	46	216	442	137	400	262	345	573	276	353	420	330	379	0.001	0.000	0.479	0.000	0.006	0.000	0.014	0.059	0.000	0.442	0	0	0	0	0	0.0071	0.0000	0.00	0.00	0.0
287	1	27493108	62	119	54	17	194	86	22	58	105	42	23	53	236	542	164	533	289	386	704	319	417	477	387	444	0.005	0.000	0.844	0.000	0.009	0.000	0.002	0.006	0.000	0.133	0	0	0	0	1344	0.0069	0.0364	0.00	0.02	0.0
288	0	38480723	58	95	45	10	180	60	18	79	101	45	18	50	215	441	137	388	265	345	584	275	362	425	338	387	0.006	0.000	0.460	0.000	0.008	0.001	0.018	0.045	0.000	0.462	0	0	0	0	242	0.0062	0.0000	0.18	0.02	27.7
289	1	13255218	33	67	32	6	147	64	17	30	74	23	15	31	202	469	132	462	258	361	621	247	308	383	316	360	0.001	0.000	0.820	0.000	0.011	0.000	0.001	0.001	0.000	0.166	0	0	0	0	1239	0.0071	0.0000	0.15	0.00	0.0
290	1	7743644	22	47	23	2	132	52	12	24	64	17	14	28	170	384	106	386	217	306	602	225	280	355	291	334	0.001	0.000	0.805	0.000	0.006	0.000	0.001	0.005	0.000	0.183	0	0	0	0	1160	0.0051	0.0000	0.00	0.00	0.0
291	1	18885206	50	91	43	13	174	61	15	72	93	45	19	41	215	424	132	390	243	329	547	266	330	407	307	348	0.013	0.000	0.565	0.000	0.007	0.000	0.075	0.009	0.000	0.331	0	0	0	0	0	0.0050	0.0000	6.96	0.01	0.0
292	1	20733068	62	97	46	7	183	59	25	92	119	53	18	62	224	476	154	425	305	376	680	320	416	468	395	446	0.009	0.000	0.687	0.000	0.004	0.000	0.011	0.021	0.000	0.269	0	0	0	0	457	0.0041	0.0000	0.78	0.40	13.6
293	0	14088744	25	55	25	2	128	56	21	36	83	29	15	32	187	415	117	429	213	346	702	272	315	409	344	387	0.001	0.000	0.791	0.000	0.000	0.000	0.001	0.001	0.000	0.205	0	0	0	0	89	0.0002	0.0000	0.00	0.00	0.0
294	0	25751441	62	112	52	16	194	77	30	86	135	57	25	78	251	568	186	551	319	416	750	341	427	500	419	469	0.001	0.000	0.934	0.000	0.000	0.000	0.001	0.002	0.000	0.061	0	0	0	0	238	0.0006	0.0000	0.00	0.00	0.0
295	1	13392638	21	45	23	1	104	40	17	25	66	21	11	24	155	338	80	340	152	269	623	223	268	369	302	333	0.000	0.000	0.852	0.000	0.006	0.001	0.000	0.013	0.000	0.127	0	0	239	0	315	0.0050	0.0000	0.31	4.77	419.9
296	1	31101644	49	88	40	8	170	53	16	72	87	44	17	44	213	423	130	379	240	330	568	272	346	418	317	361	0.010	0.000	0.436	0.000	0.010	0.000	0.056	0.004	0.000	0.484	0	0	0	0	0	0.0052	0.0000	0.34	0.11	0.0
297	0	18013194	28	63	27	3	126	53	19	34	79	29	11	26	213	468	132	468	221	376	743	291	325	437	382	417	0.004	0.000	0.775	0.000	0.000	0.000	0.001	0.011	0.000	0.207	0	0	0	0	64	0.0002	0.0000	0.00	0.00	25.1
298	0	20525887	61	103	48	14	194	70	33	86	142	56	22	80	250	551	186	525	325	419	792	373	463	534	456	505	0.002	0.000	0.777	0.000	0.001	0.001	0.001	0.014	0.000	0.204	0	0	0	0	105	0.0016	0.0000	0.00	0.05	0.0
299	1	23122098	42	82	36	9	163	52	14	68	80	42	16	36	209	407	123	379	224	315	523	260	307	401	284	315	0.011	0.000	0.327	0.000	0.015	0.001	0.065	0.046	0.001	0.535	0	0	0	22	168	0.0088	0.0000	2.05	0.62	23.5
300	0	13145946	55	104	47	13	197	78	33	63	122	45	24	58	294	669	248	685	390	499	856	367	443	549	474	498	0.003	0.000	0.361	0.000	0.000	0.000	0.000	0.009	0.000	0.627	0	0	0	0	0	0.0000	0.0000	0.04	0.00	0.0
301	0	17714041	54	107	48	12	195	76	29	51	112	41	22	51	346	821	298	841	491	571	883	380	461	572	499	513	0.001	0.000	0.236	0.000	0.000	0.000	0.000	0.001	0.000	0.762	0	0	0	0	0	0.0000	0.0000	0.03	0.00	0.0
302	1	34271904	65	97	47	6	186	62	23	82	105	42	18	56	221	457	148	410	281	345	604	264	366	436	363	399	0.006	0.000	0.756	0.000	0.007	0.001	0.002	0.021	0.000	0.206	0	0	0	0	292	0.0055	0.0000	0.22	0.06	491.2
303	1	15941178	54	91	42	6	178	49	20	73	86	44	19	53	224	462	144	402	248	352	611	285	347	432	327	374	0.007	0.000	0.653	0.000	0.010	0.002	0.029	0.016	0.000	0.283	0	0	0	0	0	0.0102	0.2509	0.41	0.00	0.0
304	0	32396951	65	108	52	11	211	74	41	89	142	52	26	78	283	654	246	656	396	478	883	411	492	598	520	544	0.001	0.000	0.419	0.000	0.000	0.000	0.000	0.005	0.000	0.575	0	0	0	0	46	0.0005	0.0000	0.02	0.00	38.7
305	0	26300532	66	108	51	12	214	76	35	80	138	50	25	73	292	677	256	677	417	492	858	406	470	585	502	519	0.000	0.000	0.475	0.000	0.000	0.000	0.000	0.008	0.001	0.515	0	0	0	0	0	0.0000	0.0000	0.02	0.00	0.0
306	1	18219941	62	94	44	6	184	60	23	83	102	41	19	56	232	480	157	439	287	367	621	275	363	444	361	395	0.004	0.000	0.662	0.000	0.003	0.000	0.008	0.026	0.000	0.298	0	0	0	0	0	0.0045	0.0000	0.03	0.00	0.0
307	0	22473531	36	84	32	6	161	61	22	43	104	39	17	33	303	713	234	719	361	503	913	354	411	542	496	497	0.001	0.000	0.482	0.000	0.001	0.000	0.000	0.002	0.000	0.513	0	0	0	0	60	0.0005	0.0000	0.02	0.00	117.6
308	1	13367782	57	91	42	6	182	52	20	74	90	42	19	52	219	445	138	388	249	342	635	292	371	445	346	391	0.008	0.000	0.542	0.000	0.016	0.000	0.025	0.013	0.000	0.396	0	0	0	0	0	0.0092	0.2244	0.49	0.00	0.0
309	1	29051033	52	89	40	8	187	67	34	88	129	50	24	70	269	568	199	539	339	424	720	332	383	496	401	429	0.003	0.000	0.631	0.000	0.014	0.002	0.004	0.008	0.000	0.336	0	0	0	0	0	0.0119	0.0000	0.36	0.02	0.0
310	1	7801253	58	91	43	6	184	60	26	88	114	44	22	63	247	516	172	485	309	395	689	312	388	475	389	424	0.005	0.000	0.607	0.000	0.008	0.000	0.005	0.016	0.001	0.357	0	0	0	0	0	0.0058	0.3846	0.06	0.00	0.0
311	0	28702971	61	102	48	11	211	77	32	75	134	48	24	67	289	647	238	644	389	486	902	416	491	615	530	534	0.005	0.000	0.537	0.000	0.001	0.000	0.002	0.013	0.003	0.439	0	0	0	0	0	0.0010	0.0000	0.02	0.00	0.0
312	1	18680318	70	118	55	23	194	99	29	109	141	62	38	60	241	500	169	482	322	400	615	325	388	458	343	402	0.023	0.000	0.577	0.000	0.006	0.002	0.154	0.004	0.001	0.232	0	0	0	0	115	0.0081	0.0000	8.27	0.29	0.0
313	1	26269846	37	75	31	9	150	48	12	66	78	42	16	33	196	360	103	352	190	280	469	238	276	380	247	272	0.020	0.007	0.276	0.000	0.038	0.005	0.171	0.058	0.018	0.406	0	0	0	125	1075	0.0188	0.0000	39.95	10.41	483.2
314	0	29689591	25	42	28	1	114	68	23	42	87	31	19	31	195	407	115	416	219	342	584	229	277	405	340	348	0.001	0.000	0.931	0.000	0.001	0.000	0.000	0.010	0.000	0.058	0	0	0	0	5	0.0003	0.0000	0.13	0.00	0.0
315	0	20358189	23	40	26	1	120	55	22	36	76	25	18	29	181	388	103	384	202	315	534	235	286	394	321	345	0.000	0.000	0.979	0.000	0.000	0.000	0.000	0.002	0.000	0.019	0	0	0	0	0	0.0001	0.0000	0.20	0.00	0.0
316	0	35411965	32	74	29	4	139	51	20	41	89	34	14	27	253	578	171	576	264	431	843	313	340	473	458	453	0.003	0.000	0.787	0.001	0.016	0.002	0.000	0.012	0.001	0.179	0	0	135	10	548	0.0090	0.0000	0.02	0.00	1251.7
317	0	26678677	31	70	29	4	124	53	17	30	69	29	7	18	218	477	127	473	221	361	696	262	291	411	367	400	0.001	0.000	0.871	0.000	0.002	0.000	0.001	0.013	0.000	0.112	0	0	274	0	36	0.0022	0.0000	0.86	0.02	417.6
318	1	15931484	48	87	40	9	173	53	16	68	83	44	18	44	219	449	139	399	244	338	574	277	341	423	318	358	0.003	0.000	0.357	0.000	0.026	0.002	0.013	0.048	0.000	0.552	0	0	0	0	0	0.0124	0.1255	1.03	0.08	0.0
319	1	28213737	53	90	41	6	172	47	15	65	71	41	17	43	207	419	128	357	216	320	574	270	350	414	315	356	0.010	0.000	0.422	0.000	0.015	0.001	0.052	0.027	0.000	0.474	0	0	0	0	0	0.0086	0.0000	0.23	0.00	0.0
320	0	34165123	65	112	54	17	200	76	29	92	143	62	20	82	238	516	173	484	312	411	727	355	442	485	419	469	0.005	0.000	0.771	0.000	0.001	0.000	0.005	0.008	0.000	0.210	0	0	0	0	514	0.0022	0.0000	0.00	0.00	0.0
321	0	17941935	62	109	51	13	199	75	40	93	142	54	25	80	261	587	203	573	339	439	800	371	443	543	463	502	0.001	0.000	0.562	0.000	0.000	0.000	0.000	0.018	0.000	0.418	0	0	0	0	0	0.0000	0.0000	0.00	0.00	0.0
322	0	28520579	63	117	54	14	214	80	39	79	136	50	26	70	314	722	280	743	436	519	878	416	477	597	517	536	0.000	0.000	0.162	0.000	0.000	0.000	0.000	0.009	0.000	0.829	0	0	0	0	0	0.0000	0.0000	0.02	0.00	0.0
323	0	26417543	48	92	42	11	171	71	24	54	102	39	21	49	268	617	195	607	331	450	727	302	371	459	388	426	0.002	0.000	0.730	0.000	0.000	0.000	0.000	0.010	0.000	0.258	0	0	0	0	0	0.0000	0.0000	0.02	0.00	0.0
324	0	24108286	47	89	42	12	169	73	22	48	95	37	20	45	246	566	175	558	306	415	669	285	348	432	358	400	0.001	0.000	0.901	0.000	0.001	0.000	0.001	0.016	0.000	0.080	0	0	0	0	165	0.0006	0.0000	0.00	0.00	0.0
325	1	19539693	47	95	43	12	168	77	19	35	83	29	17	35	223	523	150	518	286	386	628	264	333	406	331	378	0.002	0.000	0.800	0.000	0.010	0.000	0.000	0.021	0.000	0.167	0	0	0	0	1647	0.0085	0.0000	0.14	0.07	0.0
326	1	36848940	20	40	23	0	113	51	18	30	72	22	14	28	151	326	77	332	171	272	586	210	262	363	295	320	0.001	0.000	0.916	0.000	0.007	0.000	0.004	0.005	0.000	0.066	0	0	140	0	696	0.0047	0.0000	0.21	0.10	248.3
327	1	26652525	16	40	18	1	131	53	11	22	61	16	14	27	147	354	77	339	182	268	555	219	265	340	288	316	0.001	0.000	0.829	0.000	0.010	0.001	0.001	0.013	0.000	0.146	0	0	212	0	843	0.0069	0.0750	0.18	0.05	377.1
328	1	32910722	30	65	30	6	147	60	5	24	70	19	16	31	161	391	95	367	159	252	497	220	254	326	263	316	0.022	0.000	0.677	0.000	0.015	0.001	0.025	0.033	0.000	0.226	0	0	316	0	791	0.0111	0.0304	7.50	20.95	702.2
329	1	35071104	63	128	62	17	210	100	28	82	145	54	43	81	254	540	168	537	315	398	671	378	501	539	394	503	0.024	0.000	0.421	0.000	0.018	0.002	0.079	0.031	0.000	0.425	0	0	202	0	94	0.0101	0.0000	0.04	2.74	486.7
330	1	19397665	64	111	53	22	194	93	28	98	147	60	38	67	227	457	143	433	292	375	602	323	392	460	340	406	0.063	0.000	0.325	0.000	0.020	0.001	0.180	0.138	0.002	0.273	0	0	311	0	160	0.0108	0.0000	0.16	0.16	750.6
331	0	14924323	59	100	50	21	182	87	29	102	148	61	40	62	213	410	128	379	271	357	577	319	372	446	323	380	0.042	0.000	0.358	0.001	0.012	0.001	0.156	0.112	0.000	0.319	0	0	161	0	443	0.0075	0.0000	15.77	1.48	431.2
332	1	29890376	55	95	47	15	180	66	15	75	105	47	17	42	208	410	126	373	245	330	554	263	343	402	314	366	0.017	0.002	0.505	0.000	0.011	0.001	0.124	0.012	0.000	0.327	0	0	0	0	592	0.0077	0.0000	12.58	15.84	81.8
333	1	15942259	42	79	36	11	156	54	14	72	90	46	18	36	197	364	106	352	199	287	491	242	295	382	267	300	0.011	0.000	0.452	0.000	0.012	0.001	0.155	0.028	0.000	0.342	0	0	0	0	184	0.0070	0.0627	12.85	1.40	87.1
334	0	20964379	58	105	47	12	222	86	29	61	131	47	24	60	327	756	298	784	466	547	1054	480	570	722	633	608	0.002	0.000	0.466	0.000	0.001	0.000	0.001	0.004	0.000	0.527	0	0	0	0	0	0.0007	0.0000	0.44	0.03	0.0
335	0	25909954	52	90	40	7	195	68	26	73	125	47	22	63	277	590	205	569	343	440	783	373	428	547	459	474	0.002	0.000	0.814	0.000	0.003	0.000	0.001	0.016	0.000	0.164	0	0	0	0	0	0.0025	0.0000	0.35	0.00	0.0
336	0	28410880	61	98	47	11	187	62	26	91	126	64	15	70	227	481	161	438	305	391	719	334	445	468	417	463	0.003	0.000	0.798	0.000	0.001	0.000	0.026	0.020	0.000	0.153	0	0	0	0	351	0.0018	0.1408	0.55	0.84	13.1
337	1	20017367	61	100	48	12	189	66	20	88	112	56	17	58	216	445	142	400	279	360	646	300	400	443	380	421	0.014	0.000	0.604	0.000	0.003	0.000	0.136	0.015	0.000	0.228	0	0	0	0	615	0.0029	0.0000	1.73	0.92	27.8
338	1	21108241	65	124	59	18	203	89	25	74	129	53	33	69	247	542	171	539	303	389	673	344	460	508	392	474	0.002	0.000	0.752	0.000	0.009	0.000	0.015	0.001	0.000	0.221	0	0	0	0	0	0.0093	0.0000	0.00	0.00	0.0
339	1	23901731	66	124	59	21	202	97	26	84	134	55	35	70	250	541	172	534	316	399	622	328	413	474	360	434	0.013	0.000	0.532	0.000	0.017	0.000	0.033	0.025	0.000	0.378	0	0	0	0	0	0.0092	0.1674	0.00	0.00	0.0
340	0	22639833	37	76	34	8	150	64	24	42	92	33	17	39	265	622	193	611	308	461	749	293	347	446	386	419	0.003	0.000	0.697	0.000	0.000	0.000	0.000	0.006	0.000	0.294	0	0	0	0	0	0.0000	0.0000	0.00	0.00	0.0
341	1	22150247	31	64	29	5	140	58	22	36	83	28	16	36	205	469	137	454	232	374	682	270	324	413	347	388	0.002	0.000	0.933	0.000	0.000	0.000	0.000	0.002	0.000	0.063	0	0	0	0	34	0.0000	0.0000	0.00	0.00	0.0
342	1	22424038	52	91	47	18	171	77	23	95	121	59	33	44	199	378	116	341	242	330	523	270	322	393	296	328	0.029	0.000	0.379	0.000	0.006	0.000	0.231	0.024	0.000	0.330	0	0	0	0	222	0.0051	0.0000	4.51	0.30	0.0
343	0	21392736	29	66	29	3	118	51	21	37	76	39	13	22	239	543	156	545	231	419	732	313	314	440	437	453	0.001	0.000	0.631	0.000	0.005	0.001	0.001	0.010	0.001	0.350	0	0	0	0	531	0.0043	0.0000	1.93	1.98	41.7
344	0	20288639	24	47	26	1	105	53	21	35	74	28	14	26	186	374	105	402	182	316	626	236	273	393	332	351	0.000	0.000	0.869	0.000	0.005	0.000	0.001	0.000	0.000	0.124	0	0	6	0	555	0.0036	0.0000	1.86	3.55	56.7
345	0	21718852	51	105	45	11	195	83	27	49	128	47	24	48	368	877	335	947	523	594	1063	444	553	704	626	618	0.000	0.000	0.114	0.000	0.000	0.000	0.000	0.001	0.000	0.884	0	0	0	0	0	0.0000	0.0000	0.03	0.00	0.0
346	0	21417030	43	89	38	9	167	69	25	47	104	39	20	44	334	810	266	820	431	555	891	357	430	551	488	506	0.001	0.000	0.444	0.001	0.002	0.002	0.000	0.006	0.000	0.544	0	0	0	0	260	0.0024	0.0000	0.02	0.00	469.7
347	1	21785426	37	72	32	12	142	49	12	69	83	45	18	32	196	346	100	345	188	274	450	221	276	369	238	267	0.056	0.026	0.264	0.000	0.060	0.001	0.262	0.038	0.050	0.242	0	0	0	276	1406	0.0260	0.2295	93.00	27.26	642.5
348	0	16865571	48	86	42	14	168	61	15	76	98	49	20	40	204	386	115	363	223	310	513	247	314	386	287	328	0.022	0.001	0.532	0.000	0.011	0.001	0.141	0.020	0.001	0.271	0	0	0	0	122	0.0089	0.0593	30.18	1.92	0.0
349	1	30227055	59	115	58	18	194	96	30	101	154	62	42	71	234	463	146	443	297	380	613	329	416	480	357	416	0.043	0.014	0.469	0.001	0.023	0.005	0.169	0.029	0.020	0.227	0	0	126	0	376	0.0166	0.0662	21.46	13.43	589.9
350	0	24832840	32	68	29	11	127	50	11	68	87	44	20	29	194	346	100	354	185	269	445	205	271	369	231	258	0.017	0.042	0.065	0.005	0.231	0.102	0.076	0.013	0.004	0.446	0	0	0	519	3953	0.1638	0.0000	578.75	315.48	5165.8
351	0	17273566	32	71	38	9	140	59	17	74	100	54	28	32	192	344	104	335	208	295	433	213	272	347	248	266	0.068	0.043	0.010	0.012	0.162	0.070	0.110	0.030	0.407	0.088	0	0	355	48	4123	0.1215	0.0000	329.26	220.54	8748.2
352	1	19075136	43	81	42	13	159	64	18	79	103	56	25	41	196	361	110	341	218	306	471	226	293	352	267	306	0.034	0.036	0.373	0.000	0.096	0.008	0.287	0.024	0.008	0.133	0	0	0	0	2412	0.0433	0.3670	105.51	53.70	1036.8
353	0	8444924	25	70	19	8	105	48	5	61	74	32	10	19	183	336	96	362	161	269	468	191	246	364	217	235	0.010	0.043	0.008	0.279	0.224	0.349	0.015	0.003	0.006	0.064	0	0	355	1159	7137	0.5844	0.0000	1566.49	1535.32	27946.3
354	1	13643634	27	70	19	10	105	39	6	60	73	31	18	26	187	350	98	375	167	254	441	195	251	357	234	257	0.027	0.063	0.112	0.154	0.262	0.240	0.059	0.054	0.000	0.029	0	0	0	1445	8372	0.4117	0.0000	1658.80	1834.92	37544.2
355	1	9626332	27	71	24	8	116	49	8	64	83	38	15	24	187	339	98	359	169	267	464	200	261	370	227	248	0.057	0.030	0.097	0.005	0.062	0.032	0.314	0.076	0.036	0.291	0	0	274	0	1851	0.0545	0.0000	416.24	356.08	5925.3
356	1	10180050	28	68	18	10	104	39	6	60	72	31	17	26	188	348	96	373	165	254	437	195	250	359	229	254	0.082	0.142	0.097	0.085	0.240	0.141	0.118	0.058	0.002	0.036	1922	295	0	1823	4385	0.2803	1.8664	652.83	767.08	160254.9
357	1	10909603	25	68	18	9	105	43	5	61	73	35	12	21	187	341	98	364	167	264	452	191	246	363	218	237	0.073	0.143	0.007	0.137	0.332	0.188	0.045	0.054	0.004	0.017	0	1118	0	892	7870	0.3950	0.0000	1040.01	919.43	66720.3
358	1	10397654	29	71	24	10	114	47	7	63	78	39	15	23	190	347	100	362	176	270	452	196	254	366	222	244	0.026	0.082	0.056	0.061	0.189	0.258	0.067	0.033	0.073	0.156	0	0	0	826	7719	0.3464	0.1924	1228.47	1261.65	13781.3
359	1	13160619	28	69	20	9	107	42	6	61	74	33	16	25	189	348	97	370	167	257	442	198	252	364	227	249	0.035	0.109	0.159	0.035	0.304	0.174	0.069	0.035	0.001	0.079	124	303	0	1407	5775	0.2718	0.2280	999.28	856.57	41161.9
360	1	7131278	28	69	21	10	108	43	6	62	74	34	15	24	189	346	97	368	167	259	445	198	252	366	225	246	0.098	0.222	0.079	0.003	0.349	0.038	0.131	0.035	0.002	0.044	0	0	0	1185	5775	0.1766	0.0000	690.77	385.72	11335.9
361	1	7052384	28	66	20	10	106	41	6	62	73	38	16	24	191	341	94	360	167	255	431	196	252	365	218	242	0.057	0.375	0.022	0.003	0.377	0.056	0.062	0.027	0.004	0.018	0	47	0	963	5067	0.2079	0.0000	611.03	289.72	7433.7
362	1	3123467	28	64	15	10	99	37	5	58	68	31	17	26	190	343	91	370	158	247	423	193	246	355	223	252	0.069	0.124	0.022	0.187	0.255	0.193	0.044	0.004	0.049	0.053	437	0	0	751	5086	0.4155	0.3202	1063.71	640.35	53872.1
363	1	5915588	26	65	20	11	107	40	6	62	74	41	15	23	192	337	94	356	170	258	431	191	252	363	215	239	0.073	0.158	0.023	0.078	0.227	0.141	0.107	0.083	0.058	0.052	0	1518	0	410	3255	0.2552	0.0000	196.27	154.03	70198.1
364	1	6943546	28	66	18	10	102	39	5	60	70	32	17	26	190	344	93	368	161	250	428	196	249	360	222	249	0.052	0.176	0.036	0.052	0.313	0.126	0.043	0.019	0.136	0.047	321	0	0	1165	4733	0.2632	0.0000	847.47	763.27	40447.5
365	1	10403281	29	67	21	12	104	38	6	61	70	33	17	27	193	342	93	363	163	250	428	195	253	352	225	248	0.066	0.228	0.063	0.021	0.284	0.081	0.044	0.036	0.127	0.051	0	352	12	1244	3290	0.1997	0.0961	566.85	362.11	26867.5
366	0	13468732	28	68	18	10	97	33	5	57	67	29	18	27	189	346	90	372	155	243	421	186	247	330	229	258	0.016	0.051	0.003	0.149	0.305	0.460	0.013	0.001	0.000	0.002	530	630	472	2851	10819	0.5459	0.0000	2085.21	2152.65	111959.1
367	1	10536557	28	66	20	11	103	37	6	60	70	33	17	27	193	342	92	364	163	250	426	195	252	354	223	248	0.056	0.273	0.089	0.011	0.283	0.047	0.069	0.009	0.118	0.044	0	165	0	668	4101	0.1701	0.0000	502.68	268.55	14114.9
368	0	11572197	29	69	19	11	99	35	6	58	67	31	19	27	190	346	91	370	158	245	427	188	252	336	235	257	0.035	0.134	0.037	0.045	0.392	0.302	0.032	0.006	0.003	0.013	86	0	197	941	10880	0.3890	0.0000	1978.10	1449.03	31437.0
369	1	4366161	27	64	17	11	97	36	5	58	67	34	17	24	191	340	91	363	159	247	411	189	243	353	212	240	0.009	0.044	0.000	0.074	0.193	0.150	0.006	0.033	0.399	0.090	0	0	0	504	6933	0.2862	0.6871	927.17	960.55	11358.6
370	1	9018537	28	66	20	11	103	37	6	60	70	34	17	27	193	342	92	363	163	249	424	194	252	354	222	248	0.058	0.156	0.059	0.035	0.330	0.116	0.041	0.025	0.135	0.047	0	171	0	1421	4296	0.2472	0.0000	776.12	480.37	27661.9
371	1	4237175	27	62	21	12	106	38	6	62	74	40	16	23	194	332	93	349	171	253	419	190	257	363	210	238	0.017	0.046	0.004	0.278	0.248	0.247	0.005	0.008	0.080	0.067	0	753	546	1075	4873	0.5538	0.0000	487.04	1085.97	53518.9
372	1	3282916	27	63	18	11	98	36	5	59	67	36	17	24	192	339	91	359	161	248	408	189	243	356	207	232	0.005	0.056	0.002	0.023	0.323	0.229	0.004	0.001	0.309	0.047	0	0	58	1571	5822	0.3107	0.0000	1077.53	795.58	11747.6
373	1	3522790	30	64	23	13	105	39	7	63	73	40	17	26	195	335	92	350	168	250	416	194	257	363	211	241	0.079	0.139	0.108	0.021	0.329	0.137	0.105	0.022	0.026	0.034	0	225	0	1062	5887	0.2346	0.0000	1261.09	537.97	19525.7
374	1	9954556	27	63	18	11	100	36	6	60	69	39	16	24	192	337	92	356	163	249	414	190	249	357	211	238	0.019	0.074	0.004	0.113	0.252	0.237	0.017	0.017	0.196	0.072	26	451	1667	938	6458	0.3724	0.3014	918.39	763.43	73893.0
375	1	16002746	30	64	23	14	105	38	8	63	73	42	17	26	196	333	92	347	169	249	414	194	259	365	211	241	0.066	0.184	0.046	0.027	0.390	0.145	0.067	0.016	0.034	0.025	0	258	50	951	6843	0.2723	0.1875	938.42	695.21	27691.9
376	1	8417430	30	62	23	13	107	37	7	63	73	44	17	23	196	325	91	339	173	249	412	191	268	371	208	246	0.025	0.073	0.007	0.019	0.297	0.197	0.065	0.008	0.261	0.047	0	0	502	1049	5632	0.2548	0.1188	794.25	659.51	29631.9
377	0	10935919	30	61	23	15	105	36	9	64	73	43	17	25	196	328	92	339	173	248	408	191	265	371	208	242	0.031	0.082	0.040	0.141	0.294	0.301	0.080	0.005	0.006	0.018	0	747	373	1185	10230	0.4452	0.0914	1376.53	1653.85	59647.4
378	0	29384744	35	62	27	17	109	39	9	66	79	47	19	26	198	326	92	336	179	250	413	194	275	380	206	255	0.047	0.138	0.052	0.026	0.433	0.168	0.087	0.013	0.011	0.026	0	101	139	631	7137	0.2996	0.0000	1177.40	988.53	23198.6
379	1	10514043	37	76	43	11	149	67	22	89	123	61	38	32	193	354	107	322	227	319	453	248	283	363	270	270	0.045	0.011	0.182	0.001	0.067	0.010	0.203	0.069	0.302	0.111	0	0	0	0	1833	0.0353	0.0000	125.22	111.51	93.4
380	1	20311816	37	76	42	11	150	65	20	81	109	58	31	37	194	354	108	332	220	309	448	226	282	350	260	282	0.073	0.024	0.132	0.001	0.052	0.005	0.376	0.042	0.117	0.179	0	0	0	193	2181	0.0271	0.2954	97.16	115.63	1660.5
381	1	18685727	34	67	28	12	127	43	10	66	77	46	17	28	196	329	94	339	180	258	432	206	274	367	225	259	0.067	0.046	0.095	0.006	0.130	0.052	0.230	0.036	0.178	0.162	0	0	0	330	2951	0.0927	0.9098	290.12	230.01	2699.2
382	1	25103465	38	72	34	12	143	50	13	71	88	49	20	34	197	349	103	345	196	280	455	217	283	362	247	281	0.041	0.015	0.373	0.002	0.051	0.009	0.215	0.020	0.072	0.202	0	0	0	159	1142	0.0284	0.0797	77.24	52.40	1192.6
383	1	26049904	36	65	29	14	121	43	11	66	79	49	18	27	199	332	95	339	182	257	426	202	277	376	216	259	0.042	0.071	0.143	0.016	0.148	0.080	0.230	0.016	0.081	0.172	0	0	15	324	3204	0.1215	0.1536	363.31	282.18	3938.4
384	1	3858981	36	62	28	18	107	40	10	67	81	52	19	24	199	321	92	333	182	249	411	194	281	386	203	261	0.107	0.205	0.037	0.009	0.249	0.105	0.142	0.011	0.026	0.109	0	0	0	116	5264	0.1839	0.0000	1128.40	383.95	3181.3
385	1	22320132	40	76	37	12	152	57	16	77	95	52	23	38	196	355	107	343	207	293	462	220	287	353	257	293	0.059	0.019	0.215	0.000	0.060	0.006	0.291	0.028	0.021	0.301	0	0	0	11	1608	0.0280	0.0448	109.45	41.49	149.5
386	1	30548728	36	71	35	12	141	55	15	72	89	52	23	35	197	347	104	343	203	284	439	203	276	342	239	275	0.070	0.049	0.146	0.001	0.195	0.044	0.239	0.017	0.111	0.129	0	0	0	500	3832	0.1054	0.8184	391.34	263.09	3858.0
387	1	5665093	33	67	29	12	130	44	11	68	81	48	19	30	197	334	98	340	185	266	433	203	273	355	231	264	0.065	0.036	0.251	0.000	0.099	0.008	0.264	0.053	0.035	0.187	0	0	0	299	2216	0.0461	0.0000	176.32	71.70	2609.5
388	1	9728513	35	63	28	14	118	42	10	67	80	50	18	26	198	327	93	336	183	254	422	200	279	374	218	260	0.108	0.040	0.129	0.018	0.125	0.108	0.244	0.020	0.072	0.137	0	0	0	506	3767	0.1299	0.3084	411.01	245.04	7862.9
389	1	14175495	35	62	28	15	113	41	10	67	80	51	18	25	198	325	93	335	182	252	417	197	279	378	213	259	0.056	0.034	0.183	0.008	0.120	0.042	0.203	0.019	0.094	0.242	0	0	0	401	1858	0.0869	0.2116	231.07	104.15	3849.8
390	1	19648306	37	68	32	13	132	51	12	69	86	50	21	30	198	346	102	344	194	271	433	204	278	363	229	265	0.027	0.050	0.159	0.016	0.257	0.104	0.204	0.036	0.019	0.129	0	0	119	658	4968	0.1799	0.0509	677.07	583.19	10223.7
391	1	7150559	31	62	24	15	106	37	8	64	72	44	18	23	197	323	91	336	174	247	408	190	270	374	206	247	0.029	0.099	0.027	0.033	0.449	0.194	0.121	0.005	0.032	0.012	0	0	0	977	7456	0.3223	0.1398	1350.88	800.70	11100.8
392	1	12684322	30	62	24	13	107	36	8	64	74	48	18	23	195	317	88	334	170	244	412	192	275	372	211	251	0.039	0.047	0.063	0.017	0.222	0.110	0.097	0.047	0.263	0.096	0	0	251	320	3826	0.1852	0.9460	404.90	270.91	11837.7
393	0	16400483	35	68	32	11	135	54	14	71	89	49	22	32	194	344	101	345	195	275	437	204	275	356	234	266	0.083	0.097	0.047	0.013	0.270	0.071	0.149	0.061	0.123	0.085	0	0	296	337	4434	0.1626	0.0000	582.93	376.17	10915.7
394	1	8268931	30	64	26	11	119	44	9	66	80	46	18	26	195	336	95	350	177	258	428	198	269	369	220	252	0.015	0.075	0.163	0.050	0.204	0.194	0.087	0.014	0.078	0.120	0	0	723	1002	4247	0.2684	0.0000	775.21	659.79	26586.9
395	1	6772923	30	69	25	11	117	46	8	64	79	42	17	25	193	344	99	358	179	266	440	198	261	368	222	248	0.047	0.027	0.100	0.051	0.157	0.091	0.129	0.020	0.169	0.210	0	0	0	919	3314	0.1915	0.0000	280.09	282.23	7675.1
396	0	7439943	30	72	28	10	121	51	9	66	86	41	18	27	192	349	102	360	182	272	456	203	265	370	229	252	0.084	0.095	0.101	0.002	0.142	0.029	0.281	0.024	0.009	0.234	0	0	0	743	3372	0.0943	0.2688	361.33	132.98	7246.5
397	1	31769288	31	71	32	8	136	55	12	69	94	43	21	31	190	349	102	353	193	276	444	205	270	366	232	255	0.054	0.044	0.021	0.002	0.098	0.018	0.166	0.067	0.388	0.143	0	0	174	503	1871	0.0544	0.0315	168.30	104.12	5121.4
398	1	23826364	33	70	34	9	140	57	14	70	93	47	23	31	192	344	102	345	198	280	438	208	270	358	237	261	0.053	0.012	0.042	0.001	0.054	0.007	0.199	0.093	0.423	0.116	0	0	140	39	1677	0.0293	0.0000	99.42	35.86	2696.9
399	1	18007373	33	73	41	9	145	63	19	77	111	57	32	32	192	348	106	329	217	306	435	225	273	355	256	263	0.018	0.030	0.041	0.013	0.130	0.064	0.113	0.084	0.441	0.067	0	0	305	151	3385	0.1052	0.8885	380.43	428.05	5282.9
400	1	10192455	27	63	19	11	102	37	6	61	70	41	16	24	193	337	93	354	165	251	417	192	251	362	211	236	0.060	0.183	0.039	0.042	0.338	0.112	0.068	0.012	0.118	0.027	0	136	65	1496	5004	0.2530	0.0000	656.23	389.21	18624.6
401	1	7519419	28	69	17	10	97	37	4	58	69	29	19	25	185	346	94	374	162	247	428	185	249	338	236	266	0.032	0.084	0.056	0.013	0.444	0.297	0.049	0.005	0.000	0.021	0	0	21	1111	9962	0.3671	0.0000	2607.88	1750.35	16882.9
402	0	9452764	26	70	18	9	99	37	5	59	70	29	19	25	184	345	97	374	162	248	431	189	246	347	235	257	0.062	0.065	0.063	0.030	0.400	0.256	0.083	0.020	0.000	0.021	0	0	341	1328	8904	0.3441	0.2116	2544.37	1644.77	29402.2
403	0	3627472	28	67	16	10	92	31	4	56	66	27	17	28	188	344	89	374	151	241	414	185	237	325	219	256	0.012	0.012	0.000	0.446	0.150	0.374	0.000	0.000	0.000	0.006	0	0	1931	4894	14953	0.7158	0.0000	3340.54	6667.14	81373.0
404	1	3862057	29	68	17	10	99	38	4	57	68	29	19	26	187	347	93	374	162	248	427	186	250	340	235	268	0.083	0.104	0.021	0.105	0.290	0.270	0.072	0.000	0.003	0.053	0	0	650	763	5984	0.3930	0.5179	1484.04	1085.83	26261.4
405	0	3982468	28	67	16	10	96	36	4	57	67	28	20	26	186	345	92	373	159	245	424	182	249	332	234	266	0.138	0.156	0.008	0.044	0.296	0.256	0.061	0.000	0.001	0.040	0	0	651	1449	6372	0.3234	0.2511	1646.13	1267.87	14653.9
406	0	1621770	26	63	13	9	90	30	4	56	65	27	19	25	185	339	87	371	148	236	414	177	245	322	228	260	0.282	0.116	0.015	0.007	0.258	0.158	0.111	0.000	0.012	0.041	0	0	1729	1537	3696	0.2101	0.0000	1127.45	1216.31	17279.7
407	0	2995892	25	65	13	9	89	30	4	56	66	27	18	25	184	338	88	370	148	235	412	180	240	324	226	259	0.054	0.046	0.061	0.016	0.465	0.245	0.064	0.000	0.002	0.048	0	0	1093	720	9743	0.3425	0.0000	1469.41	785.62	7442.8
408	1	2923137	25	66	14	9	89	30	4	56	66	27	18	25	183	338	89	370	148	235	414	181	241	328	228	261	0.221	0.028	0.084	0.003	0.216	0.141	0.298	0.000	0.000	0.010	0	0	371	0	5744	0.1748	0.0000	1244.27	568.92	13349.0
409	1	2944812	24	69	15	9	90	32	4	57	68	28	17	24	181	339	92	370	150	237	420	186	241	339	231	259	0.187	0.067	0.143	0.002	0.279	0.115	0.143	0.010	0.001	0.054	0	0	842	441	6519	0.1858	0.0000	1499.41	516.50	7669.6
410	0	3057075	28	65	14	9	95	35	4	56	64	29	18	25	189	344	89	372	152	243	418	187	245	344	229	264	0.006	0.118	0.000	0.369	0.170	0.285	0.014	0.000	0.021	0.016	1152	0	2127	1538	4554	0.6089	0.0000	1076.03	1587.40	149639.7
411	1	2409243	28	66	14	9	94	34	4	55	63	28	18	25	188	344	88	373	150	241	416	185	245	340	231	268	0.004	0.133	0.000	0.389	0.152	0.180	0.004	0.009	0.090	0.039	835	0	807	1111	4246	0.5538	0.0000	328.06	759.24	94085.7
412	0	4951147	26	64	13	9	90	27	3	55	63	27	18	25	187	340	85	371	141	233	408	177	243	322	230	257	0.009	0.019	0.009	0.529	0.108	0.271	0.011	0.005	0.000	0.039	634	0	751	1889	7563	0.7160	0.0000	643.29	848.82	92540.4
413	0	8930239	27	65	13	9	92	30	4	55	63	27	18	25	187	342	86	372	145	237	411	181	244	330	230	262	0.008	0.042	0.000	0.636	0.083	0.148	0.010	0.003	0.023	0.048	287	0	536	1620	6460	0.7240	0.0000	13.20	268.90	44888.5
414	1	4096213	28	66	14	9	94	34	4	56	64	28	19	25	187	344	89	373	152	242	418	183	246	336	232	266	0.002	0.101	0.000	0.551	0.128	0.159	0.002	0.001	0.003	0.053	0	0	24	906	3232	0.6877	0.0000	134.45	250.40	8258.3
415	1	30347568	40	80	34	8	162	49	14	65	76	41	15	36	207	408	120	379	216	309	513	264	293	406	273	298	0.030	0.001	0.361	0.000	0.023	0.001	0.101	0.059	0.021	0.405	0	0	39	140	258	0.0111	0.0330	24.56	9.78	372.6
416	0	15849783	38	80	33	8	163	50	13	64	73	40	14	35	209	418	126	383	224	316	523	271	295	408	277	300	0.005	0.000	0.519	0.000	0.007	0.000	0.057	0.032	0.000	0.380	0	0	0	0	0	0.0080	0.0000	0.56	0.15	0.0
417	0	19534494	47	88	39	9	178	55	17	68	84	43	18	45	227	480	149	427	259	351	581	287	330	433	321	354	0.005	0.000	0.669	0.000	0.009	0.001	0.030	0.050	0.000	0.238	0	0	0	0	0	0.0087	0.0000	0.38	0.00	0.0
418	1	22981252	37	78	31	8	163	48	13	63	69	39	13	35	205	411	123	383	211	301	505	276	280	407	259	278	0.031	0.009	0.492	0.004	0.032	0.012	0.144	0.010	0.001	0.265	0	0	87	0	750	0.0280	0.2176	76.19	84.77	698.1
419	1	25143681	53	92	43	9	186	54	21	78	93	47	21	58	234	501	156	437	269	367	608	291	335	441	336	380	0.008	0.000	0.793	0.000	0.012	0.004	0.016	0.009	0.000	0.158	0	0	0	0	0	0.0109	0.0000	0.26	0.00	0.0
420	1	15666570	29	72	24	7	144	41	9	56	46	34	7	23	175	342	88	332	151	243	415	274	234	388	170	177	0.034	0.014	0.327	0.000	0.064	0.006	0.299	0.018	0.001	0.236	0	0	433	0	1173	0.0326	0.1915	83.18	63.93	968.3
421	1	28086320	44	86	35	9	182	57	17	61	79	40	15	39	247	522	172	477	292	373	625	296	305	457	341	360	0.014	0.000	0.619	0.000	0.005	0.000	0.075	0.054	0.000	0.232	0	0	0	0	34	0.0040	0.0000	3.40	0.25	0.0
422	0	38608015	40	84	33	9	173	56	16	62	74	40	13	37	242	514	171	474	285	373	599	300	307	446	322	339	0.042	0.000	0.478	0.000	0.003	0.001	0.172	0.045	0.007	0.252	0	0	0	0	409	0.0032	0.0259	5.05	2.36	0.0
423	1	19686641	46	87	37	8	182	56	18	66	82	42	17	44	240	503	161	451	277	363	609	292	313	449	338	365	0.003	0.000	0.703	0.000	0.002	0.000	0.049	0.018	0.000	0.225	0	0	0	0	0	0.0042	0.0000	2.19	0.05	0.0
424	0	18761440	52	91	41	8	189	58	23	78	102	47	21	58	243	510	162	453	281	372	626	297	327	456	352	385	0.006	0.000	0.837	0.000	0.010	0.001	0.012	0.006	0.000	0.129	0	0	0	0	0	0.0096	0.0000	0.35	0.07	0.0
425	1	19289823	29	73	24	8	146	43	10	55	46	35	7	22	184	362	101	340	168	251	430	286	250	402	187	192	0.034	0.003	0.506	0.001	0.015	0.003	0.205	0.010	0.000	0.225	0	0	318	0	296	0.0157	0.0000	5.55	1.55	388.4
426	0	29431231	41	87	32	12	177	64	17	60	75	42	12	37	284	627	223	571	359	456	613	319	328	444	330	339	0.008	0.000	0.826	0.000	0.003	0.000	0.029	0.003	0.000	0.130	0	0	0	0	1193	0.0051	0.0000	0.34	0.03	0.0
427	0	39031173	49	93	38	9	213	81	24	54	121	44	21	56	320	704	268	734	419	510	985	456	539	698	601	570	0.002	0.000	0.614	0.000	0.001	0.000	0.001	0.017	0.000	0.364	0	0	0	19	132	0.0011	0.0000	0.09	0.09	152.1
428	1	30882298	50	90	39	9	192	64	27	77	114	47	20	59	262	554	184	510	314	401	677	318	333	487	377	396	0.004	0.000	0.705	0.000	0.008	0.002	0.010	0.011	0.000	0.260	0	0	0	0	4	0.0073	0.0000	1.79	0.14	0.0
429	0	27015343	43	103	36	10	236	77	25	51	140	47	30	52	358	856	371	959	541	582	1164	491	629	809	716	638	0.004	0.000	0.247	0.000	0.005	0.000	0.001	0.010	0.000	0.732	0	0	0	254	183	0.0025	0.0000	0.08	0.02	681.2
430	0	43400853	34	78	27	9	164	52	13	58	61	37	10	29	226	467	155	430	257	345	549	299	292	428	277	287	0.059	0.003	0.312	0.000	0.017	0.004	0.177	0.027	0.024	0.376	0	0	231	1	612	0.0124	0.0000	12.86	6.36	728.7
431	0	29621365	41	82	27	5	201	76	20	51	115	41	17	59	323	646	233	708	373	477	846	419	474	628	525	509	0.002	0.000	0.867	0.000	0.002	0.000	0.002	0.021	0.000	0.105	0	0	0	295	840	0.0039	0.0675	0.79	0.38	758.5
432	0	15294749	38	97	32	8	220	75	22	53	142	48	31	56	349	790	321	865	481	549	1142	479	618	808	709	626	0.001	0.000	0.602	0.001	0.012	0.004	0.003	0.012	0.000	0.366	0	0	0	394	1124	0.0076	0.0000	0.03	0.09	2050.7
433	0	38902694	39	86	30	10	182	60	18	63	79	41	12	37	271	577	205	529	324	408	700	321	356	461	385	398	0.022	0.001	0.513	0.000	0.006	0.000	0.085	0.047	0.003	0.324	0	0	117	0	782	0.0059	0.0257	4.76	3.65	208.5
434	0	17413974	42	86	33	9	183	60	17	60	75	39	13	36	269	585	203	543	329	408	675	307	313	472	366	380	0.052	0.001	0.449	0.001	0.013	0.003	0.084	0.062	0.002	0.335	0	0	0	242	289	0.0082	0.0000	11.36	4.13	457.2
435	0	29111548	41	83	31	7	182	55	17	60	71	38	12	34	253	527	181	491	297	371	666	287	287	482	346	353	0.031	0.000	0.542	0.000	0.009	0.001	0.088	0.052	0.000	0.277	0	0	0	201	334	0.0054	0.0000	6.31	3.15	380.2
436	0	13806986	43	83	30	5	186	65	21	60	107	42	19	53	281	581	201	583	327	426	791	388	427	568	470	474	0.004	0.000	0.908	0.000	0.004	0.000	0.005	0.005	0.000	0.073	0	0	0	117	40	0.0022	0.0000	5.73	0.63	96.7
437	0	39554797	41	81	29	6	185	65	20	53	103	42	17	50	286	590	203	591	329	428	743	371	401	547	446	445	0.023	0.000	0.795	0.000	0.003	0.000	0.027	0.019	0.000	0.133	0	0	0	0	1430	0.0039	0.0000	4.68	3.14	42.8
438	0	30266073	41	88	31	10	188	62	18	61	76	41	11	35	282	605	219	561	334	417	718	323	364	461	393	404	0.022	0.001	0.488	0.000	0.011	0.000	0.071	0.053	0.000	0.353	0	0	233	0	487	0.0077	0.0000	6.48	2.15	465.1
439	0	22986566	43	95	35	16	194	74	20	66	91	47	15	50	326	724	262	658	406	499	744	355	395	482	426	435	0.005	0.000	0.794	0.000	0.003	0.000	0.006	0.001	0.000	0.191	0	0	0	0	1302	0.0047	0.0000	2.54	0.03	0.0
440	0	19928993	43	94	35	15	194	70	21	66	92	47	16	48	312	690	250	633	387	472	784	357	418	498	452	464	0.005	0.000	0.872	0.000	0.002	0.000	0.007	0.001	0.000	0.112	0	0	0	0	1130	0.0035	0.0000	0.50	0.00	0.0
441	0	21105251	42	86	32	9	188	61	20	62	82	41	14	40	273	577	199	550	321	396	701	310	317	492	380	387	0.007	0.000	0.746	0.000	0.000	0.000	0.038	0.006	0.000	0.202	0	0	0	0	106	0.0017	0.0000	0.67	0.12	0.0
442	0	18629191	43	90	33	10	192	65	20	62	85	42	14	42	285	608	218	574	336	419	722	326	357	477	399	409	0.004	0.000	0.644	0.000	0.008	0.001	0.022	0.011	0.000	0.311	0	0	0	0	560	0.0073	0.0000	0.76	0.26	0.0
443	0	22284078	45	92	35	10	197	68	22	60	102	45	18	53	282	588	216	565	329	421	743	353	386	505	432	442	0.006	0.000	0.740	0.000	0.008	0.000	0.008	0.002	0.000	0.236	0	0	0	0	313	0.0058	0.0000	0.27	0.01	0.0
444	0	14840426	44	94	35	11	201	68	23	64	96	45	17	52	294	620	228	580	347	433	769	355	395	500	440	453	0.012	0.000	0.797	0.000	0.016	0.001	0.008	0.006	0.000	0.161	0	0	0	0	371	0.0108	0.0000	0.54	0.00	0.0
445	0	19770165	43	91	34	9	194	67	19	52	95	42	16	47	281	576	218	555	329	428	735	360	403	505	430	440	0.003	0.000	0.716	0.000	0.016	0.001	0.003	0.021	0.000	0.240	0	0	0	0	611	0.0081	0.0000	0.13	0.10	0.0
446	0	20739093	42	89	33	9	189	64	20	56	105	44	18	52	279	583	214	569	329	426	754	370	410	531	445	451	0.005	0.000	0.801	0.000	0.006	0.000	0.013	0.050	0.000	0.124	0	0	0	0	618	0.0056	0.0000	0.04	0.01	0.0
447	0	29192491	44	88	34	9	192	65	25	70	110	47	20	58	271	567	201	546	315	403	735	344	368	519	424	430	0.004	0.000	0.894	0.000	0.002	0.000	0.006	0.001	0.000	0.094	0	0	0	0	326	0.0043	0.0000	0.21	0.06	0.0
448	0	24915569	41	86	32	7	187	67	21	56	115	45	19	53	290	611	218	609	344	445	808	402	435	577	483	480	0.004	0.000	0.805	0.000	0.004	0.000	0.002	0.004	0.000	0.182	0	0	0	0	1147	0.0056	0.0401	0.73	0.01	0.0
449	0	25359547	41	80	32	7	185	57	20	63	83	40	14	40	257	531	182	501	298	373	675	296	299	488	357	364	0.047	0.002	0.477	0.000	0.007	0.001	0.071	0.073	0.000	0.322	0	0	0	120	406	0.0062	0.0394	11.57	4.47	220.5
450	0	30056326	43	86	33	8	189	64	22	60	102	43	18	51	271	567	197	552	317	404	712	340	353	518	409	414	0.014	0.000	0.800	0.000	0.005	0.000	0.022	0.012	0.000	0.147	0	0	0	0	617	0.0045	0.0333	0.68	1.16	0.0
451	0	36088173	42	82	32	6	184	60	20	63	99	42	17	50	264	537	183	513	303	394	704	332	354	506	401	412	0.055	0.000	0.520	0.001	0.011	0.002	0.046	0.055	0.000	0.310	0	0	0	260	621	0.0109	0.1108	11.54	6.08	404.3
452	0	34854238	46	94	36	9	221	82	24	52	125	45	23	57	340	757	300	818	459	540	1031	466	561	733	633	583	0.008	0.000	0.598	0.000	0.000	0.000	0.003	0.010	0.000	0.381	0	0	0	32	0	0.0002	0.0000	0.06	0.01	78.9
453	0	28566140	39	81	28	6	186	69	20	50	110	42	17	53	300	608	212	627	344	445	807	399	450	588	494	483	0.006	0.000	0.767	0.000	0.004	0.000	0.001	0.026	0.000	0.196	0	0	0	58	1454	0.0045	0.1050	0.70	0.07	163.7
454	1	25115904	29	68	25	6	146	40	10	60	59	36	11	26	175	316	79	325	148	236	411	249	224	379	187	193	0.027	0.008	0.230	0.002	0.037	0.008	0.243	0.027	0.042	0.377	0	0	74	231	997	0.0232	0.0000	68.72	37.73	710.7
455	0	19557882	37	82	28	8	178	56	16	58	66	37	11	30	264	559	196	528	314	393	683	303	314	463	364	373	0.020	0.030	0.323	0.001	0.016	0.005	0.132	0.038	0.000	0.435	0	0	0	0	750	0.0137	0.0000	18.22	8.96	25.3
456	0	19873882	34	77	28	8	158	49	12	57	58	37	10	29	213	433	138	401	228	320	509	294	282	421	252	263	0.058	0.000	0.305	0.000	0.007	0.000	0.208	0.039	0.039	0.344	0	0	0	0	906	0.0065	0.0000	11.50	5.93	612.3
457	0	21591920	29	75	24	9	133	41	9	62	63	37	13	29	191	336	91	352	165	266	441	216	242	367	219	230	0.035	0.021	0.289	0.000	0.028	0.001	0.165	0.101	0.121	0.241	0	0	0	16	1617	0.0161	0.0000	90.73	39.65	927.2
458	0	17356803	28	74	23	9	137	39	9	61	61	37	12	28	185	326	87	341	155	251	426	219	237	370	207	217	0.024	0.009	0.511	0.000	0.065	0.006	0.103	0.075	0.009	0.198	0	0	0	258	2195	0.0218	0.0000	99.40	45.64	1349.9
459	1	13789042	26	69	22	10	134	33	9	58	56	33	9	28	173	319	86	327	155	251	419	228	218	372	195	198	0.022	0.007	0.293	0.000	0.018	0.001	0.098	0.075	0.092	0.393	0	0	0	0	1446	0.0129	0.1450	49.39	26.62	509.2
460	1	28713451	26	73	21	8	139	36	9	58	51	33	8	26	163	306	70	314	134	225	391	238	215	373	164	167	0.028	0.001	0.253	0.000	0.029	0.001	0.156	0.104	0.154	0.274	0	0	77	0	1330	0.0156	0.1393	22.10	10.49	205.8
461	1	13179419	25	68	21	9	138	32	9	57	55	32	9	27	162	311	75	316	149	239	407	240	210	378	180	181	0.014	0.001	0.564	0.000	0.020	0.000	0.064	0.108	0.001	0.227	0	0	0	0	2554	0.0167	0.0759	157.18	138.34	195.2
462	1	33588252	26	71	22	7	140	37	9	56	45	33	7	23	161	303	68	312	124	209	387	257	211	377	145	150	0.045	0.004	0.253	0.000	0.039	0.002	0.277	0.042	0.125	0.214	0	0	305	55	1134	0.0192	0.1489	42.51	18.03	1483.9
463	1	26242923	26	71	21	8	140	35	9	56	48	33	7	25	157	304	70	312	136	220	394	254	215	388	160	163	0.013	0.000	0.501	0.000	0.010	0.000	0.122	0.059	0.000	0.295	0	0	0	0	571	0.0086	0.0381	20.57	2.80	0.0
464	0	7964315	30	73	25	10	103	31	7	59	59	26	15	26	193	349	94	367	167	268	447	189	207	298	217	213	0.002	0.051	0.612	0.085	0.083	0.079	0.008	0.005	0.003	0.070	0	0	0	0	3044	0.1659	0.0000	228.41	227.67	0.0
465	0	7775682	30	72	25	10	113	35	7	59	59	28	15	27	193	344	92	362	166	267	446	198	218	320	223	220	0.010	0.000	0.821	0.000	0.002	0.000	0.020	0.013	0.004	0.130	0	0	0	0	1043	0.0008	0.0000	1.54	0.53	0.0
466	1	8815809	20	72	21	11	98	28	7	63	59	33	16	34	191	385	109	401	188	293	505	214	261	365	260	273	0.042	0.095	0.187	0.001	0.164	0.024	0.063	0.064	0.216	0.145	0	0	553	274	2332	0.0879	0.0000	342.45	128.59	7111.6
467	1	8253894	21	73	23	11	95	27	7	63	60	33	16	32	191	376	105	395	185	287	496	209	248	347	245	261	0.045	0.063	0.214	0.010	0.098	0.043	0.072	0.018	0.211	0.226	255	0	198	232	2017	0.0776	0.0000	341.90	134.22	20911.7
468	0	7372844	29	74	26	10	102	31	7	59	58	26	16	27	193	353	95	370	169	269	443	188	208	301	213	212	0.004	0.155	0.234	0.157	0.218	0.186	0.008	0.000	0.005	0.032	0	0	0	0	5854	0.3652	0.0000	448.04	306.67	0.0
469	0	10613576	29	74	25	10	110	33	7	59	57	28	14	27	193	350	94	366	168	273	447	196	209	318	217	215	0.004	0.009	0.692	0.003	0.027	0.013	0.002	0.000	0.010	0.240	0	0	0	0	2563	0.0232	0.0000	12.94	47.15	0.0
470	0	7266485	26	77	27	10	100	29	6	60	58	27	16	28	191	358	97	376	172	272	449	190	209	302	216	219	0.005	0.079	0.541	0.084	0.133	0.074	0.012	0.001	0.002	0.069	423	0	0	323	6356	0.1789	0.0000	360.86	254.50	26156.1
471	1	6743004	24	77	26	10	93	27	7	61	61	29	15	30	190	363	99	380	176	277	464	197	222	316	229	234	0.008	0.111	0.649	0.021	0.039	0.041	0.047	0.002	0.013	0.069	955	0	384	533	3030	0.0747	0.1483	185.79	297.15	56842.9
472	1	11050305	24	76	26	10	101	29	7	61	59	32	14	30	189	366	100	382	178	283	467	201	222	325	227	233	0.064	0.002	0.397	0.000	0.003	0.002	0.050	0.088	0.000	0.392	0	0	0	0	1971	0.0032	0.0905	31.66	4.09	0.0
473	1	12741504	23	77	26	10	95	28	7	61	60	31	15	30	190	367	100	386	179	282	477	203	230	328	235	244	0.044	0.019	0.512	0.001	0.031	0.012	0.038	0.155	0.013	0.174	409	0	286	0	1833	0.0235	0.4709	52.20	11.46	26022.3
474	1	22217125	31	72	26	10	131	42	9	64	69	40	15	29	196	338	94	352	172	264	437	210	251	363	222	239	0.024	0.091	0.226	0.001	0.124	0.016	0.086	0.038	0.245	0.149	0	0	177	262	2499	0.0676	0.0000	284.78	176.71	2976.0
475	1	8552991	29	73	25	10	119	37	7	60	58	31	14	28	194	344	93	360	168	270	444	206	226	344	221	226	0.008	0.000	0.694	0.000	0.005	0.001	0.025	0.108	0.000	0.159	0	0	299	63	501	0.0027	0.2338	1.62	0.02	3282.5
476	1	10850585	20	72	22	11	96	28	7	64	62	34	17	35	192	388	110	401	190	293	514	214	265	368	258	279	0.037	0.159	0.091	0.023	0.317	0.149	0.033	0.036	0.066	0.089	0	0	377	188	6712	0.2448	0.1843	947.65	737.71	9808.7
477	1	7290781	24	74	23	10	108	31	6	60	52	31	11	30	189	364	100	378	178	288	459	211	225	350	222	226	0.084	0.000	0.218	0.000	0.011	0.001	0.101	0.146	0.000	0.439	0	0	211	0	589	0.0064	0.0000	44.10	4.37	3283.0
478	1	14482517	29	71	25	10	122	39	8	62	63	33	15	29	194	342	93	357	170	267	441	206	234	350	223	231	0.003	0.000	0.657	0.000	0.005	0.000	0.004	0.038	0.000	0.293	0	0	63	284	739	0.0036	0.0000	0.11	0.44	1923.2
479	1	10495766	23	74	24	10	104	30	7	61	56	32	13	31	189	369	102	383	180	285	469	207	229	340	232	237	0.059	0.001	0.476	0.001	0.020	0.004	0.093	0.134	0.000	0.211	0	0	135	0	1000	0.0106	0.0000	41.64	61.13	2098.8
480	1	10267549	29	74	24	9	120	38	7	60	56	32	13	29	193	343	93	360	168	274	445	210	227	353	219	224	0.011	0.000	0.703	0.000	0.008	0.000	0.012	0.059	0.001	0.206	0	0	256	0	406	0.0035	0.0000	0.23	0.20	2445.5
481	0	11884926	20	72	22	12	101	29	7	63	57	33	14	33	189	377	105	390	184	290	487	213	248	359	250	258	0.046	0.027	0.458	0.000	0.060	0.006	0.109	0.011	0.102	0.181	0	0	333	292	1327	0.0303	0.0841	118.77	59.87	5973.0
482	1	14762708	26	75	23	10	113	34	7	59	49	31	10	29	192	353	97	368	171	283	444	213	221	353	212	213	0.023	0.044	0.281	0.002	0.039	0.010	0.048	0.077	0.024	0.453	0	0	142	0	2142	0.0265	0.0677	82.41	46.68	1732.0
483	1	12444248	28	74	24	9	123	38	7	61	56	34	12	29	193	342	94	360	168	275	445	214	231	362	218	224	0.011	0.036	0.318	0.000	0.030	0.002	0.021	0.039	0.326	0.217	0	0	59	0	2011	0.0187	0.0000	96.19	27.85	1403.3
484	0	11954028	29	73	25	9	127	40	8	62	64	36	15	29	193	339	93	356	169	268	443	212	239	360	222	232	0.015	0.072	0.291	0.000	0.065	0.005	0.029	0.009	0.116	0.398	0	0	0	0	1991	0.0352	0.0000	102.04	46.25	1575.4
485	1	6632209	24	75	23	10	110	31	6	59	49	31	11	29	189	361	100	375	176	289	452	214	223	358	215	219	0.027	0.000	0.560	0.000	0.007	0.000	0.065	0.064	0.000	0.277	0	0	119	0	0	0.0048	0.0000	12.26	8.19	1855.0
486	1	21332326	28	75	24	9	121	38	8	60	53	33	11	29	192	344	95	361	167	280	446	217	230	367	213	220	0.024	0.023	0.188	0.002	0.035	0.003	0.068	0.118	0.254	0.284	0	0	83	41	1791	0.0215	0.0469	110.87	55.91	1488.7
487	1	14067282	24	75	23	10	109	34	8	59	46	31	10	29	189	355	99	370	173	289	448	219	227	367	208	213	0.031	0.025	0.541	0.000	0.088	0.015	0.087	0.040	0.028	0.144	0	0	0	0	1324	0.0421	0.1422	169.90	72.43	0.0
488	0	7738037	29	75	25	9	128	40	8	61	60	35	12	29	191	338	92	354	166	271	445	216	238	367	219	228	0.042	0.004	0.093	0.000	0.025	0.001	0.093	0.109	0.527	0.107	0	0	0	34	1995	0.0127	0.1292	137.81	36.44	872.5
489	1	10433763	22	74	24	11	109	33	8	60	48	32	11	31	188	365	104	379	180	295	463	225	240	381	221	232	0.013	0.017	0.645	0.000	0.020	0.002	0.072	0.004	0.122	0.105	0	0	240	0	568	0.0149	0.0000	39.17	55.21	3305.5
490	0	9565517	28	75	23	10	128	39	8	60	56	34	12	29	188	336	92	350	162	271	440	218	234	371	211	219	0.023	0.018	0.215	0.000	0.040	0.002	0.113	0.138	0.283	0.168	0	0	0	301	1772	0.0215	0.0000	135.25	51.20	2132.2
491	1	17312579	24	74	23	10	112	34	8	59	47	32	10	30	187	352	99	366	172	291	451	223	233	379	207	216	0.013	0.207	0.049	0.022	0.165	0.072	0.020	0.006	0.395	0.049	0	0	306	321	4189	0.1566	0.0000	361.78	315.29	7301.0
492	1	12407725	26	75	24	10	116	37	8	59	48	33	10	29	192	349	98	364	170	288	446	222	231	379	205	214	0.027	0.085	0.246	0.001	0.083	0.007	0.082	0.107	0.176	0.186	0	0	312	0	2263	0.0493	0.0000	174.32	87.26	3851.2
493	1	8350713	27	74	24	10	118	37	8	60	50	33	10	29	191	346	96	360	170	286	444	220	232	378	204	213	0.066	0.029	0.165	0.004	0.075	0.015	0.099	0.098	0.290	0.159	0	0	160	307	2232	0.0521	0.4790	149.15	116.85	5311.4
494	1	13821423	27	73	24	10	135	38	8	61	57	35	11	29	183	326	90	337	154	255	419	217	227	370	197	203	0.061	0.004	0.311	0.004	0.022	0.010	0.145	0.054	0.096	0.294	0	0	0	0	1635	0.0221	0.0000	44.89	44.74	339.7
495	0	5852080	25	73	23	10	118	36	8	60	51	32	10	30	187	347	97	359	170	287	449	222	235	381	206	217	0.015	0.043	0.180	0.000	0.027	0.001	0.098	0.115	0.345	0.176	0	0	0	695	649	0.0186	0.0000	108.38	47.74	3477.2
496	0	11173915	24	74	22	11	119	35	8	59	51	32	10	30	182	349	98	360	172	287	459	226	242	384	216	226	0.023	0.003	0.151	0.000	0.018	0.002	0.060	0.114	0.428	0.201	0	0	0	249	1428	0.0125	0.0000	120.96	38.09	2132.9
497	1	18315196	27	74	23	10	130	39	8	61	56	34	12	29	187	334	91	345	161	268	435	217	232	371	208	215	0.045	0.001	0.294	0.000	0.015	0.001	0.171	0.142	0.119	0.212	0	0	0	97	1439	0.0120	0.3276	96.91	26.54	1142.7
498	0	9457210	24	72	22	10	129	34	8	59	54	33	11	29	181	347	98	352	168	278	446	224	240	377	213	221	0.018	0.027	0.179	0.002	0.021	0.005	0.082	0.060	0.349	0.257	0	0	0	135	1808	0.0212	0.0000	105.36	31.63	240.1
499	0	13067143	24	75	21	11	124	35	8	57	52	32	12	30	180	355	103	361	178	291	477	230	250	387	236	244	0.052	0.001	0.236	0.000	0.013	0.001	0.252	0.047	0.156	0.241	0	0	0	435	1220	0.0086	0.0000	79.06	35.46	1288.0
500	0	5875532	24	75	21	11	124	34	8	59	53	33	11	30	179	347	96	355	172	283	462	226	247	382	223	232	0.016	0.030	0.259	0.000	0.026	0.000	0.104	0.069	0.242	0.254	0	0	0	546	1589	0.0181	0.0000	162.50	65.25	2379.2
501	1	6108516	25	69	22	9	136	34	8	59	55	33	9	28	170	315	80	323	149	245	406	227	216	374	183	185	0.045	0.000	0.278	0.001	0.008	0.000	0.107	0.113	0.011	0.437	0	0	0	0	1361	0.0079	0.4911	43.78	24.29	355.8
502	1	23747252	31	68	26	8	143	42	10	62	67	39	12	28	186	324	86	334	159	250	417	225	237	372	205	216	0.090	0.009	0.094	0.000	0.054	0.002	0.394	0.066	0.057	0.233	0	0	155	66	1397	0.0227	0.0000	87.83	32.84	1325.9
503	1	30419945	27	69	23	7	140	38	9	60	58	36	10	28	176	313	80	328	144	236	401	230	223	375	182	189	0.042	0.002	0.252	0.000	0.034	0.001	0.212	0.073	0.141	0.243	0	0	168	146	1579	0.0158	0.0000	55.36	24.38	1208.3
504	1	17304175	26	73	23	9	138	37	9	60	58	36	11	28	180	320	86	333	150	245	411	222	227	372	193	199	0.015	0.018	0.435	0.000	0.021	0.002	0.068	0.067	0.003	0.370	0	0	62	0	1802	0.0136	0.0578	31.92	10.44	154.9
505	1	37473485	35	69	28	10	139	47	10	65	75	42	15	30	197	342	97	343	178	266	436	218	261	370	224	247	0.055	0.047	0.044	0.000	0.097	0.004	0.302	0.081	0.239	0.130	0	0	121	254	1932	0.0426	0.0000	125.35	48.43	2229.6
506	1	36488892	30	71	25	9	138	42	9	63	66	39	13	29	192	333	91	346	166	258	431	217	251	369	216	232	0.055	0.040	0.140	0.001	0.101	0.005	0.217	0.050	0.250	0.144	0	0	203	64	2124	0.0420	0.0000	118.13	51.80	2062.5
507	0	17399368	34	67	27	10	137	46	10	65	74	44	15	30	198	342	97	347	177	264	435	214	262	370	223	247	0.076	0.053	0.025	0.000	0.131	0.008	0.239	0.021	0.363	0.083	0	0	195	79	2452	0.0586	0.0000	179.62	87.06	2810.6
508	1	1757762	24	77	26	10	92	27	7	61	61	29	15	30	190	365	99	383	177	278	472	200	227	322	233	241	0.098	0.016	0.183	0.007	0.036	0.074	0.271	0.004	0.004	0.307	0	0	0	0	6559	0.1135	0.5689	820.95	497.79	459.7
509	0	21266702	26	76	26	10	102	31	6	60	56	28	14	28	191	359	97	374	173	279	452	195	211	317	215	218	0.005	0.001	0.600	0.004	0.004	0.004	0.018	0.025	0.000	0.340	0	0	0	0	3053	0.0083	0.0000	0.02	28.85	0.0
510	0	7742334	29	74	25	10	110	33	7	59	56	29	14	28	193	351	95	367	169	278	448	197	208	325	215	215	0.008	0.000	0.342	0.000	0.005	0.001	0.042	0.002	0.000	0.601	0	0	0	0	3442	0.0026	0.0000	1.24	0.00	0.0
511	0	6914698	27	75	25	10	106	31	7	59	54	29	13	28	192	355	96	370	172	283	450	198	208	329	212	214	0.002	0.000	0.308	0.000	0.004	0.001	0.011	0.000	0.003	0.672	0	0	0	0	1127	0.0028	0.0000	0.13	0.00	0.0
512	0	4493083	25	74	23	10	111	33	7	59	48	30	10	29	191	356	98	371	173	283	445	212	220	350	213	212	0.000	0.000	0.017	0.000	0.000	0.000	0.001	0.000	0.000	0.982	0	0	0	0	491	0.0002	0.0000	0.15	0.00	0.0
513	0	4038944	29	74	25	10	113	34	7	59	56	30	14	28	193	350	94	366	169	275	447	199	209	326	217	215	0.002	0.000	0.315	0.000	0.002	0.000	0.004	0.002	0.000	0.676	0	0	0	0	2851	0.0007	0.0000	0.18	0.07	0.0
514	0	9798103	22	74	23	11	108	32	7	61	52	32	12	31	188	369	104	383	182	292	469	219	239	367	231	238	0.010	0.001	0.755	0.000	0.008	0.000	0.049	0.028	0.000	0.149	0	0	83	0	0	0.0065	0.0000	0.00	1.20	1284.7
515	0	9450930	20	72	20	12	103	29	7	63	57	33	14	34	190	385	110	400	189	296	498	218	262	374	264	271	0.070	0.068	0.129	0.003	0.111	0.009	0.072	0.031	0.401	0.107	0	0	0	452	2109	0.0611	0.0000	247.84	119.51	2500.1
516	0	12079705	22	74	21	12	113	32	8	61	54	32	13	33	187	376	110	388	188	300	490	227	256	385	255	260	0.044	0.000	0.775	0.000	0.001	0.000	0.072	0.034	0.016	0.057	0	0	0	0	52	0.0028	0.0000	7.31	1.67	0.0
517	0	8567384	21	73	23	12	107	31	7	62	55	33	13	33	188	377	108	391	187	296	488	221	255	378	254	259	0.051	0.000	0.580	0.000	0.005	0.000	0.121	0.063	0.060	0.119	0	0	0	0	108	0.0051	0.0000	17.89	3.23	0.0
518	0	7271963	19	72	17	12	107	30	7	62	55	32	15	34	190	389	115	406	195	304	504	225	271	388	277	280	0.072	0.009	0.604	0.000	0.008	0.000	0.090	0.048	0.034	0.135	0	0	0	157	398	0.0055	0.1375	30.23	14.10	808.6
519	1	14391245	23	73	23	11	113	33	8	59	48	32	10	30	185	360	103	371	178	296	465	227	241	386	219	229	0.042	0.048	0.210	0.005	0.048	0.018	0.130	0.075	0.129	0.296	0	0	325	0	1497	0.0443	0.0000	149.06	168.35	2887.7
520	0	12138731	23	75	22	11	119	33	8	59	50	32	11	31	184	366	107	372	183	299	479	230	249	389	235	243	0.042	0.045	0.312	0.000	0.049	0.001	0.081	0.048	0.084	0.338	0	0	279	0	1644	0.0265	0.0000	123.50	49.31	2081.1
521	0	6608561	23	73	23	11	115	34	8	58	49	32	10	30	183	357	102	367	176	294	467	228	243	388	220	230	0.026	0.013	0.239	0.001	0.017	0.003	0.146	0.039	0.377	0.139	0	0	0	0	1418	0.0136	0.0000	114.91	44.81	444.1
522	1	2782928	23	73	23	11	112	34	8	58	48	32	10	30	185	356	101	368	175	293	460	226	238	386	213	224	0.017	0.162	0.195	0.009	0.117	0.077	0.077	0.028	0.177	0.141	0	0	432	0	3790	0.1101	0.0000	505.10	743.36	3774.8
523	0	7837871	25	71	22	10	129	36	8	59	54	33	11	29	183	350	99	354	168	279	442	221	237	376	210	217	0.016	0.005	0.168	0.000	0.017	0.004	0.131	0.144	0.112	0.403	0	0	0	214	1067	0.0103	0.0000	99.55	17.34	2349.1
524	0	5570964	27	71	23	10	132	39	8	61	55	34	11	29	184	333	93	340	159	266	429	218	229	372	203	209	0.032	0.000	0.146	0.000	0.001	0.000	0.177	0.129	0.078	0.436	0	0	0	0	465	0.0037	0.0000	48.61	1.53	0.0
525	0	5673341	27	73	24	10	123	37	8	61	52	33	10	29	189	344	94	356	169	283	442	219	234	376	205	214	0.025	0.019	0.197	0.001	0.034	0.002	0.078	0.086	0.428	0.129	0	0	0	149	1587	0.0221	0.0000	158.91	37.50	651.0
526	1	21250454	35	67	30	12	131	47	11	67	78	46	18	30	200	343	99	346	183	265	434	208	270	373	221	254	0.048	0.116	0.068	0.009	0.200	0.048	0.242	0.043	0.123	0.102	0	0	168	297	3632	0.1216	0.0000	344.76	266.96	5960.0
527	1	5678208	28	74	25	10	117	36	7	59	54	31	13	28	193	348	94	364	168	276	445	206	217	341	216	217	0.007	0.011	0.464	0.004	0.011	0.005	0.007	0.108	0.032	0.352	0	0	151	0	3360	0.0062	0.5283	9.93	1.07	1444.3
528	1	4741071	22	77	26	11	92	27	7	61	61	31	16	31	191	370	101	391	181	283	491	207	240	337	242	256	0.005	0.036	0.001	0.014	0.038	0.028	0.008	0.656	0.089	0.126	555	0	0	581	870	0.0491	0.4218	78.37	34.90	33379.3
529	1	4978941	27	69	16	9	88	28	4	56	69	27	17	28	186	345	91	374	149	239	421	191	237	323	221	250	0.025	0.020	0.008	0.037	0.400	0.488	0.020	0.000	0.001	0.001	0	0	7	2239	15034	0.4850	0.8034	2319.86	1716.76	28461.8
530	0	3757467	28	67	16	10	91	31	4	56	67	27	17	28	188	345	90	374	151	241	417	187	236	325	219	254	0.016	0.025	0.006	0.072	0.315	0.549	0.016	0.000	0.000	0.000	0	0	24	1972	16469	0.5293	0.0000	3388.51	2770.35	29242.3
531	1	4868199	27	69	19	10	97	29	6	58	70	29	17	28	188	347	93	371	157	245	431	194	237	322	222	245	0.040	0.133	0.130	0.042	0.391	0.202	0.037	0.005	0.001	0.018	0	0	0	1389	8670	0.3316	1.2325	2083.51	1421.61	28787.5
532	0	8009934	28	70	18	10	95	29	6	57	70	29	17	28	188	347	93	373	153	243	430	194	239	325	224	249	0.024	0.126	0.081	0.108	0.347	0.232	0.028	0.043	0.000	0.011	0	389	0	1625	8066	0.3913	0.0000	1748.54	1435.01	46812.0
533	0	7248130	28	70	18	10	91	29	5	57	70	28	17	28	187	347	92	374	149	242	430	195	241	327	224	252	0.010	0.088	0.034	0.146	0.288	0.417	0.010	0.002	0.000	0.005	0	656	736	1881	11092	0.5162	0.0000	2062.63	1945.49	64021.1
534	0	11456328	29	68	20	11	105	34	7	59	69	30	19	27	191	347	93	368	161	249	431	193	245	327	230	241	0.012	0.085	0.019	0.151	0.316	0.371	0.012	0.024	0.002	0.009	354	0	0	1595	9761	0.5046	0.0000	2182.47	1831.63	54555.4
535	0	9112663	29	67	18	10	101	33	6	58	69	30	19	27	190	349	92	372	158	243	421	188	247	327	229	257	0.011	0.054	0.011	0.124	0.275	0.477	0.013	0.003	0.000	0.031	553	0	0	1775	12164	0.5201	0.1097	2020.42	2008.77	84207.4
536	0	5516966	28	68	18	10	100	31	6	58	70	30	18	28	189	348	92	372	157	244	424	190	243	325	227	252	0.007	0.065	0.010	0.292	0.246	0.360	0.016	0.001	0.000	0.002	374	238	0	1419	13024	0.6027	0.0000	1579.10	1930.49	84832.4
537	0	6817223	28	69	17	10	92	30	5	57	69	28	17	28	188	346	91	374	150	242	424	191	241	326	223	253	0.013	0.123	0.021	0.244	0.234	0.346	0.014	0.005	0.000	0.002	0	706	0	2460	9853	0.5457	0.0000	1419.29	1924.59	78076.9
538	1	7393805	27	70	20	10	95	28	6	58	70	28	17	28	188	348	93	372	157	246	435	196	236	321	222	246	0.077	0.100	0.150	0.014	0.359	0.167	0.046	0.019	0.001	0.066	0	0	0	1004	7810	0.2625	0.2705	1658.88	1151.60	11407.4
539	1	14914185	27	70	22	10	100	28	6	59	67	29	17	28	190	346	93	369	161	252	438	194	230	315	223	234	0.014	0.068	0.148	0.081	0.376	0.161	0.019	0.007	0.000	0.127	0	0	0	1224	7874	0.3089	0.5364	1447.58	1246.74	27565.5
540	1	8457179	28	68	20	10	103	30	7	59	69	29	19	28	190	346	92	370	159	248	431	192	238	322	227	238	0.008	0.108	0.017	0.204	0.274	0.285	0.022	0.066	0.005	0.011	205	21	0	1393	9100	0.4797	0.5912	2038.84	1590.88	49936.2
541	1	10518944	28	68	21	10	107	31	7	59	68	29	19	28	191	345	92	368	162	253	435	193	237	321	229	231	0.004	0.131	0.077	0.218	0.280	0.248	0.014	0.003	0.016	0.009	861	647	0	1006	6232	0.4758	0.2852	1258.03	1220.90	94755.7
542	0	6258764	29	68	21	11	105	36	7	60	70	31	19	27	192	346	93	366	164	251	434	195	249	334	231	242	0.015	0.053	0.007	0.140	0.395	0.357	0.017	0.015	0.000	0.001	0	1005	509	1400	10021	0.5046	0.0000	2216.70	1651.43	82401.1
543	1	15755263	30	67	23	12	108	38	7	62	71	35	18	28	195	342	94	359	168	254	434	198	252	347	226	245	0.037	0.254	0.034	0.028	0.349	0.138	0.060	0.021	0.058	0.022	0	297	0	1098	5615	0.2646	0.0000	932.83	708.43	23950.2
544	1	6504259	29	68	22	11	110	36	7	62	68	31	18	28	193	343	93	362	167	256	437	197	244	333	229	236	0.006	0.132	0.019	0.077	0.400	0.280	0.011	0.051	0.003	0.019	0	0	458	752	10217	0.4066	0.0000	1847.58	1952.94	32007.7
545	1	3607904	26	77	26	10	91	27	6	59	62	27	16	29	191	354	95	372	168	264	455	194	219	307	223	230	0.012	0.071	0.383	0.152	0.097	0.115	0.016	0.014	0.000	0.140	0	0	0	174	3119	0.2896	0.0000	41.07	157.66	2028.1
546	0	6241191	26	76	26	10	95	27	6	59	61	27	16	29	191	353	95	371	167	263	450	192	217	305	221	226	0.009	0.137	0.138	0.152	0.247	0.236	0.011	0.006	0.010	0.053	0	0	0	414	6022	0.3934	0.0000	209.79	154.02	4732.7
547	0	10080824	27	72	24	10	98	27	6	59	64	27	17	28	190	348	94	370	163	257	447	194	223	310	222	231	0.006	0.053	0.283	0.024	0.292	0.114	0.015	0.006	0.074	0.132	0	0	0	1092	5202	0.2013	0.0000	910.56	651.44	8595.8
548	1	6609160	28	69	22	11	111	34	7	61	66	29	18	28	193	342	92	363	166	258	440	197	236	326	229	229	0.007	0.310	0.113	0.148	0.223	0.128	0.008	0.033	0.016	0.013	0	0	112	579	4786	0.3374	0.3026	576.31	351.05	14371.9
549	1	5811620	27	76	26	10	97	28	6	59	60	27	16	28	191	354	95	372	168	266	449	191	214	304	219	223	0.020	0.129	0.290	0.024	0.207	0.078	0.045	0.100	0.001	0.107	689	0	0	405	6529	0.1737	0.0000	502.42	155.74	42253.5
550	0	17144355	28	73	24	10	106	30	7	59	62	28	17	28	191	347	93	369	164	260	445	191	218	307	220	225	0.013	0.111	0.167	0.055	0.241	0.105	0.018	0.002	0.006	0.283	644	0	0	440	5679	0.2195	0.0000	709.95	569.56	47346.1
551	0	6171030	28	70	23	10	110	32	7	60	66	29	18	28	193	343	91	365	164	258	442	195	229	318	228	225	0.024	0.191	0.272	0.056	0.125	0.065	0.044	0.031	0.077	0.114	0	0	0	447	3744	0.1600	0.0000	245.32	161.46	5896.8
552	0	7306395	29	69	24	10	113	35	7	61	64	29	17	28	193	342	92	362	167	260	441	199	234	328	228	228	0.014	0.048	0.438	0.004	0.087	0.027	0.022	0.043	0.110	0.208	0	0	0	546	1691	0.0548	0.0000	215.14	114.90	8975.2
553	1	8404358	31	66	25	12	113	40	8	64	72	40	17	28	197	338	94	351	172	255	430	199	257	356	221	243	0.055	0.279	0.067	0.012	0.294	0.059	0.077	0.063	0.040	0.054	0	0	0	1131	4175	0.1926	0.0000	717.89	370.45	20096.4
554	0	12580045	29	68	24	11	115	38	8	62	66	33	17	28	195	342	94	358	170	260	436	200	243	340	226	235	0.016	0.150	0.120	0.022	0.318	0.160	0.029	0.032	0.047	0.107	0	0	116	595	7209	0.2439	0.0000	1159.75	946.45	14071.4
555	1	5786897	25	76	26	10	93	27	7	60	61	29	16	29	190	360	98	377	173	272	464	198	223	316	229	236	0.024	0.083	0.229	0.026	0.111	0.194	0.065	0.027	0.003	0.237	0	0	0	948	7263	0.2534	0.0000	659.67	710.64	7500.1
556	1	2415545	29	74	26	10	102	30	7	59	58	26	16	27	193	352	95	370	168	268	443	188	209	301	213	214	0.027	0.184	0.221	0.029	0.316	0.111	0.086	0.002	0.000	0.023	677	0	0	0	7958	0.2317	0.0000	1082.39	674.77	46754.0
557	0	11199935	29	72	25	10	107	32	7	59	61	27	16	27	192	346	93	366	165	263	447	191	213	305	221	219	0.021	0.100	0.426	0.073	0.135	0.095	0.034	0.035	0.004	0.077	167	0	0	0	5402	0.1944	0.0000	222.46	165.18	10214.8
558	0	13530229	30	71	26	10	119	38	7	61	62	31	16	28	194	342	93	358	169	264	440	203	235	342	226	230	0.008	0.002	0.663	0.000	0.011	0.002	0.019	0.122	0.001	0.172	0	0	298	189	318	0.0073	0.0000	77.01	46.82	4871.1
559	1	2062817	26	77	27	10	97	28	6	60	59	27	16	28	191	357	96	375	171	269	450	191	212	303	218	222	0.022	0.068	0.092	0.013	0.166	0.094	0.042	0.349	0.000	0.154	0	0	0	733	9541	0.1542	0.0000	627.21	422.82	6690.9
560	1	4981439	30	67	23	12	113	38	8	62	69	37	18	28	196	342	94	356	170	258	434	199	249	343	225	243	0.014	0.183	0.119	0.006	0.503	0.120	0.033	0.014	0.000	0.007	0	0	0	870	7410	0.2826	0.0000	1585.20	941.88	10542.1
561	0	9661892	36	64	29	15	119	43	11	68	81	50	20	28	200	334	96	340	183	257	423	201	277	378	210	258	0.039	0.102	0.121	0.025	0.296	0.197	0.138	0.006	0.002	0.074	0	0	347	287	6957	0.2746	0.0000	1060.10	945.62	13219.9
562	0	11898323	34	65	27	13	119	42	10	66	75	44	19	27	199	335	95	344	179	258	427	200	266	368	215	249	0.023	0.122	0.081	0.079	0.313	0.169	0.048	0.011	0.075	0.079	0	0	0	667	5669	0.3229	0.0000	867.58	656.49	7351.8
563	0	7528244	32	67	26	12	117	41	8	65	71	39	18	28	197	338	95	350	174	259	430	200	255	357	220	243	0.015	0.213	0.072	0.034	0.311	0.132	0.012	0.009	0.163	0.039	0	0	0	1125	4767	0.2505	0.0000	678.11	429.74	10243.1
564	0	8754183	32	68	27	12	124	43	9	65	72	40	18	28	197	337	95	349	176	261	432	203	257	362	219	243	0.033	0.233	0.101	0.008	0.372	0.103	0.107	0.002	0.017	0.024	0	0	0	579	6083	0.2262	0.0000	999.52	732.39	6028.6
565	0	14143246	30	71	25	10	114	35	7	60	62	29	16	27	193	343	92	362	166	263	444	198	225	324	226	224	0.013	0.006	0.637	0.005	0.023	0.016	0.018	0.074	0.002	0.208	0	0	0	0	1002	0.0235	0.0000	21.15	1.07	0.0
566	1	16068901	34	64	27	15	115	41	10	66	77	45	19	27	199	332	94	341	179	254	422	198	271	373	212	252	0.095	0.125	0.095	0.021	0.326	0.151	0.128	0.018	0.001	0.040	0	0	45	496	7196	0.2481	0.0000	1032.06	795.77	11850.8
567	1	7463619	32	66	26	13	114	41	8	65	73	41	18	28	197	336	94	348	175	256	428	199	260	361	218	245	0.045	0.181	0.117	0.027	0.293	0.102	0.060	0.063	0.030	0.082	0	0	0	1585	3719	0.2165	0.0000	672.71	328.99	23571.6
568	0	3733860	26	72	23	10	96	26	6	58	66	27	17	28	189	348	93	371	163	256	454	198	228	315	225	239	0.029	0.033	0.491	0.006	0.228	0.073	0.100	0.023	0.000	0.018	0	0	0	769	4721	0.1397	0.0000	910.84	880.40	5552.7
569	0	6213469	30	69	25	11	118	39	8	63	65	32	16	28	196	341	95	356	170	261	436	201	242	345	225	234	0.011	0.124	0.169	0.050	0.395	0.183	0.013	0.008	0.001	0.047	0	0	647	476	7311	0.3152	0.0000	1390.81	1050.05	29631.8
570	0	14128906	31	69	26	11	122	41	9	63	68	36	16	28	196	340	95	353	172	263	435	203	246	354	222	237	0.013	0.100	0.443	0.020	0.129	0.061	0.029	0.004	0.053	0.148	0	0	333	178	2937	0.1159	0.0000	419.49	310.11	9815.9
571	0	8132848	33	68	27	11	129	44	10	65	74	42	17	28	198	338	96	349	177	262	433	206	259	365	220	245	0.018	0.180	0.211	0.001	0.371	0.049	0.070	0.009	0.041	0.049	0	0	131	497	5516	0.1809	0.0000	851.94	411.79	7573.1
572	1	3179129	25	75	25	10	93	25	7	59	61	29	16	29	190	358	97	375	171	269	469	201	227	320	233	242	0.010	0.039	0.400	0.075	0.081	0.102	0.044	0.004	0.000	0.245	0	0	0	0	1241	0.2201	0.0000	333.95	42.07	140.6
573	0	3275596	26	75	25	10	95	27	6	58	63	27	16	29	191	353	94	373	167	262	457	197	224	312	225	235	0.032	0.007	0.788	0.000	0.028	0.010	0.089	0.002	0.000	0.043	0	0	0	0	857	0.0181	0.0000	158.04	109.30	0.0
574	1	3283081	26	72	23	10	95	26	6	58	66	27	17	28	189	348	94	370	162	255	451	198	228	314	225	238	0.042	0.069	0.087	0.021	0.495	0.190	0.062	0.000	0.000	0.034	0	0	0	1925	10243	0.3273	0.0000	1737.18	1020.58	14026.7
575	0	5420248	26	71	22	10	95	26	6	58	66	28	17	28	189	347	94	370	162	254	447	196	228	314	223	237	0.027	0.307	0.082	0.031	0.306	0.128	0.041	0.001	0.005	0.072	0	0	0	906	10874	0.2443	0.1845	1129.08	938.10	13397.7
576	0	3481079	27	71	19	10	90	26	6	57	68	28	17	29	188	350	95	374	159	247	442	199	236	323	224	248	0.027	0.125	0.095	0.018	0.313	0.155	0.017	0.000	0.001	0.248	0	0	0	714	3437	0.2251	0.0000	816.78	644.03	3493.8
577	0	3872047	27	70	20	10	94	28	6	58	70	28	17	28	188	348	94	372	157	246	435	196	236	322	222	247	0.027	0.053	0.078	0.045	0.479	0.261	0.042	0.000	0.000	0.015	0	0	0	1314	9475	0.3807	0.0000	2105.21	1621.92	12236.7
578	0	5152657	28	72	17	9	90	28	5	56	70	28	17	28	187	349	94	376	153	244	433	198	241	327	225	255	0.060	0.032	0.018	0.042	0.460	0.305	0.045	0.000	0.000	0.038	0	0	0	1656	11270	0.4026	0.0000	2326.11	1506.26	22060.5
579	0	2276607	28	72	17	9	90	28	5	56	70	28	17	28	187	349	94	376	153	244	433	198	241	327	225	255	0.042	0.036	0.025	0.055	0.376	0.423	0.029	0.000	0.000	0.014	0	1409	0	2328	11827	0.4569	0.0000	2742.10	1278.53	75842.2
580	0	2438510	27	71	16	9	87	27	5	55	69	27	17	28	188	353	96	380	156	244	433	199	241	328	226	256	0.092	0.027	0.075	0.016	0.292	0.405	0.087	0.000	0.000	0.006	0	0	0	712	8251	0.3794	0.0000	2208.33	1150.94	12310.4
581	0	1977513	27	71	17	8	84	27	5	56	69	26	17	29	191	362	101	390	163	249	441	202	243	334	229	260	0.071	0.015	0.528	0.001	0.117	0.095	0.141	0.000	0.000	0.031	0	0	0	0	5600	0.1145	0.0000	827.42	473.35	1107.5
582	0	2277926	27	71	16	9	85	28	5	56	69	26	17	29	189	358	99	387	161	247	436	199	240	330	227	257	0.032	0.048	0.489	0.064	0.134	0.130	0.055	0.000	0.000	0.048	0	0	23	378	10946	0.2060	0.0000	483.55	249.46	3107.1
583	0	4442704	27	69	15	9	86	28	4	55	69	26	17	28	186	346	92	375	152	238	417	191	235	321	220	250	0.012	0.040	0.002	0.072	0.326	0.539	0.006	0.000	0.002	0.003	0	0	1184	390	13416	0.5269	0.0000	2241.56	1415.82	15233.4
584	1	1716045	27	68	15	9	86	28	4	55	69	26	17	28	186	343	90	373	150	236	411	188	232	319	218	249	0.124	0.033	0.014	0.011	0.379	0.279	0.068	0.000	0.001	0.091	0	0	1847	2143	10826	0.3278	0.0000	1475.89	432.72	31865.1
585	0	2910615	27	66	15	10	90	31	4	56	66	27	17	28	187	344	89	373	151	240	411	184	233	323	218	254	0.029	0.026	0.007	0.109	0.342	0.452	0.012	0.000	0.000	0.022	0	0	976	2849	15323	0.5188	0.0000	2992.67	3345.29	40277.1
586	1	18090388	26	74	21	11	137	37	9	57	57	33	11	32	178	349	103	355	178	284	478	234	254	383	247	252	0.034	0.003	0.493	0.002	0.015	0.003	0.070	0.054	0.047	0.278	0	0	0	0	262	0.0152	0.0000	19.08	8.60	39.2
587	1	27536842	30	72	27	12	151	43	10	59	62	35	11	30	192	381	120	364	195	290	446	242	241	383	218	224	0.021	0.000	0.501	0.000	0.008	0.000	0.064	0.034	0.000	0.372	0	0	0	0	54	0.0092	0.0000	7.31	1.49	0.0
588	1	40580152	31	75	27	10	156	45	11	59	60	38	10	29	201	389	125	369	203	287	447	270	240	399	212	217	0.007	0.000	0.594	0.000	0.010	0.001	0.078	0.012	0.000	0.298	0	0	0	0	613	0.0114	0.0000	3.94	1.31	0.0
589	1	22408080	35	76	31	13	165	52	13	59	68	39	13	33	218	432	153	405	243	333	471	267	259	395	239	246	0.004	0.000	0.523	0.000	0.006	0.001	0.014	0.006	0.000	0.447	0	0	0	0	725	0.0077	0.0000	6.67	0.02	0.0
590	0	34350052	35	81	29	12	169	56	15	60	70	42	11	35	237	493	171	443	279	372	535	296	292	418	278	285	0.013	0.000	0.652	0.000	0.013	0.001	0.058	0.008	0.000	0.255	0	0	0	0	468	0.0114	0.0000	1.70	0.14	0.0
591	0	19953462	33	80	26	10	161	53	12	56	59	39	9	28	218	460	149	418	247	336	496	294	277	414	241	247	0.009	0.000	0.743	0.000	0.002	0.000	0.072	0.012	0.000	0.162	0	0	0	0	285	0.0076	0.0000	0.00	0.30	0.0
592	0	25608871	39	92	32	16	185	70	19	65	89	48	15	50	308	678	257	617	398	500	623	324	337	439	353	354	0.007	0.000	0.569	0.000	0.019	0.002	0.008	0.002	0.000	0.393	0	0	0	0	679	0.0104	0.0000	2.28	0.15	0.0
593	0	6862134	15	70	13	12	97	29	5	64	64	34	17	36	204	457	133	500	219	338	564	239	336	449	320	323	0.151	0.081	0.105	0.000	0.115	0.011	0.108	0.040	0.001	0.388	0	0	0	13	24	0.0593	0.0000	80.26	8.57	107.1
594	0	10905127	14	67	12	12	97	28	5	63	58	34	17	36	202	448	126	490	215	333	544	226	321	424	314	317	0.070	0.160	0.094	0.011	0.129	0.034	0.091	0.105	0.099	0.207	0	0	0	156	94	0.0996	0.0000	150.16	92.74	2142.7
595	1	11036883	21	81	15	13	109	37	8	70	80	38	18	40	220	491	167	548	240	359	664	298	385	566	382	373	0.094	0.006	0.344	0.000	0.015	0.000	0.212	0.006	0.001	0.322	0	0	0	0	768	0.0074	0.6342	96.08	28.16	103.5
596	1	10527523	18	71	18	11	94	31	6	67	65	34	18	35	204	445	139	500	215	328	552	234	314	421	300	311	0.121	0.109	0.079	0.001	0.085	0.005	0.212	0.083	0.208	0.097	0	0	0	251	1976	0.0506	0.8549	184.11	76.21	1463.9
597	1	5299803	22	75	21	11	93	30	7	66	67	32	17	34	203	422	129	458	210	312	537	230	286	390	276	294	0.119	0.080	0.201	0.000	0.083	0.005	0.192	0.047	0.159	0.115	0	0	0	467	1411	0.0403	0.0000	249.79	49.02	1346.2
598	1	8987335	17	71	15	11	96	31	5	67	66	35	18	36	205	457	139	514	220	337	558	235	325	434	312	318	0.106	0.135	0.205	0.003	0.171	0.049	0.187	0.092	0.001	0.053	0	0	0	958	3948	0.1082	0.6676	511.56	443.60	4003.2
599	1	14269361	19	71	19	11	95	29	7	64	64	33	17	35	201	418	128	448	208	309	534	226	287	393	288	302	0.175	0.117	0.121	0.005	0.139	0.043	0.185	0.039	0.054	0.122	0	0	0	791	2465	0.0938	0.5606	404.53	277.15	4022.4
600	1	14520496	20	74	21	11	94	28	7	63	63	33	17	34	197	399	120	433	199	299	521	217	269	372	262	285	0.056	0.074	0.185	0.097	0.172	0.186	0.064	0.004	0.063	0.099	624	0	281	1141	3707	0.2819	0.8264	491.22	392.52	43006.0
601	1	13284999	18	70	18	11	97	29	7	63	61	33	17	36	195	408	118	436	200	305	531	221	286	388	284	299	0.032	0.109	0.129	0.095	0.324	0.193	0.053	0.017	0.006	0.042	456	0	40	1938	5653	0.3451	0.7527	1111.56	1072.64	57696.5
602	1	9449738	19	72	19	11	99	28	7	63	59	33	16	35	193	398	114	420	194	301	518	219	278	381	276	288	0.033	0.165	0.126	0.006	0.304	0.081	0.044	0.059	0.033	0.148	0	0	0	664	5220	0.1827	0.0000	904.86	591.13	5081.0
603	1	8106649	13	67	12	12	97	28	5	63	59	34	17	36	199	442	120	481	210	329	540	224	319	417	316	321	0.046	0.209	0.034	0.094	0.286	0.194	0.053	0.034	0.013	0.036	1145	46	0	2255	5997	0.3414	0.4934	866.17	1003.53	72465.2
604	1	8775387	13	68	12	12	97	28	5	66	60	34	19	36	199	440	121	479	210	327	545	224	322	418	314	321	0.048	0.083	0.069	0.074	0.384	0.225	0.070	0.004	0.001	0.041	334	0	0	2503	8617	0.3623	0.0000	1401.08	1885.47	44736.5
605	1	9431438	21	80	15	12	106	38	8	70	84	38	19	41	236	525	188	588	263	377	681	302	392	576	390	378	0.083	0.007	0.486	0.000	0.031	0.001	0.142	0.016	0.013	0.223	0	0	0	0	1006	0.0147	0.0000	47.37	23.50	206.8
606	1	6789505	15	71	14	12	96	29	5	67	63	34	19	36	202	452	132	498	216	333	553	229	327	428	315	321	0.056	0.086	0.080	0.172	0.227	0.237	0.082	0.032	0.001	0.027	0	589	0	1326	9027	0.4133	0.2946	1321.43	1509.00	43039.1
607	1	8253696	17	73	14	12	100	33	6	67	70	35	18	38	209	470	145	519	226	345	593	255	347	481	334	335	0.111	0.015	0.352	0.000	0.015	0.000	0.143	0.063	0.029	0.273	0	0	0	0	707	0.0089	0.9693	62.96	20.74	753.9
608	1	7149218	15	70	14	12	97	29	5	65	63	34	18	36	203	452	131	498	216	334	553	230	327	429	315	321	0.080	0.059	0.207	0.063	0.131	0.083	0.141	0.093	0.003	0.140	0	390	0	684	2148	0.1689	0.0000	350.17	381.47	13046.8
609	1	8940077	13	68	12	12	97	28	5	63	59	34	17	36	200	446	123	487	212	331	542	225	321	420	316	320	0.108	0.161	0.059	0.026	0.243	0.121	0.108	0.093	0.006	0.075	0	59	0	1487	5753	0.2232	0.5593	772.31	879.30	9141.5
610	0	14358508	18	71	17	12	100	29	7	63	59	33	16	36	193	402	115	427	196	304	521	220	284	387	283	292	0.026	0.073	0.149	0.008	0.247	0.072	0.069	0.079	0.120	0.157	0	0	0	669	4248	0.1508	0.0000	899.92	593.37	7195.3
611	1	9473872	16	66	15	11	99	29	6	64	60	33	17	36	197	421	120	450	204	313	536	225	302	403	304	310	0.069	0.136	0.038	0.036	0.268	0.150	0.081	0.091	0.048	0.083	0	0	0	1160	7018	0.2466	0.0000	1356.26	1061.87	16614.5
612	1	13243003	13	66	13	12	98	28	6	63	59	34	17	36	199	437	119	475	209	327	538	224	315	414	315	320	0.069	0.174	0.062	0.039	0.232	0.105	0.087	0.098	0.022	0.111	0	0	0	990	3853	0.2123	0.0000	574.19	597.55	11759.0
613	1	13022214	15	67	15	11	101	29	6	63	58	33	17	36	196	420	119	450	204	316	530	226	300	402	303	307	0.029	0.192	0.083	0.013	0.224	0.149	0.070	0.046	0.106	0.089	0	0	0	956	6195	0.2119	0.0000	955.26	818.56	10198.8
614	1	12882179	15	69	13	12	102	29	6	62	57	33	16	36	197	427	121	462	209	322	529	230	302	406	309	310	0.081	0.130	0.069	0.009	0.133	0.033	0.111	0.065	0.224	0.145	0	0	0	721	1877	0.0869	0.1553	196.17	143.48	5602.5
615	1	14880305	18	70	17	12	106	29	7	63	57	33	16	35	193	402	117	426	199	309	515	224	285	393	289	292	0.034	0.019	0.357	0.000	0.042	0.007	0.119	0.125	0.164	0.133	0	0	0	380	1676	0.0243	0.0000	127.40	85.15	2494.5
616	0	9609357	19	71	16	12	109	29	7	61	56	33	16	36	192	402	119	424	201	312	516	227	284	395	292	294	0.064	0.001	0.532	0.000	0.002	0.000	0.171	0.101	0.001	0.129	0	0	0	2	296	0.0019	0.0000	22.75	7.17	264.8
617	1	11170021	18	72	14	12	108	30	7	60	57	33	16	36	194	413	124	438	207	320	522	230	290	400	301	301	0.090	0.007	0.331	0.001	0.031	0.003	0.132	0.108	0.055	0.244	0	0	0	109	959	0.0169	0.0000	64.67	22.26	677.3
618	1	7259795	19	73	14	13	110	30	7	60	56	33	16	36	195	414	125	437	209	322	524	231	291	401	303	302	0.085	0.036	0.282	0.000	0.058	0.004	0.126	0.102	0.016	0.291	0	0	0	194	1260	0.0303	0.1377	136.16	56.90	373.0
619	0	9841960	21	74	17	13	113	31	8	59	54	31	14	34	187	384	115	396	195	308	500	232	262	391	271	274	0.008	0.000	0.491	0.000	0.008	0.001	0.024	0.005	0.001	0.461	0	0	0	351	180	0.0060	0.0000	9.54	1.08	1721.4
620	1	7441014	19	73	14	13	113	30	7	60	57	33	17	36	192	404	124	425	204	317	517	232	282	397	295	295	0.052	0.002	0.389	0.001	0.015	0.002	0.160	0.059	0.041	0.279	0	0	0	527	648	0.0113	0.0000	79.42	21.45	524.2
621	1	6239504	22	73	15	13	122	31	8	56	54	30	15	34	188	393	124	402	202	314	512	236	268	397	282	283	0.067	0.003	0.466	0.000	0.003	0.000	0.105	0.036	0.012	0.308	0	0	0	78	1247	0.0060	0.0000	27.37	9.51	51.0
622	1	15154032	23	77	17	12	123	34	8	56	52	31	13	32	184	371	111	377	189	303	496	235	255	392	256	261	0.022	0.052	0.277	0.006	0.075	0.021	0.069	0.021	0.122	0.336	0	0	241	402	1746	0.0522	0.0000	143.31	131.61	2462.8
623	1	5575998	21	74	16	13	115	31	8	58	53	30	15	34	187	386	118	397	197	310	504	234	263	394	274	276	0.003	0.017	0.168	0.000	0.028	0.001	0.026	0.019	0.307	0.431	0	0	0	1064	541	0.0161	0.0000	65.04	16.89	1812.1
624	0	6550510	22	74	16	12	123	32	8	55	52	29	14	33	186	387	122	393	201	312	509	237	262	397	273	276	0.045	0.018	0.610	0.000	0.030	0.001	0.084	0.036	0.004	0.172	0	0	472	451	1299	0.0214	0.0000	57.76	28.37	2091.2
625	1	8698303	22	76	16	12	123	33	8	55	51	29	14	33	184	378	116	383	195	307	503	237	257	395	263	268	0.021	0.019	0.271	0.000	0.032	0.001	0.052	0.020	0.375	0.209	0	0	213	279	1182	0.0205	0.0000	88.22	38.50	1647.5
626	1	3797056	23	77	17	11	125	35	8	55	51	31	13	31	182	365	110	369	187	301	492	236	252	392	251	255	0.041	0.000	0.349	0.000	0.010	0.001	0.114	0.036	0.106	0.343	0	0	0	411	286	0.0072	0.0000	43.37	11.22	670.2
627	1	11580917	25	79	18	12	133	37	9	56	56	33	13	34	182	368	115	369	192	304	505	240	261	391	269	272	0.028	0.023	0.464	0.000	0.021	0.004	0.109	0.010	0.115	0.226	0	0	0	115	489	0.0165	0.0863	31.71	14.19	312.2
628	0	9445004	24	74	21	11	129	34	8	58	54	33	11	30	179	341	96	350	168	276	451	227	242	379	219	226	0.034	0.070	0.235	0.001	0.097	0.005	0.130	0.056	0.103	0.269	0	0	0	376	2282	0.0491	0.0000	221.14	149.64	664.4
629	1	10584783	26	72	21	11	132	36	8	57	55	32	11	31	177	346	99	356	174	283	478	231	253	385	243	249	0.110	0.016	0.283	0.000	0.028	0.001	0.245	0.054	0.038	0.224	0	0	0	360	1244	0.0159	0.0000	93.35	55.73	428.6
630	1	9149354	23	73	21	11	133	32	8	58	55	32	10	29	177	328	94	339	162	264	441	230	238	376	215	220	0.048	0.000	0.301	0.000	0.019	0.001	0.111	0.067	0.264	0.189	0	0	0	0	1357	0.0125	0.0000	56.41	24.67	0.0
631	1	10964305	16	68	16	12	97	29	6	66	62	33	18	36	200	432	127	467	209	320	545	227	310	411	305	314	0.071	0.148	0.058	0.047	0.252	0.131	0.067	0.125	0.060	0.041	300	0	0	1698	4359	0.2396	0.3648	968.07	810.28	35908.1
632	0	11823525	18	70	17	12	104	29	7	63	58	33	17	36	194	408	117	434	200	309	524	222	293	394	293	299	0.050	0.064	0.102	0.006	0.145	0.077	0.077	0.104	0.234	0.141	0	0	0	544	3846	0.1184	0.0000	581.70	429.48	5133.0
633	1	4927629	13	69	12	12	96	29	5	66	60	34	19	37	201	447	126	489	213	330	547	225	324	422	316	321	0.071	0.080	0.067	0.060	0.259	0.190	0.036	0.026	0.000	0.212	500	911	0	1881	7446	0.2829	0.8117	1230.45	1711.22	76261.3
634	1	6030026	13	69	12	12	97	28	5	67	60	34	19	36	199	441	124	483	210	327	548	224	326	420	313	320	0.097	0.126	0.012	0.053	0.373	0.141	0.081	0.079	0.020	0.019	756	0	0	1911	7278	0.2889	0.0000	1075.15	820.69	65124.8
635	1	5756611	25	71	22	11	133	35	8	57	56	32	11	30	176	339	95	350	169	275	464	229	247	381	232	237	0.028	0.002	0.252	0.000	0.008	0.001	0.179	0.070	0.060	0.401	0	0	0	262	725	0.0057	0.0000	89.74	41.66	329.0
636	1	3422311	18	72	17	11	95	32	6	68	64	34	18	35	205	449	140	510	216	331	555	235	321	427	304	314	0.206	0.091	0.109	0.001	0.104	0.015	0.156	0.081	0.093	0.144	0	0	0	0	2602	0.0642	1.1688	234.89	99.76	3100.3
637	0	1660718	17	71	15	11	96	32	5	67	65	35	18	36	205	456	139	515	219	336	555	235	321	431	309	316	0.173	0.221	0.183	0.003	0.155	0.021	0.180	0.007	0.001	0.057	0	0	0	1093	3949	0.0980	0.0000	879.11	301.09	10096.0
638	0	2409734	16	69	13	12	98	32	5	67	68	35	18	37	204	461	136	507	219	339	569	241	331	452	314	320	0.096	0.112	0.092	0.010	0.094	0.047	0.064	0.109	0.145	0.230	0	908	0	831	2820	0.0749	0.0000	107.60	122.93	22871.7
639	0	4484102	16	70	14	12	97	30	5	66	66	34	19	36	203	457	135	504	218	337	562	235	330	440	315	321	0.052	0.156	0.236	0.013	0.156	0.072	0.104	0.090	0.011	0.109	0	1044	0	1598	3369	0.1405	0.8920	248.03	304.49	34152.8
640	1	2765682	17	71	15	11	96	32	5	67	66	35	18	36	206	459	142	520	221	338	559	237	322	435	310	316	0.125	0.060	0.393	0.002	0.071	0.012	0.261	0.019	0.000	0.058	0	0	0	0	3521	0.0488	0.7231	585.61	380.40	536.1
641	0	2813442	18	74	17	12	93	33	5	67	69	35	18	34	207	456	145	531	222	338	561	244	316	436	304	312	0.166	0.075	0.276	0.000	0.108	0.006	0.257	0.002	0.000	0.109	0	0	0	0	4489	0.0572	0.0000	421.34	115.77	5373.1
642	0	3505867	17	73	17	12	93	33	5	67	67	35	18	35	205	454	141	523	220	336	555	240	316	431	305	312	0.207	0.072	0.174	0.000	0.146	0.018	0.263	0.004	0.015	0.102	0	0	0	0	4790	0.0793	0.0000	451.90	151.55	3056.7
643	1	2693052	15	70	14	11	95	31	5	67	62	34	18	36	202	451	133	501	216	332	550	229	322	425	311	318	0.138	0.124	0.088	0.007	0.385	0.093	0.128	0.000	0.000	0.036	0	0	0	927	7644	0.2066	0.0000	1333.91	576.57	7567.3
644	0	2308098	13	70	12	12	96	29	5	67	60	34	19	37	201	449	128	492	214	330	549	226	325	423	316	321	0.067	0.043	0.037	0.062	0.448	0.290	0.035	0.000	0.000	0.018	0	0	0	1211	12551	0.4061	0.0000	2566.62	1256.02	23467.6
645	1	1396590	13	70	12	12	96	29	5	67	60	34	19	37	201	447	127	490	213	329	549	226	325	422	315	321	0.026	0.013	0.001	0.512	0.151	0.183	0.019	0.005	0.000	0.091	0	0	0	2409	10033	0.6434	0.0000	1198.32	1525.63	33162.0
646	1	2994026	15	69	14	12	97	29	5	68	62	34	19	36	201	445	128	491	212	328	550	227	325	423	310	318	0.090	0.088	0.075	0.005	0.396	0.131	0.121	0.039	0.011	0.044	0	0	0	1422	8519	0.2412	0.0000	1277.30	716.85	6897.9
647	1	2434251	17	70	16	11	95	32	6	68	64	34	18	35	203	450	136	506	216	331	553	232	321	427	307	315	0.159	0.118	0.156	0.001	0.133	0.021	0.192	0.040	0.047	0.133	0	0	0	1145	3101	0.0819	0.0000	345.14	103.78	4205.1
648	1	2781731	19	74	18	11	93	33	6	67	65	35	18	34	207	450	148	522	219	333	557	240	316	427	299	310	0.119	0.035	0.275	0.000	0.057	0.002	0.192	0.007	0.166	0.147	0	0	0	0	2115	0.0313	0.3595	222.45	47.68	2198.7
649	0	1538211	18	74	18	12	92	33	5	67	68	35	18	34	206	453	143	529	221	336	556	243	314	432	302	310	0.208	0.020	0.150	0.001	0.132	0.015	0.261	0.000	0.025	0.188	0	0	0	0	5157	0.0688	0.0000	332.24	130.63	480.8
650	0	1985290	19	74	18	11	93	33	6	67	66	35	18	34	207	451	148	525	220	334	558	242	315	429	299	310	0.213	0.067	0.230	0.001	0.107	0.005	0.258	0.007	0.007	0.107	0	0	0	0	3071	0.0572	0.0000	350.73	144.74	976.0
651	0	4102458	20	77	19	11	90	34	6	67	70	34	17	33	210	447	152	531	219	334	564	250	309	435	291	306	0.073	0.020	0.411	0.000	0.045	0.002	0.214	0.036	0.009	0.189	0	0	0	0	3061	0.0286	0.0000	174.45	90.11	111.4
652	1	6058768	19	74	18	11	92	33	6	67	66	35	18	34	207	449	148	521	218	333	558	241	314	427	296	308	0.060	0.011	0.326	0.000	0.025	0.001	0.230	0.085	0.150	0.112	0	0	0	0	1548	0.0161	0.0000	108.79	34.40	927.4
653	1	1586284	19	74	19	11	93	33	6	67	65	34	18	34	206	447	145	515	217	331	557	237	314	422	293	307	0.172	0.000	0.312	0.000	0.008	0.001	0.351	0.003	0.077	0.077	0	0	0	0	2410	0.0107	1.8912	217.18	22.46	1182.0
654	0	1572316	18	73	20	11	92	32	6	67	66	33	18	34	205	443	141	507	215	329	556	234	311	416	286	303	0.248	0.061	0.048	0.000	0.044	0.002	0.218	0.006	0.208	0.167	0	0	0	0	3094	0.0334	0.0000	213.52	34.04	1492.8
655	1	3325742	19	70	18	11	95	30	7	65	64	33	17	36	203	432	134	462	213	317	541	231	296	403	297	307	0.121	0.109	0.144	0.000	0.083	0.004	0.126	0.097	0.179	0.139	0	0	0	426	1551	0.0484	0.0000	268.12	107.00	3902.7
656	0	2261503	19	74	20	11	92	32	6	67	66	33	18	34	205	439	138	496	214	325	552	234	305	410	283	300	0.144	0.065	0.270	0.000	0.043	0.000	0.260	0.020	0.031	0.165	0	0	0	1001	1335	0.0295	0.0000	231.40	61.66	3042.3
657	0	2209151	20	74	21	11	92	32	6	67	67	33	18	34	205	436	136	489	214	323	549	233	301	406	282	299	0.147	0.016	0.237	0.000	0.128	0.005	0.248	0.018	0.004	0.197	0	0	0	0	2997	0.0511	0.0000	234.56	65.82	1250.8
658	0	3590633	19	77	20	11	91	33	6	66	68	33	18	33	206	441	145	510	216	330	559	239	307	423	285	302	0.127	0.055	0.310	0.000	0.067	0.001	0.240	0.002	0.002	0.196	0	0	0	0	2859	0.0366	0.0000	197.99	61.47	854.1
659	0	2566202	21	78	20	11	90	33	6	66	70	33	18	32	207	435	142	502	215	326	552	241	297	414	281	299	0.070	0.046	0.251	0.000	0.053	0.006	0.273	0.087	0.001	0.213	0	0	0	0	2232	0.0308	0.0000	242.78	63.82	109.4
660	0	2432059	24	78	21	11	91	32	6	66	70	32	18	32	207	427	133	480	212	316	538	237	285	393	275	293	0.100	0.017	0.326	0.001	0.112	0.005	0.201	0.022	0.022	0.194	0	0	0	0	3369	0.0477	0.0000	225.14	71.88	310.4
661	0	3163070	24	77	22	11	93	31	7	67	68	32	17	33	204	424	128	458	211	313	537	232	285	388	274	291	0.165	0.006	0.317	0.000	0.085	0.003	0.270	0.014	0.024	0.115	0	0	0	367	2509	0.0345	0.0000	301.12	67.18	715.3
662	0	2475280	24	77	22	11	93	31	7	67	68	32	17	33	204	422	127	456	210	312	535	231	283	386	273	290	0.139	0.032	0.189	0.000	0.160	0.017	0.195	0.011	0.149	0.110	0	0	0	687	2700	0.0550	0.0000	321.63	83.60	2029.0
663	0	3096076	22	76	22	11	93	29	7	65	66	32	17	33	201	411	124	446	206	307	528	224	275	377	266	286	0.036	0.024	0.475	0.020	0.165	0.055	0.120	0.019	0.010	0.075	0	0	0	621	5044	0.0972	0.0000	563.97	252.95	3623.0
664	0	4541091	22	76	23	11	93	28	7	63	64	32	16	32	198	399	120	434	200	301	517	218	264	362	255	277	0.059	0.271	0.231	0.019	0.148	0.090	0.078	0.001	0.025	0.079	0	0	0	0	6701	0.1621	0.2202	539.99	288.06	0.0
665	0	3044488	21	75	23	11	93	27	7	62	64	33	16	33	197	395	119	430	198	298	513	215	260	359	251	275	0.169	0.145	0.317	0.010	0.091	0.046	0.145	0.006	0.013	0.058	0	0	0	0	3904	0.1007	0.0000	426.34	137.85	0.0
666	1	3037729	21	75	23	11	93	27	7	62	63	33	16	33	196	391	117	426	195	295	511	214	258	357	250	274	0.127	0.066	0.270	0.022	0.165	0.113	0.055	0.015	0.072	0.095	388	0	0	0	4839	0.1583	0.0000	544.66	269.20	18006.0
667	1	1887389	17	72	14	12	97	33	5	67	69	35	18	36	206	463	142	519	222	340	570	243	329	449	314	320	0.203	0.046	0.369	0.000	0.095	0.009	0.216	0.015	0.000	0.047	0	0	0	1274	2381	0.0506	2.6492	531.67	751.26	5607.6
668	1	1243906	17	72	14	12	97	33	5	67	71	35	18	36	207	466	144	523	224	342	576	248	332	456	316	321	0.137	0.061	0.371	0.000	0.080	0.003	0.181	0.033	0.000	0.134	0	0	0	0	3348	0.0454	0.8039	353.58	130.22	0.0
669	0	2421319	18	74	15	12	96	34	5	67	72	35	18	36	209	469	149	532	227	344	579	251	333	458	317	322	0.296	0.026	0.297	0.000	0.039	0.004	0.290	0.000	0.000	0.048	0	0	0	0	3181	0.0250	0.0000	351.25	129.81	0.0
670	1	3819482	17	70	17	11	96	31	6	69	64	34	18	36	203	449	134	502	214	330	554	231	324	427	307	316	0.205	0.145	0.119	0.000	0.131	0.011	0.165	0.093	0.038	0.093	0	0	0	1700	1154	0.0751	1.5709	331.79	156.77	3182.1
671	0	21809706	25	86	15	12	109	41	10	75	94	40	20	44	256	569	210	647	293	401	836	391	472	769	488	463	0.065	0.008	0.459	0.000	0.036	0.008	0.155	0.013	0.000	0.256	0	407	0	0	1336	0.0225	0.0000	33.10	18.15	3304.9
672	0	13399454	25	83	16	13	106	40	9	72	89	39	19	42	265	588	225	666	305	411	766	350	436	680	445	424	0.036	0.007	0.568	0.000	0.026	0.004	0.100	0.026	0.002	0.230	0	815	0	0	233	0.0158	0.0000	31.63	6.57	6687.0
673	1	13194866	26	94	17	10	88	42	6	77	91	35	19	37	245	504	198	699	243	353	694	340	368	596	389	380	0.003	0.001	0.499	0.000	0.060	0.005	0.008	0.013	0.000	0.410	0	0	0	0	1950	0.0273	0.0000	57.45	27.20	415.5
674	1	8397615	26	98	10	13	97	48	7	97	114	33	24	44	296	602	270	875	315	403	815	400	454	781	510	457	0.003	0.000	0.747	0.000	0.017	0.001	0.014	0.062	0.000	0.157	0	0	0	0	2082	0.0062	0.4763	28.52	6.61	504.0
675	1	13236636	22	91	11	12	96	46	6	88	124	46	26	55	262	571	261	852	299	398	781	372	482	705	524	449	0.007	0.007	0.315	0.004	0.022	0.014	0.023	0.019	0.001	0.588	0	0	0	284	1452	0.0133	0.0000	148.82	133.09	685.3
676	1	4595429	21	85	13	12	91	41	5	75	95	38	22	41	234	507	213	719	256	365	693	319	406	586	414	390	0.102	0.000	0.273	0.000	0.016	0.000	0.258	0.036	0.015	0.299	0	0	0	0	1267	0.0080	0.6528	44.05	19.32	1071.9
677	1	6774141	20	79	15	11	91	38	5	67	79	35	17	36	226	482	186	623	240	354	634	293	358	521	353	352	0.048	0.010	0.378	0.000	0.024	0.000	0.213	0.074	0.005	0.247	0	0	0	0	943	0.0114	0.0000	105.54	39.43	1069.9
678	1	5121661	19	78	15	10	92	38	5	68	81	36	19	38	228	490	187	631	246	359	649	296	373	540	370	366	0.066	0.004	0.380	0.000	0.037	0.002	0.148	0.059	0.000	0.304	0	0	0	0	1618	0.0153	0.0000	146.11	22.02	1315.8
679	1	13644925	23	82	14	10	102	42	8	73	95	40	19	43	247	559	200	647	285	395	749	340	428	655	434	420	0.071	0.000	0.413	0.000	0.004	0.000	0.114	0.012	0.009	0.377	0	8	0	0	109	0.0060	0.0733	11.21	1.29	113.6
680	1	10022845	21	78	16	12	99	38	6	70	82	37	19	40	231	515	184	599	258	374	661	293	383	548	373	370	0.024	0.017	0.535	0.001	0.032	0.012	0.113	0.046	0.011	0.209	0	560	0	123	767	0.0237	0.3991	71.34	40.14	6886.6
681	0	7352152	28	94	14	12	113	45	14	86	113	44	23	52	286	659	241	763	340	437	910	431	521	877	545	509	0.051	0.004	0.489	0.000	0.020	0.004	0.142	0.030	0.000	0.260	0	486	0	0	225	0.0125	0.0000	14.57	2.52	3751.8
682	1	3260478	19	74	14	12	101	35	6	68	76	36	18	39	223	499	166	555	245	362	628	272	363	516	354	350	0.105	0.065	0.484	0.001	0.050	0.011	0.144	0.038	0.002	0.101	0	445	0	0	2047	0.0336	2.7603	116.78	45.81	5782.9
683	1	1849793	27	94	12	11	113	46	13	90	118	50	20	54	278	665	236	788	338	449	807	395	512	784	506	479	0.087	0.000	0.697	0.000	0.008	0.000	0.041	0.016	0.000	0.150	0	0	413	0	712	0.0049	0.0000	34.27	4.15	1255.4
684	1	8720587	20	77	16	12	98	38	6	70	82	37	19	40	228	509	178	592	255	370	657	291	380	544	370	368	0.072	0.007	0.404	0.000	0.026	0.006	0.141	0.044	0.070	0.231	0	384	0	0	794	0.0158	0.2293	87.67	30.97	4861.1
685	1	6319094	23	82	14	10	99	42	8	75	100	40	20	44	241	546	195	644	278	390	757	342	435	666	450	427	0.100	0.004	0.346	0.000	0.015	0.004	0.139	0.073	0.035	0.285	0	252	183	0	787	0.0091	0.4748	29.74	11.45	3368.8
686	1	13122464	28	91	13	11	107	46	11	80	110	44	22	50	289	680	252	816	354	452	816	381	470	753	494	462	0.062	0.000	0.531	0.000	0.006	0.000	0.077	0.023	0.050	0.251	0	0	249	0	183	0.0034	0.6858	6.34	2.98	758.4
687	1	14093420	23	83	14	10	98	43	8	78	105	40	22	46	248	567	204	687	291	401	766	348	444	683	467	434	0.079	0.009	0.293	0.003	0.017	0.009	0.097	0.031	0.059	0.403	0	247	303	0	349	0.0158	0.7096	32.69	20.23	4026.9
688	1	11748140	27	94	12	11	110	47	12	92	121	51	21	56	278	664	244	794	338	449	808	396	513	787	514	477	0.031	0.000	0.641	0.000	0.000	0.000	0.058	0.033	0.000	0.237	0	0	0	0	741	0.0000	0.0000	7.32	0.33	0.0
689	1	11927709	26	89	13	11	103	46	10	84	117	46	23	52	276	652	252	815	341	443	811	386	484	760	513	467	0.054	0.000	0.635	0.000	0.001	0.000	0.072	0.036	0.000	0.201	0	0	0	0	1541	0.0007	0.6707	8.53	3.80	0.0
690	1	6357495	25	87	13	11	100	47	11	86	122	48	25	55	257	624	254	792	325	428	812	400	497	775	531	475	0.039	0.000	0.290	0.000	0.003	0.000	0.064	0.003	0.000	0.601	0	0	0	0	1694	0.0029	0.0000	36.70	1.91	795.4
691	1	11293836	21	81	13	11	95	43	7	76	110	42	25	50	236	543	217	718	282	390	774	354	465	686	495	443	0.076	0.000	0.380	0.000	0.005	0.000	0.088	0.048	0.016	0.386	0	0	0	0	1725	0.0043	0.3542	44.11	14.41	447.9
692	1	4689390	21	81	13	10	95	42	7	74	101	39	23	46	236	529	195	665	270	382	734	331	437	635	449	419	0.028	0.029	0.312	0.010	0.050	0.047	0.072	0.012	0.000	0.441	0	1103	223	0	1315	0.0611	1.4927	82.05	94.60	14613.8
693	1	11265735	19	81	13	11	94	42	6	74	106	40	26	49	234	524	209	705	271	381	743	335	453	639	473	428	0.083	0.054	0.280	0.002	0.093	0.014	0.118	0.077	0.022	0.257	0	394	322	0	2294	0.0541	0.3551	159.01	123.20	8819.6
694	1	9704832	19	79	12	11	93	41	6	73	98	39	24	45	225	505	202	692	256	369	704	316	427	590	432	404	0.127	0.085	0.191	0.001	0.100	0.012	0.151	0.043	0.087	0.204	0	0	97	26	1832	0.0556	0.1030	231.84	166.27	3033.5
695	1	8056896	19	79	14	11	92	38	6	70	86	37	20	39	230	499	193	655	251	364	673	307	392	565	390	381	0.119	0.009	0.326	0.000	0.035	0.002	0.179	0.066	0.007	0.257	0	0	0	0	1357	0.0157	0.0000	126.88	57.78	74.2
696	1	14874062	20	84	12	11	94	43	6	78	112	43	26	51	233	533	228	751	280	388	757	341	465	657	494	436	0.070	0.033	0.324	0.016	0.061	0.036	0.122	0.111	0.039	0.188	0	93	26	435	2512	0.0648	0.2017	226.45	345.54	5014.4
697	0	14760397	27	95	12	11	107	50	14	97	134	51	24	63	267	663	255	802	340	446	850	433	526	851	565	497	0.011	0.000	0.440	0.000	0.007	0.000	0.079	0.051	0.000	0.411	0	0	0	0	941	0.0041	0.0000	17.16	13.94	66.0
698	1	10483905	25	91	12	11	100	49	10	97	129	47	23	55	254	606	249	810	314	418	822	402	492	785	539	467	0.021	0.000	0.354	0.000	0.007	0.000	0.120	0.120	0.009	0.369	0	0	0	0	1322	0.0049	0.0000	20.62	12.23	351.3
699	0	19981182	27	106	12	12	98	56	11	114	133	42	25	52	317	719	289	957	376	466	897	480	528	945	591	520	0.002	0.000	0.333	0.000	0.003	0.001	0.011	0.034	0.000	0.616	0	0	0	0	1600	0.0024	0.0000	5.59	1.00	0.0
700	0	7851275	26	101	11	12	97	53	9	106	128	42	24	51	291	644	272	895	340	433	848	430	497	847	558	485	0.001	0.000	0.352	0.000	0.006	0.000	0.009	0.061	0.009	0.560	0	0	0	0	1948	0.0034	0.5095	15.45	1.98	0.0
701	1	14045149	24	96	12	12	97	49	7	98	124	43	26	54	274	613	268	903	318	412	820	407	493	790	545	470	0.005	0.000	0.520	0.000	0.007	0.000	0.017	0.033	0.003	0.416	0	0	0	53	2328	0.0046	0.0000	82.63	5.89	81.1
702	1	8719553	23	90	12	11	98	48	8	93	124	46	25	54	253	590	254	839	307	408	802	384	485	745	529	458	0.019	0.001	0.407	0.000	0.021	0.002	0.088	0.192	0.017	0.254	0	0	0	562	1094	0.0112	0.0000	153.69	48.23	1283.7
703	1	9860790	25	97	12	11	97	51	11	104	130	47	23	55	270	625	258	845	327	426	837	420	504	823	553	480	0.011	0.000	0.291	0.000	0.011	0.000	0.048	0.054	0.003	0.582	0	0	0	209	1798	0.0050	0.0000	39.56	11.38	719.5
704	1	8863408	23	88	12	11	99	46	8	88	123	45	25	54	251	587	254	814	311	413	795	376	481	731	521	457	0.011	0.000	0.592	0.000	0.000	0.000	0.045	0.125	0.009	0.218	0	0	0	0	1305	0.0000	0.3385	18.26	4.22	0.0
705	1	10329215	21	89	11	10	96	45	6	83	119	45	26	54	243	557	246	797	299	402	773	353	473	684	511	443	0.019	0.000	0.428	0.000	0.019	0.001	0.078	0.050	0.016	0.390	0	0	0	392	888	0.0073	0.0000	25.86	11.33	1175.9
706	1	9009584	20	89	11	11	95	44	6	81	121	46	27	54	251	544	250	804	291	394	758	347	473	657	508	436	0.014	0.128	0.278	0.020	0.080	0.037	0.039	0.032	0.001	0.373	0	69	0	56	1431	0.0817	0.0000	17.28	57.51	943.5
707	1	12745576	20	87	11	11	94	44	6	80	116	44	27	53	245	530	243	804	286	387	740	331	463	629	493	428	0.021	0.089	0.281	0.030	0.124	0.062	0.044	0.039	0.005	0.304	0	387	0	713	2278	0.1221	0.4708	147.37	200.18	8635.5
708	1	9801521	21	92	11	12	96	46	6	86	120	43	26	53	270	553	265	856	303	394	763	356	470	675	508	439	0.010	0.000	0.432	0.000	0.021	0.003	0.018	0.163	0.002	0.351	0	305	0	0	2279	0.0131	0.0000	72.81	29.82	2701.8
709	1	7217597	21	90	11	12	95	45	6	85	115	43	26	52	265	543	260	833	296	390	755	350	464	661	493	433	0.010	0.029	0.340	0.001	0.072	0.009	0.018	0.160	0.000	0.360	0	0	0	0	2686	0.0374	0.0000	161.54	78.55	2654.3
710	1	9898647	20	88	11	12	93	43	6	82	108	41	26	48	250	530	244	785	278	382	738	340	450	635	467	421	0.013	0.030	0.390	0.004	0.061	0.025	0.060	0.069	0.003	0.344	0	0	26	261	1403	0.0486	0.2020	123.35	55.38	2789.1
711	0	6320953	23	95	10	12	97	48	6	92	118	41	25	51	289	573	283	882	318	401	792	384	471	734	518	452	0.010	0.001	0.486	0.000	0.008	0.000	0.015	0.134	0.000	0.345	0	0	0	0	2219	0.0025	0.0000	38.76	5.24	829.7
712	1	11570775	24	92	11	12	95	46	6	90	115	40	25	48	285	577	279	856	305	397	786	379	461	718	502	444	0.003	0.003	0.445	0.000	0.029	0.001	0.015	0.139	0.000	0.367	0	0	0	0	1878	0.0112	0.0864	67.56	28.05	253.4
713	1	10405213	23	91	13	12	92	43	7	82	100	37	22	42	253	527	230	761	269	372	733	353	417	649	437	408	0.004	0.013	0.469	0.000	0.074	0.003	0.018	0.090	0.000	0.329	0	0	0	0	2891	0.0294	0.2883	113.88	43.69	735.8
714	1	8037445	23	89	12	12	92	43	6	80	100	37	23	42	247	522	227	755	267	371	723	342	417	631	434	405	0.069	0.011	0.363	0.000	0.072	0.004	0.152	0.057	0.000	0.272	0	0	67	0	2765	0.0297	0.3733	189.09	90.30	2054.5
715	1	12383427	26	91	18	10	85	40	5	73	86	36	16	36	235	484	181	652	230	347	659	327	343	550	358	359	0.042	0.000	0.536	0.000	0.034	0.002	0.090	0.079	0.001	0.216	0	0	108	0	1456	0.0142	0.0000	25.52	30.89	1242.6
716	1	13260135	24	88	16	10	87	40	5	74	86	35	17	36	235	487	187	663	236	350	667	326	361	561	369	365	0.041	0.001	0.431	0.000	0.017	0.004	0.109	0.089	0.008	0.299	0	0	260	0	903	0.0108	0.2262	26.99	7.60	2040.5
717	1	12952214	23	88	14	12	90	41	6	78	91	36	21	39	241	504	206	709	251	360	695	332	390	596	401	384	0.060	0.010	0.431	0.000	0.028	0.005	0.132	0.069	0.002	0.263	0	0	220	0	1482	0.0154	0.7721	56.72	32.27	2425.0
718	1	9412637	22	84	15	11	89	40	5	72	86	36	19	37	232	490	195	666	242	355	671	320	376	564	382	371	0.038	0.014	0.339	0.002	0.051	0.009	0.129	0.061	0.002	0.355	0	0	31	0	1777	0.0302	0.5312	100.09	84.90	1815.7
719	1	11956636	22	83	14	11	90	39	5	71	85	36	19	38	230	492	197	664	244	357	670	317	379	561	383	372	0.064	0.002	0.362	0.000	0.046	0.002	0.087	0.059	0.002	0.376	0	0	0	0	1652	0.0189	0.0000	119.57	38.32	678.5
720	1	4875220	27	100	11	12	97	48	8	97	112	33	23	42	301	603	266	873	313	400	806	400	443	776	498	451	0.005	0.024	0.776	0.000	0.050	0.001	0.015	0.025	0.001	0.103	0	0	0	0	3696	0.0245	0.0000	97.85	51.14	0.0
721	1	12205426	26	100	12	12	94	45	8	89	105	34	22	41	283	569	248	817	289	385	762	378	419	707	459	425	0.003	0.000	0.722	0.000	0.010	0.000	0.008	0.032	0.000	0.224	0	0	0	0	2188	0.0038	0.0000	24.30	2.72	0.0
722	1	9680707	27	100	13	12	92	44	8	84	100	34	21	39	267	546	233	772	273	374	738	362	400	662	431	408	0.002	0.000	0.707	0.000	0.027	0.001	0.004	0.044	0.000	0.214	0	0	0	0	1991	0.0103	0.4132	39.78	12.73	17.1
723	1	10485784	26	91	19	10	85	40	5	73	82	35	18	34	237	500	187	622	235	349	651	315	331	527	349	355	0.022	0.000	0.563	0.000	0.009	0.000	0.056	0.086	0.000	0.265	0	0	237	0	541	0.0041	0.2861	38.35	17.44	1547.5
724	1	13708017	25	92	20	10	85	40	5	72	80	35	19	32	232	489	177	596	229	341	634	301	317	501	336	345	0.046	0.041	0.517	0.000	0.047	0.009	0.090	0.020	0.002	0.229	0	0	365	0	1689	0.0287	0.4377	131.28	79.00	2481.9
725	1	3357175	19	79	13	11	93	40	6	73	96	38	23	44	236	517	194	668	264	376	712	322	428	607	436	409	0.075	0.055	0.247	0.000	0.174	0.020	0.094	0.046	0.003	0.286	0	0	0	0	3907	0.0859	2.0851	323.73	208.18	1044.0
726	1	5970343	19	80	13	11	93	41	6	74	100	39	24	46	236	523	196	674	268	380	726	328	440	622	452	418	0.037	0.035	0.307	0.003	0.074	0.026	0.077	0.050	0.000	0.392	0	668	0	0	1489	0.0518	0.0000	113.57	54.07	8479.2
727	1	3760732	21	79	15	11	100	39	7	72	88	37	20	41	236	526	183	611	268	381	702	315	403	599	404	392	0.124	0.007	0.484	0.000	0.018	0.005	0.176	0.010	0.002	0.173	0	674	0	0	809	0.0156	0.7977	43.59	18.25	7943.6
728	0	4238139	26	95	16	10	89	42	6	79	92	35	20	37	249	513	206	713	247	356	699	339	373	600	394	384	0.001	0.000	0.759	0.000	0.033	0.002	0.007	0.025	0.000	0.174	0	0	0	0	1967	0.0141	0.0000	45.72	39.15	20.8
729	1	8902810	27	94	18	10	87	42	6	78	87	34	19	34	242	505	192	661	240	349	675	323	350	552	370	370	0.015	0.000	0.574	0.000	0.025	0.003	0.033	0.036	0.000	0.314	0	0	0	0	1788	0.0132	0.0000	67.49	22.70	693.4
730	0	8861438	30	95	13	12	112	47	13	84	115	44	22	52	299	708	259	831	366	460	874	411	500	830	524	491	0.053	0.000	0.461	0.000	0.013	0.000	0.102	0.013	0.000	0.358	0	327	0	0	0	0.0067	0.0000	17.13	0.27	2467.7
731	1	10261940	27	94	12	11	114	47	13	93	119	51	21	56	278	668	233	791	339	452	811	405	526	797	516	488	0.038	0.000	0.721	0.000	0.005	0.000	0.088	0.014	0.001	0.133	0	0	331	0	904	0.0026	0.0000	11.21	1.18	1005.5
732	0	4076639	19	77	14	12	93	36	5	67	74	35	18	36	216	475	164	570	235	349	609	271	346	490	335	340	0.103	0.004	0.286	0.000	0.023	0.001	0.251	0.111	0.024	0.198	0	0	0	619	1174	0.0159	0.0000	147.24	40.39	4442.2
733	1	8436378	19	84	11	11	93	43	6	79	110	42	27	50	237	516	231	770	272	378	729	328	455	614	472	421	0.046	0.060	0.307	0.052	0.162	0.135	0.045	0.023	0.003	0.167	0	0	149	1266	4851	0.2017	0.0000	507.41	466.27	11338.8
734	1	6771255	26	96	20	10	87	43	5	74	79	32	21	30	227	476	169	570	220	324	658	287	316	466	342	353	0.069	0.018	0.417	0.003	0.075	0.018	0.095	0.019	0.003	0.283	0	0	396	153	1942	0.0461	0.0000	177.75	161.43	4997.4
735	1	4346748	28	101	10	13	99	50	7	102	116	31	24	43	310	627	278	904	328	411	839	415	459	824	524	469	0.061	0.005	0.584	0.001	0.081	0.005	0.123	0.011	0.001	0.128	0	0	0	44	3898	0.0358	0.0000	183.30	84.21	612.3
736	0	1436815	28	103	10	13	99	50	6	103	116	29	24	42	303	610	263	887	322	405	829	408	452	805	516	463	0.109	0.036	0.294	0.000	0.241	0.019	0.113	0.000	0.004	0.184	0	0	0	2123	7859	0.1053	0.0000	315.69	115.39	3141.0
737	0	2529537	27	100	11	12	97	48	8	97	112	33	23	42	300	601	265	870	311	399	803	399	442	771	495	449	0.022	0.016	0.758	0.002	0.048	0.007	0.065	0.000	0.000	0.081	0	0	0	811	1965	0.0286	1.9766	208.94	46.79	1426.6
738	0	2718041	26	100	12	12	94	46	8	91	105	33	22	41	283	566	243	817	288	382	760	376	419	703	458	425	0.001	0.000	0.832	0.000	0.006	0.000	0.043	0.000	0.000	0.118	0	0	0	1093	1651	0.0041	0.0000	59.70	2.63	1926.3
739	0	2545542	25	96	13	10	91	45	5	91	96	29	22	37	248	500	192	728	248	347	708	332	391	595	403	390	0.002	0.000	0.843	0.000	0.000	0.000	0.031	0.000	0.000	0.122	0	0	0	1031	1338	0.0002	0.0000	65.16	6.50	1815.2
740	1	2790230	26	96	15	10	90	44	6	86	93	31	21	37	254	524	213	730	252	357	701	331	379	588	395	386	0.004	0.000	0.786	0.000	0.010	0.000	0.006	0.000	0.000	0.194	0	0	0	1063	208	0.0053	0.0000	51.68	19.20	1875.1
741	1	2383293	27	96	16	10	89	44	6	84	92	32	21	37	256	532	220	731	254	360	699	330	375	585	392	384	0.014	0.001	0.624	0.000	0.038	0.002	0.034	0.005	0.000	0.283	0	0	0	147	1267	0.0157	0.0000	88.43	47.91	348.1
742	1	3016838	27	95	17	10	88	43	6	81	90	33	20	35	247	515	203	692	245	353	688	326	361	567	381	377	0.031	0.001	0.552	0.000	0.106	0.005	0.107	0.000	0.000	0.198	0	0	0	703	2441	0.0407	0.0000	160.93	72.43	2031.1
743	1	2746826	27	94	18	10	88	43	6	79	88	34	20	34	241	503	190	662	239	347	679	323	351	553	373	372	0.030	0.000	0.419	0.000	0.016	0.001	0.077	0.017	0.000	0.439	0	0	0	595	593	0.0072	0.0000	68.20	12.97	1716.7
744	1	2374280	27	95	18	10	88	43	6	78	87	33	20	33	238	496	185	641	235	341	685	318	348	543	370	371	0.091	0.000	0.466	0.000	0.017	0.005	0.199	0.020	0.000	0.201	0	0	0	740	1385	0.0132	0.0000	227.42	23.50	3860.0
745	1	3432895	27	94	18	9	87	42	6	76	83	33	20	33	237	498	184	620	234	341	677	311	338	527	362	366	0.123	0.000	0.511	0.000	0.049	0.005	0.180	0.006	0.000	0.126	0	0	0	178	2045	0.0212	0.0000	218.51	57.65	1259.1
746	1	3902456	27	96	18	9	87	43	6	75	81	32	20	31	229	479	171	583	223	326	688	301	330	503	355	363	0.078	0.003	0.477	0.000	0.069	0.003	0.252	0.010	0.000	0.109	0	0	0	95	2860	0.0283	0.0000	218.74	99.02	387.6
747	0	1394408	27	97	19	9	87	43	6	75	80	31	20	31	226	471	165	570	218	320	686	295	325	488	350	360	0.253	0.000	0.192	0.000	0.095	0.007	0.245	0.026	0.002	0.180	0	0	0	2094	2035	0.0466	0.0000	478.73	78.88	9781.0
748	0	2215412	26	96	21	10	87	44	5	74	78	32	22	29	225	473	167	563	218	321	649	282	310	451	337	350	0.231	0.006	0.238	0.000	0.090	0.026	0.150	0.025	0.003	0.231	0	0	962	1334	1953	0.0502	0.0000	227.94	173.44	11531.2
749	0	1481866	25	93	21	10	85	41	5	71	78	35	21	30	224	465	159	562	219	326	608	280	295	465	316	330	0.097	0.107	0.285	0.011	0.248	0.071	0.075	0.012	0.004	0.090	0	0	1342	580	5354	0.1635	0.0000	559.54	218.96	13432.4
750	0	2598129	25	93	21	10	85	41	5	70	78	35	20	30	224	464	159	562	219	326	606	282	294	465	314	329	0.173	0.017	0.228	0.000	0.041	0.002	0.202	0.061	0.001	0.274	0	0	485	0	2559	0.0193	1.1547	121.08	75.52	5178.3
751	1	2825276	24	90	20	10	83	39	5	67	76	36	16	32	224	464	161	565	218	330	598	293	294	471	305	323	0.059	0.005	0.358	0.000	0.025	0.000	0.182	0.019	0.003	0.349	0	0	0	0	2107	0.0134	0.7079	101.51	35.77	671.3
752	0	1164722	24	89	20	10	82	39	5	65	75	36	14	32	223	460	159	561	216	329	592	294	290	468	299	319	0.087	0.015	0.311	0.000	0.106	0.010	0.075	0.019	0.011	0.366	0	0	0	0	3431	0.0477	1.7171	203.45	70.96	1163.0
753	0	2030634	24	89	20	10	82	39	5	65	75	36	14	32	223	460	159	561	216	329	591	295	290	468	298	319	0.065	0.153	0.256	0.000	0.180	0.031	0.038	0.015	0.004	0.258	0	0	0	0	4798	0.1161	0.0000	241.57	44.32	294.9
754	0	1945113	24	89	20	10	82	39	5	65	75	36	14	32	223	461	160	563	216	330	593	296	291	470	299	320	0.224	0.014	0.175	0.000	0.039	0.005	0.278	0.034	0.003	0.226	0	0	0	0	2448	0.0281	1.0282	176.61	46.19	797.1
755	0	929897	24	89	20	10	82	39	5	65	75	36	14	32	224	462	161	566	217	332	595	296	294	472	301	321	0.243	0.033	0.283	0.000	0.084	0.004	0.200	0.011	0.008	0.135	0	0	0	0	4277	0.0509	0.0000	241.02	73.31	297.6
756	0	1883223	25	89	20	10	83	38	5	68	78	36	15	33	230	478	174	593	223	343	618	308	311	499	320	333	0.058	0.004	0.394	0.000	0.029	0.000	0.284	0.006	0.000	0.225	0	0	0	0	2759	0.0168	0.0000	119.66	38.19	519.3
757	1	2532455	25	89	20	10	83	38	5	69	79	36	15	34	232	485	180	604	226	348	628	313	318	511	328	338	0.054	0.000	0.293	0.001	0.006	0.000	0.194	0.000	0.000	0.452	0	0	121	0	1638	0.0027	1.1846	73.07	8.72	797.2
758	0	1572911	24	88	19	10	82	38	5	67	77	35	14	33	228	474	172	591	222	344	612	306	311	494	315	329	0.113	0.000	0.391	0.000	0.014	0.001	0.230	0.002	0.008	0.241	0	0	0	0	2761	0.0141	0.0000	129.59	18.55	734.5
759	1	2316787	24	87	19	10	82	38	5	66	76	35	14	33	225	466	167	584	219	342	603	302	308	484	307	323	0.139	0.000	0.377	0.000	0.016	0.001	0.314	0.001	0.000	0.151	0	0	0	0	2418	0.0082	0.0000	90.00	37.84	140.4
760	1	4422430	25	88	19	10	83	38	5	69	80	36	15	34	230	478	175	611	225	346	627	312	322	510	328	338	0.057	0.000	0.542	0.000	0.010	0.001	0.144	0.045	0.000	0.201	0	0	0	0	1898	0.0063	0.0000	58.49	60.05	246.0
761	1	3534958	24	87	17	11	83	38	5	70	82	35	15	34	228	471	170	629	224	344	629	314	330	514	330	340	0.065	0.001	0.626	0.000	0.023	0.001	0.131	0.012	0.004	0.138	0	0	292	0	1567	0.0120	1.4144	97.13	15.13	2050.8
762	0	533355	24	86	17	11	83	38	5	70	81	35	15	34	227	469	169	626	223	344	625	312	329	510	327	337	0.118	0.040	0.426	0.000	0.131	0.007	0.098	0.008	0.008	0.163	0	0	0	0	3348	0.0611	0.0000	199.98	24.39	0.0
763	1	2157554	24	86	17	11	84	39	5	71	82	35	16	35	229	474	174	635	227	346	637	316	338	524	339	345	0.020	0.020	0.662	0.000	0.065	0.006	0.088	0.056	0.000	0.083	0	0	492	0	1663	0.0342	0.0000	213.58	55.03	3270.8
764	0	2127064	24	86	16	10	86	39	5	72	83	35	16	35	231	480	180	645	231	348	651	319	351	541	355	355	0.057	0.032	0.475	0.000	0.080	0.008	0.154	0.050	0.000	0.144	0	0	0	0	2505	0.0386	0.0000	309.94	69.20	731.4
765	1	3330186	22	84	15	11	87	39	6	70	82	35	17	36	229	480	184	635	234	349	650	314	357	539	358	357	0.071	0.002	0.459	0.000	0.039	0.004	0.181	0.038	0.004	0.204	0	0	0	0	1448	0.0179	0.0000	204.18	42.36	1587.5
766	0	631686	24	86	16	11	85	38	5	68	78	35	15	34	225	468	172	602	225	343	615	303	328	495	322	332	0.031	0.010	0.427	0.000	0.106	0.019	0.054	0.016	0.066	0.272	0	0	0	0	3551	0.0632	0.0000	392.12	39.48	7221.3
767	0	811466	24	86	17	11	84	38	5	69	80	35	15	34	226	469	170	620	224	344	623	310	329	506	326	336	0.076	0.022	0.528	0.000	0.048	0.007	0.124	0.000	0.041	0.154	0	0	0	0	3227	0.0362	0.0000	222.99	11.41	0.0
768	0	1746602	22	84	15	11	87	39	6	70	82	35	17	36	229	479	184	634	234	349	649	313	357	537	357	356	0.132	0.002	0.290	0.000	0.029	0.005	0.134	0.033	0.000	0.374	0	0	0	0	1035	0.0151	0.0000	252.14	9.30	858.3
769	0	1915828	22	83	15	11	88	39	6	70	83	35	17	36	230	481	186	640	236	350	656	315	362	545	364	361	0.079	0.000	0.458	0.000	0.023	0.000	0.143	0.075	0.009	0.211	0	0	0	0	1265	0.0136	0.0000	242.89	7.85	446.9
770	0	2228532	20	80	16	11	89	38	5	67	80	35	16	36	228	479	185	626	236	352	635	302	351	524	347	349	0.065	0.045	0.360	0.000	0.049	0.002	0.159	0.053	0.004	0.261	0	0	0	0	2492	0.0317	0.0000	261.23	23.71	540.4
771	1	2728244	20	80	16	11	89	38	5	67	80	35	16	36	228	480	186	629	237	353	639	303	354	528	351	352	0.124	0.000	0.326	0.001	0.023	0.003	0.271	0.022	0.000	0.230	0	0	0	0	2167	0.0138	0.3665	192.76	28.15	279.7
772	0	2513967	20	80	16	11	89	38	5	67	80	35	16	36	228	481	187	630	237	353	640	304	355	530	352	353	0.089	0.032	0.286	0.000	0.161	0.003	0.251	0.046	0.000	0.132	0	0	0	0	4605	0.0636	0.0000	351.94	149.39	209.0
773	0	1271360	21	82	14	12	91	39	5	69	83	37	19	38	228	493	198	656	245	359	664	311	380	552	380	373	0.084	0.006	0.190	0.000	0.038	0.001	0.356	0.006	0.012	0.305	0	0	0	0	3326	0.0204	0.0000	416.63	97.81	274.3
774	1	2996130	21	82	14	12	91	39	5	69	84	37	20	38	228	495	200	659	246	360	667	312	383	554	383	375	0.100	0.014	0.315	0.000	0.072	0.001	0.209	0.020	0.006	0.262	0	0	0	0	2679	0.0317	0.0000	257.32	106.19	1453.1
775	0	2248916	20	81	14	12	92	39	5	71	87	38	21	39	226	499	201	673	250	363	675	308	394	561	395	382	0.247	0.016	0.145	0.000	0.042	0.002	0.268	0.019	0.000	0.261	0	0	0	0	3767	0.0274	0.0000	161.23	56.81	2282.6
776	0	2161870	19	80	13	12	93	40	6	73	94	39	23	42	223	503	203	694	254	366	689	308	413	573	417	394	0.227	0.017	0.197	0.000	0.135	0.003	0.186	0.000	0.022	0.214	0	0	0	0	7423	0.0648	0.0000	305.70	155.81	206.8
777	1	2541890	19	81	13	12	93	40	6	73	92	39	22	41	225	505	204	696	255	366	685	306	407	570	411	390	0.346	0.024	0.089	0.000	0.024	0.000	0.131	0.098	0.008	0.278	0	0	0	0	1847	0.0137	2.7539	142.29	12.66	710.7
778	1	1128986	21	86	12	12	92	42	5	76	101	39	23	42	236	514	222	750	263	370	702	318	419	594	427	398	0.066	0.000	0.499	0.000	0.014	0.001	0.251	0.000	0.000	0.169	0	0	0	0	2854	0.0098	0.0000	90.67	6.83	0.0
779	0	2124844	21	86	12	12	92	42	5	76	100	39	23	42	236	513	221	748	262	370	701	318	418	593	426	397	0.171	0.002	0.183	0.000	0.071	0.005	0.094	0.010	0.000	0.464	0	0	901	0	2311	0.0315	0.0000	109.52	34.77	13132.5
780	0	3375044	20	86	12	12	92	42	5	78	105	40	25	46	240	517	231	763	269	375	718	326	438	608	447	409	0.036	0.015	0.248	0.019	0.096	0.108	0.013	0.005	0.022	0.438	0	0	1074	513	1259	0.1147	0.0000	89.25	48.58	12517.6
781	0	3238442	19	85	11	12	93	43	6	79	108	41	27	49	237	514	231	759	269	377	730	331	454	615	464	420	0.077	0.012	0.498	0.002	0.035	0.040	0.083	0.007	0.000	0.247	0	0	658	0	1157	0.0401	0.0000	103.86	51.04	5958.8
782	0	2601583	19	80	12	12	93	41	6	73	97	39	24	44	222	502	204	699	254	366	697	311	422	579	426	399	0.212	0.093	0.165	0.001	0.158	0.019	0.172	0.003	0.013	0.162	0	0	0	0	3903	0.0861	1.5375	421.03	70.88	1522.1
783	0	2082547	20	81	13	12	92	40	6	72	88	38	21	40	225	501	201	679	251	364	678	307	398	563	400	384	0.123	0.059	0.307	0.000	0.120	0.006	0.160	0.042	0.002	0.180	0	0	0	0	3915	0.0568	0.0000	328.37	64.88	1439.8
784	1	1353534	21	82	14	12	91	39	5	69	84	37	20	38	228	495	200	660	246	360	668	312	384	555	384	376	0.138	0.037	0.384	0.000	0.063	0.000	0.243	0.011	0.000	0.124	0	0	0	0	3582	0.0335	0.0000	293.13	41.33	958.1
785	0	1217601	20	80	16	11	89	38	5	67	80	35	16	36	228	480	186	629	237	353	639	303	354	529	351	352	0.141	0.066	0.289	0.000	0.051	0.003	0.307	0.000	0.007	0.135	0	0	0	0	2887	0.0302	0.0000	191.57	9.71	138.6
786	0	2449402	19	78	16	11	90	37	5	67	77	34	16	35	225	476	180	611	235	351	619	286	346	504	338	340	0.236	0.072	0.219	0.000	0.054	0.001	0.209	0.001	0.012	0.195	0	0	0	0	3548	0.0341	0.0000	173.55	49.44	2219.8
787	0	1743267	19	78	15	10	92	38	5	67	78	36	18	37	225	482	184	614	241	354	628	286	357	516	351	351	0.219	0.014	0.232	0.000	0.088	0.002	0.235	0.003	0.020	0.188	0	0	0	0	3645	0.0443	0.0000	288.76	40.99	3575.5
788	0	987695	19	78	14	11	93	38	6	70	87	37	20	40	232	503	190	659	254	367	680	309	399	576	396	387	0.111	0.018	0.423	0.000	0.069	0.000	0.164	0.024	0.014	0.177	0	0	0	0	3484	0.0333	0.0000	334.13	81.55	1487.1
789	1	2274812	19	78	14	11	93	38	6	70	87	37	20	40	232	503	190	659	254	367	680	309	399	576	396	387	0.064	0.019	0.467	0.000	0.030	0.001	0.117	0.031	0.038	0.233	0	0	0	0	1522	0.0158	0.4396	201.33	10.34	1859.2
790	1	1698075	19	80	13	11	93	40	6	73	96	38	23	44	235	517	192	664	264	376	708	320	426	603	431	407	0.095	0.097	0.352	0.000	0.034	0.002	0.118	0.005	0.000	0.297	0	0	0	0	1704	0.0275	0.0000	125.77	27.85	1955.2
791	1	1779144	20	80	13	10	95	41	6	72	89	38	20	42	230	514	179	635	258	374	677	303	407	567	391	388	0.093	0.011	0.309	0.000	0.035	0.004	0.172	0.074	0.006	0.297	0	0	0	0	1409	0.0176	0.0000	208.17	36.32	499.3
792	0	2192967	20	80	13	10	95	41	6	72	89	38	20	42	230	513	179	634	258	374	676	302	405	566	390	387	0.044	0.030	0.334	0.001	0.103	0.018	0.146	0.062	0.000	0.264	0	0	0	0	2485	0.0526	0.9120	254.20	82.89	148.8
793	0	2574996	19	78	13	12	93	37	6	68	83	36	19	38	227	501	184	632	251	365	656	295	380	547	376	373	0.069	0.000	0.643	0.000	0.001	0.000	0.114	0.006	0.000	0.166	0	0	0	0	1222	0.0036	1.1651	79.11	9.87	534.5
794	0	1420016	19	78	14	11	93	37	6	69	84	37	20	39	229	501	187	645	252	365	666	301	388	560	385	379	0.148	0.000	0.210	0.000	0.002	0.000	0.260	0.026	0.011	0.343	0	0	0	0	2035	0.0072	0.0000	156.46	21.47	253.6
795	0	934298	19	78	14	11	93	37	6	69	85	37	20	39	230	501	188	647	252	365	668	303	389	562	386	379	0.052	0.000	0.641	0.000	0.013	0.000	0.152	0.000	0.010	0.133	0	0	0	0	1919	0.0101	0.0000	151.74	45.00	520.1
796	0	2112105	19	77	13	12	93	36	6	67	79	36	19	37	223	495	180	617	247	361	640	287	366	528	362	362	0.193	0.000	0.319	0.000	0.025	0.000	0.152	0.000	0.000	0.310	0	0	0	0	1778	0.0117	0.0000	102.13	29.09	0.0
797	1	3299843	19	77	13	12	93	36	6	67	80	36	19	37	224	498	182	622	249	363	644	289	369	533	366	365	0.118	0.000	0.256	0.000	0.007	0.000	0.213	0.127	0.000	0.277	0	0	0	0	1189	0.0042	0.0000	68.12	22.44	0.0
798	0	1554350	20	79	13	11	94	39	6	70	86	37	20	40	228	509	180	631	255	370	666	298	394	556	383	380	0.261	0.012	0.288	0.000	0.018	0.001	0.124	0.015	0.000	0.281	0	0	0	0	3343	0.0173	0.0000	127.63	47.32	0.0
799	0	2358095	20	80	14	10	97	40	6	72	89	38	20	42	233	520	181	627	262	377	689	309	407	582	397	391	0.110	0.023	0.138	0.003	0.049	0.027	0.170	0.003	0.005	0.473	0	1448	0	0	2078	0.0426	0.8481	71.87	28.33	16109.1
800	0	377848	20	79	17	11	89	37	5	66	75	34	15	34	221	463	169	584	228	343	580	269	314	460	301	314	0.007	0.000	0.896	0.000	0.000	0.000	0.022	0.005	0.000	0.070	0	0	0	0	0	0.0000	0.0000	0.00	0.00	0.0
801	0	1007876	20	80	17	11	89	38	5	66	77	34	15	34	223	466	172	594	228	344	589	280	317	471	305	318	0.045	0.000	0.769	0.000	0.000	0.000	0.156	0.000	0.000	0.030	0	0	0	0	0	0.0000	0.0000	0.00	0.46	0.0
802	0	1342702	20	80	17	11	89	38	5	66	77	34	15	34	223	466	172	593	228	344	588	278	317	469	304	317	0.015	0.000	0.804	0.000	0.000	0.000	0.082	0.031	0.000	0.068	0	0	0	0	0	0.0000	0.0000	0.00	0.00	0.0
803	0	1053465	20	77	18	11	90	35	5	67	73	34	16	33	219	461	166	573	227	342	572	260	312	450	297	310	0.037	0.000	0.647	0.000	0.000	0.000	0.191	0.036	0.000	0.089	0	0	0	0	0	0.0000	0.0000	0.00	0.00	0.0
804	0	2332653	20	79	17	11	89	37	5	66	75	34	15	34	221	464	169	585	227	343	583	273	315	464	302	315	0.044	0.000	0.796	0.000	0.000	0.000	0.123	0.016	0.000	0.021	0	0	0	0	0	0.0000	0.0000	0.00	0.94	0.0
805	0	2501664	24	87	19	10	82	38	5	66	75	35	14	33	224	464	165	580	218	341	599	300	306	480	304	321	0.061	0.000	0.538	0.000	0.018	0.001	0.253	0.008	0.001	0.120	0	0	0	0	3206	0.0122	1.9987	135.18	41.70	76.1
806	0	3632204	24	86	17	11	84	38	5	68	77	35	15	34	225	466	169	598	222	342	611	303	321	492	316	329	0.095	0.001	0.580	0.000	0.013	0.000	0.157	0.059	0.002	0.093	0	0	0	0	1489	0.0101	0.0000	84.45	18.36	444.0
807	0	2215164	24	86	17	11	83	38	5	69	80	35	15	34	226	469	169	619	223	344	622	310	327	506	325	335	0.033	0.008	0.634	0.000	0.012	0.001	0.224	0.000	0.000	0.086	0	0	0	0	2964	0.0123	0.0000	73.80	17.26	0.0
808	0	2978795	24	86	16	11	85	38	5	68	78	35	15	34	225	468	172	602	225	343	615	303	328	495	322	332	0.040	0.000	0.623	0.000	0.027	0.003	0.138	0.010	0.062	0.098	0	0	0	0	2519	0.0184	0.0000	57.52	30.36	1195.9
809	0	2301344	24	85	16	11	85	38	5	68	78	35	15	34	225	468	172	601	225	343	612	300	327	492	320	330	0.053	0.000	0.605	0.000	0.009	0.000	0.157	0.004	0.007	0.165	0	0	0	0	1574	0.0095	0.0000	68.21	21.53	639.7
810	0	3115348	23	85	17	11	85	38	5	68	77	35	15	34	224	466	171	594	223	342	609	299	322	489	316	328	0.009	0.000	0.777	0.000	0.005	0.000	0.107	0.030	0.000	0.072	0	0	0	0	1215	0.0032	0.0000	51.43	8.06	93.4
811	0	2731254	22	84	18	11	86	37	5	67	76	34	15	33	222	464	170	587	223	342	598	291	316	479	308	322	0.026	0.000	0.771	0.000	0.015	0.000	0.085	0.016	0.000	0.086	0	0	0	0	1471	0.0111	0.0000	68.98	22.42	560.8
812	0	2803703	21	83	18	11	89	37	5	67	75	34	16	33	219	460	168	576	224	340	590	274	314	467	305	319	0.021	0.000	0.839	0.000	0.002	0.000	0.047	0.002	0.000	0.090	0	0	0	0	1373	0.0037	0.0000	61.01	2.86	367.1
813	0	2351627	22	84	18	11	89	37	5	67	74	34	17	33	218	458	166	570	222	338	591	272	313	465	305	320	0.029	0.000	0.561	0.000	0.001	0.000	0.261	0.000	0.000	0.147	0	0	0	0	2859	0.0047	0.0000	52.25	1.02	0.0
814	0	1993918	22	83	18	11	89	36	5	67	73	34	17	33	217	457	164	565	222	338	587	269	313	461	303	318	0.009	0.000	0.673	0.000	0.001	0.000	0.200	0.000	0.000	0.116	0	0	0	0	2859	0.0055	0.0000	86.99	7.37	75.6
815	0	1235957	20	76	19	11	90	34	6	67	70	34	17	34	212	452	155	546	221	336	568	256	312	443	295	308	0.013	0.000	0.842	0.000	0.001	0.000	0.067	0.000	0.000	0.077	0	0	0	0	1081	0.0013	0.0000	105.87	6.57	23.2
816	0	2065058	20	77	19	11	90	34	6	67	70	34	17	34	213	452	156	547	221	336	569	257	312	444	296	309	0.024	0.000	0.758	0.000	0.001	0.000	0.061	0.005	0.000	0.150	0	0	0	0	2099	0.0032	0.0000	74.40	5.70	293.9
817	0	2408783	23	86	19	10	88	35	5	67	71	33	17	32	215	448	157	533	218	332	577	263	302	447	292	310	0.046	0.000	0.811	0.000	0.006	0.000	0.048	0.000	0.000	0.088	0	0	0	0	1722	0.0060	0.0000	35.80	15.82	0.0
818	0	2828321	22	85	18	11	89	37	5	67	73	34	17	33	217	455	164	560	221	336	588	270	310	460	301	318	0.063	0.000	0.638	0.000	0.009	0.000	0.128	0.001	0.000	0.159	0	0	0	0	2267	0.0069	0.0000	74.22	19.00	117.6
819	0	2063365	22	84	18	11	89	37	5	67	74	34	17	33	218	458	166	570	222	338	592	274	313	466	305	320	0.177	0.000	0.642	0.000	0.004	0.000	0.096	0.000	0.004	0.077	0	0	0	0	1438	0.0040	0.0000	89.10	3.43	248.4
820	0	3591360	22	85	18	11	87	37	5	67	74	34	16	33	220	460	167	574	221	339	595	282	313	472	306	321	0.092	0.000	0.686	0.000	0.001	0.000	0.062	0.007	0.000	0.153	0	0	0	0	930	0.0023	0.0000	63.87	4.73	78.7
821	0	2742113	23	86	19	10	84	37	5	67	75	34	14	33	222	462	169	580	219	341	602	298	313	482	307	323	0.080	0.008	0.628	0.000	0.012	0.000	0.125	0.010	0.022	0.116	0	0	0	0	2266	0.0123	0.0000	74.88	11.69	224.7
822	0	2251329	23	86	19	10	84	37	5	67	75	34	14	33	222	462	169	580	219	341	602	298	313	482	307	323	0.147	0.000	0.564	0.000	0.003	0.000	0.186	0.008	0.000	0.092	0	0	0	0	1538	0.0038	0.0000	70.25	3.68	8.2
823	0	2798258	24	87	19	10	83	38	5	66	75	34	14	33	223	462	166	578	218	340	599	298	308	479	305	322	0.116	0.000	0.521	0.000	0.036	0.005	0.162	0.017	0.000	0.143	0	0	0	0	3518	0.0255	0.0000	138.90	44.20	89.0
824	0	2087977	19	81	11	11	93	42	6	76	107	40	26	49	222	505	215	732	259	371	723	323	450	605	463	419	0.062	0.086	0.109	0.034	0.327	0.225	0.092	0.000	0.001	0.064	0	0	630	1293	9723	0.3006	0.0000	1345.24	1121.18	12684.9
825	0	1565695	20	78	14	11	97	38	6	70	85	37	20	40	231	514	182	616	259	373	675	303	389	568	387	380	0.104	0.001	0.550	0.000	0.076	0.001	0.179	0.000	0.000	0.089	0	0	0	0	3029	0.0256	0.0000	248.04	52.93	0.0
826	0	1516069	19	77	14	12	94	37	6	68	80	36	19	38	225	500	181	612	250	364	644	287	370	531	364	364	0.050	0.001	0.495	0.000	0.061	0.002	0.159	0.001	0.079	0.153	0	0	0	0	2927	0.0271	0.0000	326.96	42.29	684.5
827	0	2923337	19	76	14	12	94	35	5	67	74	35	18	36	215	476	161	563	234	349	603	266	345	485	333	337	0.083	0.006	0.316	0.000	0.016	0.002	0.215	0.066	0.088	0.209	0	0	0	524	993	0.0100	0.0000	163.40	46.90	2854.1
828	0	2557321	19	77	14	12	93	36	5	67	75	35	18	36	217	476	166	575	236	350	612	273	348	494	338	342	0.141	0.004	0.416	0.000	0.047	0.002	0.249	0.004	0.004	0.134	0	0	0	329	2046	0.0228	0.0000	262.31	37.23	2167.5
829	0	2486793	19	76	14	12	93	35	5	67	73	35	18	35	214	469	160	561	232	346	595	264	335	473	324	330	0.197	0.035	0.292	0.000	0.085	0.001	0.271	0.010	0.002	0.108	0	0	0	653	1936	0.0352	0.0000	285.02	65.34	3275.8
830	0	2854534	19	77	16	11	91	36	5	67	74	34	16	35	219	469	171	586	232	347	596	268	334	475	323	327	0.115	0.039	0.372	0.000	0.100	0.005	0.260	0.004	0.001	0.105	0	0	0	999	2088	0.0462	0.0000	382.74	81.57	3080.1
831	0	1972857	20	77	18	11	90	35	5	67	72	34	16	33	218	461	166	573	228	343	572	257	313	450	298	311	0.236	0.099	0.184	0.000	0.179	0.027	0.162	0.003	0.010	0.101	0	0	0	3	5459	0.0970	0.0000	428.93	104.59	0.0
832	0	3151351	19	77	17	11	91	36	5	67	74	34	16	34	220	467	171	585	231	346	587	265	327	467	314	321	0.158	0.100	0.295	0.000	0.065	0.001	0.197	0.030	0.013	0.141	0	0	0	659	1703	0.0408	0.0000	268.21	105.51	1691.4
833	0	2057679	19	76	15	12	92	35	5	67	71	35	17	34	212	463	159	558	228	344	580	257	323	455	311	318	0.229	0.064	0.231	0.000	0.073	0.003	0.242	0.007	0.012	0.138	0	0	0	434	2763	0.0405	0.9720	437.40	62.33	1563.4
834	1	3547081	19	75	15	12	93	34	5	67	71	35	17	34	210	463	155	549	228	343	579	255	322	454	310	319	0.150	0.006	0.302	0.000	0.013	0.000	0.264	0.068	0.019	0.177	0	0	0	0	1594	0.0107	1.1277	147.58	46.49	274.4
835	1	3180552	19	75	15	12	94	35	5	67	72	35	18	35	211	468	154	546	229	345	585	256	332	463	319	325	0.153	0.013	0.303	0.000	0.037	0.004	0.240	0.017	0.024	0.210	0	0	0	0	3083	0.0250	0.0000	252.35	66.16	815.2
836	0	3706088	18	74	15	12	96	34	5	67	73	35	18	36	210	472	151	536	229	346	584	253	336	463	320	325	0.108	0.096	0.315	0.006	0.115	0.030	0.203	0.004	0.008	0.117	0	744	0	523	2717	0.0812	0.0000	229.92	162.75	14369.5
837	0	2635809	19	75	15	12	99	36	6	69	77	36	19	39	223	498	169	567	246	362	629	274	365	514	352	352	0.130	0.027	0.371	0.001	0.084	0.031	0.180	0.000	0.000	0.175	0	2544	0	0	2398	0.0596	0.0000	83.61	39.26	33119.0
838	1	10680614	36	107	21	9	93	50	7	87	90	27	23	32	242	544	192	572	251	341	740	318	349	539	389	399	0.018	0.006	0.518	0.000	0.052	0.005	0.110	0.149	0.001	0.140	0	0	0	120	1817	0.0228	0.0936	132.31	59.34	403.1
839	1	7703906	36	116	21	9	101	47	6	92	87	27	24	30	238	523	193	521	244	340	714	319	350	556	397	402	0.036	0.000	0.662	0.000	0.000	0.000	0.119	0.006	0.000	0.177	0	0	0	0	98	0.0004	0.0000	33.36	8.31	0.0
840	1	5001342	33	106	20	9	91	51	7	85	96	28	22	33	251	566	214	629	260	349	790	354	380	620	427	423	0.023	0.000	0.524	0.000	0.003	0.000	0.052	0.020	0.000	0.380	0	0	0	0	0	0.0019	0.0000	12.44	0.04	0.0
841	1	14823956	37	114	22	9	97	53	7	90	94	28	25	33	247	559	201	575	263	351	753	325	359	553	407	409	0.006	0.001	0.732	0.000	0.013	0.001	0.050	0.057	0.000	0.140	0	0	0	0	560	0.0076	0.3373	54.53	13.61	288.8
842	1	9003716	35	117	21	9	99	47	4	88	85	25	23	27	226	476	173	508	218	316	706	313	342	505	390	392	0.061	0.005	0.615	0.000	0.013	0.002	0.130	0.014	0.000	0.161	0	0	178	45	410	0.0087	0.0000	42.35	11.95	4145.3
843	1	9384256	32	109	20	10	89	48	6	80	91	26	22	30	253	559	212	620	255	346	774	324	353	522	399	396	0.007	0.000	0.668	0.000	0.006	0.002	0.027	0.101	0.000	0.188	0	0	0	0	1358	0.0060	0.0000	35.55	23.69	576.8
844	1	12567498	37	117	22	9	97	52	7	92	96	26	25	32	243	535	196	563	248	339	757	335	371	554	426	417	0.016	0.000	0.840	0.000	0.001	0.000	0.043	0.013	0.000	0.086	0	0	0	0	0	0.0037	0.0000	14.08	0.20	0.0
845	1	7134328	37	114	21	9	94	53	7	89	98	27	25	33	268	616	225	654	292	381	774	329	360	543	411	408	0.020	0.000	0.501	0.000	0.009	0.000	0.096	0.048	0.000	0.325	0	0	0	0	1038	0.0061	0.0000	53.77	17.26	439.4
846	1	10183438	30	114	14	11	94	52	7	100	108	30	23	40	304	626	269	860	307	398	824	411	445	803	500	459	0.000	0.000	0.827	0.000	0.015	0.000	0.016	0.054	0.000	0.087	0	0	0	351	2078	0.0133	0.0000	45.57	14.34	294.6
847	1	3779065	23	58	28	9	77	34	10	55	58	23	19	21	112	232	63	220	139	145	273	116	150	280	125	178	0.199	0.001	0.357	0.000	0.033	0.001	0.259	0.050	0.004	0.096	0	0	0	0	1650	0.0179	0.0000	212.35	75.09	299.1
848	0	4488461	23	62	28	9	79	35	9	64	64	24	22	22	131	274	75	258	151	172	321	143	183	319	159	209	0.042	0.002	0.601	0.000	0.028	0.001	0.166	0.017	0.004	0.139	0	0	0	0	1286	0.0146	0.0000	133.02	30.24	1598.7
849	1	6152855	23	63	28	9	79	35	9	67	66	25	24	23	135	278	78	265	152	177	324	147	188	324	165	214	0.187	0.015	0.157	0.000	0.044	0.000	0.250	0.037	0.267	0.042	0	0	0	0	2118	0.0223	0.0000	121.91	39.60	2335.9
850	1	7235144	24	69	27	8	81	36	9	70	65	23	20	26	148	308	85	292	163	195	372	167	208	358	193	237	0.131	0.009	0.325	0.001	0.041	0.005	0.285	0.054	0.027	0.122	0	0	252	0	1342	0.0248	0.0000	201.88	94.64	6261.6
851	1	7062159	24	73	28	8	80	38	9	65	61	23	18	29	149	332	94	294	172	206	401	173	205	375	204	241	0.159	0.018	0.298	0.000	0.044	0.005	0.251	0.048	0.004	0.173	0	187	0	0	1055	0.0218	0.1416	97.12	43.08	3173.7
852	1	16256330	26	75	27	9	82	37	8	70	64	22	19	28	161	342	102	314	176	221	412	184	215	386	216	254	0.078	0.030	0.398	0.002	0.063	0.012	0.189	0.059	0.022	0.148	0	0	57	410	1586	0.0365	0.5536	139.00	94.33	5605.2
853	1	15793598	23	71	26	8	82	36	8	71	66	23	20	26	154	322	89	306	167	202	380	169	210	362	198	240	0.136	0.031	0.189	0.004	0.068	0.015	0.306	0.082	0.051	0.118	0	0	170	88	1636	0.0370	0.0000	166.21	146.15	3990.1
854	1	9241717	24	74	26	8	83	37	8	72	64	22	20	27	161	340	97	317	172	215	402	177	214	375	209	248	0.180	0.032	0.288	0.000	0.054	0.006	0.237	0.097	0.005	0.101	0	0	0	546	996	0.0255	0.0000	169.52	49.89	3983.7
855	1	9325928	26	78	27	8	81	39	9	67	62	22	18	29	160	356	104	313	178	222	427	184	215	389	216	254	0.157	0.019	0.243	0.001	0.054	0.014	0.214	0.086	0.011	0.201	0	198	0	44	1731	0.0350	0.3217	172.08	62.39	5220.2
856	1	4537031	29	87	27	8	84	42	9	67	57	22	16	27	172	392	116	341	190	246	453	192	225	396	221	264	0.035	0.060	0.566	0.000	0.048	0.004	0.204	0.009	0.003	0.071	0	0	0	0	2587	0.0307	0.0000	215.40	99.40	1300.0
857	1	5052034	26	83	26	8	84	39	7	71	61	22	19	27	169	355	106	330	181	235	451	191	219	393	224	260	0.070	0.049	0.322	0.000	0.097	0.028	0.239	0.030	0.075	0.091	0	0	0	518	2400	0.0612	0.5938	291.68	127.61	9234.6
858	1	5089549	27	84	26	8	84	39	7	70	60	22	19	27	175	375	116	347	186	244	455	192	221	394	224	261	0.054	0.094	0.179	0.052	0.216	0.181	0.103	0.025	0.003	0.094	0	485	1118	224	5594	0.2589	0.1965	776.86	870.77	32490.8
859	0	5813241	20	74	23	8	83	34	10	77	70	24	20	26	166	338	96	333	172	215	400	171	211	367	210	244	0.299	0.036	0.230	0.000	0.048	0.001	0.267	0.078	0.000	0.040	0	0	0	0	1616	0.0234	0.0000	202.06	77.93	0.0
860	1	8668867	29	85	27	8	84	40	8	68	59	21	18	27	182	408	133	371	193	257	458	192	225	396	222	262	0.039	0.077	0.443	0.009	0.101	0.026	0.119	0.022	0.023	0.140	0	849	0	271	2277	0.0792	1.2689	235.25	143.06	19882.6
861	1	6686091	30	90	27	8	87	43	8	73	60	23	17	27	176	404	122	357	191	253	473	201	230	407	231	274	0.031	0.065	0.473	0.014	0.134	0.084	0.137	0.002	0.006	0.054	0	0	0	0	4060	0.1277	0.0000	0.00	12.39	0.0
862	1	7225043	25	80	24	9	85	37	8	75	63	22	19	26	175	366	116	356	180	242	439	189	216	399	225	259	0.220	0.026	0.364	0.001	0.046	0.006	0.245	0.027	0.001	0.064	0	0	82	157	1715	0.0245	0.0000	233.56	87.46	3924.9
863	1	8034142	30	92	25	8	88	42	7	74	60	21	16	26	187	410	138	391	193	265	476	201	226	417	232	270	0.091	0.101	0.391	0.000	0.128	0.019	0.172	0.021	0.002	0.075	0	540	0	696	2911	0.0705	0.2489	195.98	111.92	15155.1
864	1	4877718	25	81	24	9	85	37	8	75	63	22	19	26	175	367	117	357	180	242	440	189	215	398	224	258	0.068	0.029	0.516	0.001	0.037	0.007	0.176	0.082	0.049	0.036	0	0	69	0	1601	0.0206	0.0000	205.52	69.63	2211.9
865	1	8109857	31	96	24	8	91	41	6	78	63	22	18	26	198	428	148	406	198	280	496	213	236	429	250	282	0.031	0.115	0.278	0.008	0.251	0.087	0.071	0.077	0.029	0.052	0	960	0	1292	5147	0.1706	0.4932	748.21	518.25	30921.3
866	1	5071195	24	96	20	8	88	36	10	74	65	24	19	25	185	383	119	381	187	258	445	191	219	387	231	256	0.105	0.114	0.225	0.007	0.140	0.018	0.243	0.045	0.004	0.099	0	0	483	427	2754	0.0878	0.0000	421.58	263.57	11045.9
867	1	8674622	32	96	25	8	91	43	7	78	64	23	18	27	192	423	140	392	196	274	516	221	247	430	258	295	0.019	0.100	0.436	0.029	0.193	0.110	0.061	0.018	0.002	0.032	0	0	0	0	5734	0.1831	0.2306	663.43	329.30	1887.1
868	1	3602549	30	98	23	8	93	40	5	80	65	23	20	25	210	446	159	423	204	295	507	220	241	439	262	288	0.042	0.104	0.160	0.183	0.153	0.188	0.086	0.057	0.005	0.022	0	631	0	2556	5486	0.3610	0.2776	947.40	1387.09	61438.8
869	1	13685752	32	104	22	8	96	41	6	87	72	26	20	28	210	461	161	429	206	299	571	257	282	476	310	335	0.075	0.018	0.511	0.007	0.100	0.021	0.174	0.017	0.001	0.076	0	0	0	241	2262	0.0499	0.1461	173.20	133.46	2032.2
870	1	7445434	30	103	22	8	91	38	5	80	62	22	17	26	200	420	150	402	194	280	471	202	217	421	237	264	0.099	0.145	0.238	0.001	0.100	0.011	0.194	0.075	0.047	0.090	0	0	0	311	2322	0.0680	0.1343	297.42	138.00	3099.8
871	1	10002784	30	99	22	8	94	39	5	82	65	23	20	25	211	446	161	431	204	297	500	221	241	445	264	288	0.058	0.148	0.216	0.010	0.234	0.084	0.141	0.048	0.009	0.052	0	0	0	1180	5030	0.1620	1.8995	966.90	442.02	14165.8
872	1	9993435	33	106	22	8	96	44	6	87	76	27	21	29	213	475	164	440	210	302	621	271	295	478	329	352	0.091	0.001	0.619	0.001	0.032	0.002	0.145	0.010	0.001	0.099	0	0	0	74	1118	0.0153	0.6004	186.18	44.10	550.8
873	1	4235530	24	98	20	8	88	36	11	74	65	24	19	25	187	388	121	385	189	261	447	193	221	387	233	257	0.169	0.111	0.227	0.006	0.136	0.014	0.198	0.089	0.002	0.048	0	0	575	827	2886	0.0805	0.2361	477.78	272.65	13315.4
874	1	4927455	29	110	20	7	102	37	6	84	70	25	21	25	210	446	155	426	205	297	516	236	255	460	289	306	0.113	0.118	0.107	0.051	0.295	0.128	0.131	0.035	0.003	0.021	0	0	0	1253	5378	0.2433	1.2177	1381.33	776.25	34213.3
875	1	8054982	31	98	23	8	94	41	6	80	67	24	19	26	203	440	147	406	200	287	547	234	259	445	280	308	0.031	0.085	0.416	0.013	0.217	0.055	0.088	0.030	0.016	0.049	0	361	0	31	4002	0.1389	0.4966	614.29	414.15	14233.5
876	1	14148544	33	102	22	7	93	47	6	84	76	26	20	28	212	484	157	458	214	301	638	269	298	466	327	351	0.033	0.007	0.618	0.000	0.070	0.004	0.167	0.013	0.001	0.086	0	0	0	348	1795	0.0281	0.4948	138.67	63.39	1134.3
877	1	811163	32	110	20	8	108	38	4	93	76	26	24	28	218	459	164	449	207	310	620	280	298	525	340	357	0.197	0.105	0.143	0.010	0.163	0.067	0.168	0.000	0.000	0.147	0	2718	0	3380	429	0.1319	1.2328	371.32	102.74	85508.3
878	1	6330819	32	102	21	8	91	46	7	83	78	25	19	28	217	502	167	502	218	306	658	274	305	474	331	355	0.024	0.000	0.700	0.000	0.032	0.001	0.086	0.041	0.000	0.116	0	0	0	103	1215	0.0139	0.4739	104.88	17.85	40.8
879	1	9481014	34	104	21	8	92	48	7	85	86	27	21	31	228	519	178	535	232	322	709	303	332	515	367	383	0.045	0.002	0.624	0.000	0.027	0.000	0.121	0.043	0.000	0.136	0	0	0	232	1009	0.0126	0.4219	115.02	32.98	734.5
880	1	15227439	36	109	21	9	97	50	7	88	87	28	23	31	229	515	180	509	237	327	705	304	335	525	376	389	0.024	0.011	0.612	0.001	0.083	0.005	0.122	0.040	0.000	0.103	0	0	0	107	2103	0.0338	0.0657	231.63	130.04	2662.7
881	1	4410707	30	109	20	7	103	37	5	87	70	25	21	25	213	451	158	437	206	302	529	244	263	472	299	315	0.071	0.100	0.151	0.015	0.330	0.146	0.127	0.036	0.000	0.024	0	0	0	1144	7489	0.2374	0.9069	1924.18	1166.23	11413.8
882	1	4445219	31	101	21	7	89	46	6	81	76	24	17	28	211	498	161	505	211	297	647	262	294	461	316	345	0.088	0.000	0.683	0.000	0.023	0.000	0.097	0.029	0.000	0.079	0	0	0	0	1999	0.0133	0.0000	147.74	21.91	0.0
883	1	2422610	32	114	19	8	113	38	4	95	77	26	24	28	220	461	166	460	208	316	643	292	312	546	356	371	0.058	0.131	0.363	0.012	0.214	0.059	0.130	0.002	0.001	0.029	0	0	0	753	3523	0.1297	3.7150	575.39	357.43	11089.0
884	1	15988840	35	113	21	9	100	45	5	91	82	27	23	30	229	499	182	486	228	325	669	302	329	533	371	383	0.018	0.010	0.653	0.000	0.045	0.004	0.066	0.047	0.001	0.157	0	0	0	0	1473	0.0176	0.0000	96.16	73.82	2592.5
885	0	4293459	30	113	19	7	105	38	5	87	72	25	22	26	213	448	150	443	206	304	545	257	277	496	318	334	0.022	0.068	0.092	0.119	0.321	0.301	0.067	0.000	0.000	0.010	0	0	0	1173	7944	0.4207	0.0000	2010.87	1363.13	28743.6
886	1	1713542	33	114	19	8	109	39	4	94	79	26	24	28	222	467	170	463	211	318	654	298	320	546	364	377	0.056	0.053	0.532	0.008	0.104	0.023	0.131	0.005	0.001	0.087	0	0	0	0	2231	0.0522	0.5836	217.76	191.04	3818.4
887	1	7804619	33	117	19	8	109	39	4	94	78	26	24	28	221	462	167	473	209	316	655	295	315	530	359	374	0.056	0.033	0.344	0.015	0.111	0.032	0.133	0.030	0.000	0.245	0	0	0	164	1978	0.0842	0.0000	274.58	253.96	3301.2
888	1	5710975	34	114	20	9	102	44	5	91	85	26	24	29	227	479	177	481	218	320	689	314	342	543	389	394	0.027	0.003	0.590	0.000	0.006	0.000	0.059	0.030	0.000	0.285	0	0	0	0	105	0.0041	0.8755	62.35	23.35	177.0
889	1	4365484	30	101	20	8	89	47	6	81	85	27	18	30	234	544	192	590	240	330	717	309	335	538	363	385	0.082	0.000	0.535	0.000	0.015	0.003	0.107	0.029	0.005	0.224	0	0	0	429	287	0.0113	0.0000	24.43	7.29	168.3
890	1	6225947	33	106	21	8	90	49	7	84	91	27	22	31	237	546	201	583	241	331	749	323	352	553	391	400	0.007	0.000	0.604	0.000	0.008	0.000	0.037	0.090	0.000	0.253	0	0	0	206	159	0.0068	0.0000	80.84	7.26	81.1
891	1	4784058	29	110	20	8	95	37	6	81	74	26	23	26	206	430	134	448	201	293	538	245	271	463	304	320	0.209	0.143	0.140	0.001	0.128	0.010	0.240	0.064	0.001	0.062	0	0	0	662	2589	0.0712	0.6271	511.45	222.27	882.1
892	1	8046861	36	112	21	9	93	52	7	88	95	27	24	33	263	599	220	643	283	372	770	330	361	555	407	407	0.019	0.000	0.467	0.000	0.011	0.005	0.097	0.110	0.000	0.291	0	0	0	0	615	0.0043	0.1243	87.23	30.20	131.7
893	1	5487604	36	113	22	9	93	53	7	88	95	25	24	31	244	535	197	576	248	338	772	327	362	524	418	407	0.085	0.015	0.576	0.001	0.025	0.002	0.122	0.011	0.000	0.161	0	0	0	0	715	0.0157	0.0000	51.21	96.85	833.8
894	1	5870312	31	113	19	8	99	39	4	83	75	27	24	27	211	445	142	469	206	303	599	269	290	503	333	349	0.077	0.075	0.210	0.022	0.378	0.145	0.062	0.000	0.000	0.030	0	0	0	1305	7075	0.2580	0.0000	1587.32	1118.65	17602.5
895	1	9678041	31	109	20	8	97	40	4	81	76	27	24	27	211	447	142	476	207	303	627	273	294	500	335	353	0.116	0.149	0.168	0.041	0.214	0.089	0.108	0.041	0.030	0.043	0	433	0	1501	3711	0.1940	0.0000	724.75	717.08	28922.1
896	1	5806225	33	112	20	8	101	42	4	85	78	26	23	27	216	454	152	497	209	307	655	282	306	492	345	363	0.109	0.065	0.272	0.016	0.168	0.100	0.143	0.023	0.007	0.098	0	855	0	1291	3475	0.1470	0.1722	824.73	527.48	28415.9
897	1	7872856	32	104	19	9	90	49	7	83	93	28	20	32	251	566	212	645	261	352	774	353	374	620	417	418	0.003	0.000	0.651	0.000	0.004	0.000	0.013	0.066	0.000	0.263	0	0	0	246	281	0.0054	0.0000	13.99	1.61	78.6
898	1	8167880	34	110	21	9	93	51	4	81	86	24	21	26	232	490	183	542	224	320	742	309	346	480	393	389	0.015	0.137	0.574	0.003	0.050	0.024	0.041	0.004	0.001	0.150	0	0	202	179	867	0.0480	0.0000	93.99	60.58	4334.7
899	1	4276413	35	111	22	10	94	49	4	81	80	25	21	25	225	474	175	528	217	313	708	291	324	455	363	369	0.046	0.054	0.468	0.000	0.080	0.016	0.164	0.016	0.001	0.155	0	0	99	368	2094	0.0425	0.2338	231.02	141.66	3064.4
900	1	5250168	35	110	22	9	97	47	4	82	79	25	22	26	220	464	164	513	213	309	684	287	317	467	355	365	0.063	0.031	0.493	0.001	0.058	0.026	0.163	0.042	0.002	0.121	0	143	0	324	2342	0.0448	0.7619	316.97	135.92	5215.2
901	1	4490911	35	120	21	9	100	44	4	88	80	26	23	26	222	466	170	503	213	314	683	298	322	486	364	377	0.145	0.033	0.382	0.017	0.096	0.049	0.124	0.011	0.002	0.140	0	123	527	68	2383	0.0786	1.3360	162.58	76.24	10713.3
902	1	12081905	32	102	19	10	89	49	6	87	97	29	21	34	261	580	224	678	270	363	776	367	389	659	436	425	0.016	0.000	0.651	0.000	0.007	0.000	0.040	0.063	0.000	0.222	0	0	0	319	870	0.0058	0.4138	8.56	2.37	70.2
903	1	5942440	32	100	19	10	89	48	7	89	99	29	22	34	263	581	227	670	270	366	793	373	395	665	446	429	0.007	0.000	0.627	0.000	0.011	0.000	0.027	0.071	0.000	0.256	0	0	0	0	2126	0.0056	0.0000	17.35	5.65	59.8
904	1	13497556	34	109	20	9	91	51	7	85	95	27	23	33	255	570	216	627	264	353	785	343	372	588	419	415	0.003	0.000	0.541	0.000	0.007	0.000	0.030	0.082	0.000	0.337	0	0	0	0	1067	0.0048	0.3704	49.34	8.42	187.1
905	1	11072686	27	100	20	8	92	37	6	78	76	28	24	27	203	418	129	443	200	289	554	255	282	455	304	322	0.199	0.068	0.210	0.000	0.119	0.011	0.265	0.028	0.037	0.062	0	0	0	712	2417	0.0618	0.6322	400.01	213.65	4045.2
906	1	13375062	30	107	20	8	95	38	5	80	76	28	24	27	208	435	137	455	204	298	587	265	287	481	322	340	0.180	0.118	0.163	0.002	0.167	0.035	0.176	0.088	0.004	0.067	0	0	0	743	3400	0.0989	0.4486	588.86	377.05	4957.0
907	1	7258925	30	102	20	9	86	50	4	73	81	21	19	25	235	492	187	560	223	320	767	286	320	418	366	364	0.109	0.071	0.268	0.023	0.075	0.044	0.097	0.092	0.001	0.219	0	0	94	0	929	0.0749	0.1378	47.81	45.51	2535.5
908	1	9298026	30	101	20	9	86	50	4	73	81	22	20	25	235	492	187	564	223	321	759	287	321	419	366	365	0.020	0.076	0.428	0.021	0.100	0.047	0.059	0.025	0.002	0.223	0	0	483	0	558	0.0913	0.0000	15.52	30.04	7780.1
909	1	4093463	32	106	20	8	94	42	5	82	79	26	23	27	213	449	145	498	209	304	649	279	302	494	336	361	0.042	0.087	0.438	0.000	0.058	0.005	0.124	0.052	0.008	0.186	0	0	0	680	1687	0.0394	0.0000	203.22	281.87	4699.2
910	1	4993931	29	103	20	8	94	41	4	79	77	29	25	27	210	443	140	474	208	302	638	272	296	487	332	350	0.033	0.078	0.304	0.005	0.170	0.047	0.079	0.129	0.037	0.119	0	864	0	1128	2335	0.1086	0.0000	648.96	217.42	23498.5
911	1	9161285	32	106	20	10	88	49	5	78	86	23	21	28	245	534	200	591	241	334	770	300	333	454	381	378	0.097	0.024	0.367	0.000	0.023	0.003	0.094	0.013	0.000	0.378	0	0	0	0	895	0.0141	1.4190	58.41	24.19	1180.2
912	1	13445340	32	105	18	10	90	50	7	91	101	30	22	36	275	605	243	734	287	380	793	387	411	713	462	439	0.016	0.000	0.700	0.000	0.004	0.000	0.034	0.062	0.000	0.183	0	0	0	299	1282	0.0060	0.0744	13.84	2.14	51.1
913	1	18790401	32	106	19	9	89	49	7	85	98	27	24	33	257	566	221	643	261	353	810	362	387	628	438	424	0.006	0.000	0.742	0.000	0.011	0.001	0.023	0.041	0.000	0.176	0	0	0	0	1817	0.0066	0.3193	21.68	14.44	108.1
914	1	14711426	26	96	20	9	91	39	5	76	76	30	25	28	204	422	132	453	203	294	571	264	291	458	312	330	0.080	0.038	0.403	0.000	0.137	0.013	0.142	0.041	0.023	0.122	0	0	0	850	2566	0.0637	0.1359	334.44	161.13	3313.0
915	1	4596538	26	95	20	9	90	37	6	77	77	29	24	28	198	408	124	432	196	283	534	256	285	449	303	320	0.223	0.011	0.353	0.000	0.038	0.003	0.275	0.004	0.005	0.088	0	0	0	345	1977	0.0224	0.0000	167.17	110.85	915.8
916	1	5498805	31	107	20	10	89	48	7	80	92	27	22	31	251	549	211	621	252	344	770	332	358	541	406	400	0.004	0.003	0.768	0.000	0.006	0.003	0.036	0.048	0.000	0.130	0	0	0	0	1585	0.0056	0.3637	53.33	13.27	86.9
917	1	9261370	31	102	21	9	93	44	5	79	80	28	24	27	216	452	150	501	212	307	653	281	308	475	338	359	0.021	0.026	0.588	0.000	0.081	0.008	0.079	0.092	0.001	0.103	0	0	0	610	1640	0.0390	0.0000	243.56	102.31	2248.3
918	1	6753511	29	105	15	10	90	50	6	93	100	27	21	36	266	565	228	757	275	366	789	389	416	730	466	441	0.042	0.003	0.675	0.000	0.010	0.000	0.066	0.005	0.000	0.199	0	0	0	476	1735	0.0093	1.0365	16.51	2.67	73.4
919	1	5796996	31	107	17	11	92	51	7	93	103	32	22	38	288	625	261	781	302	395	811	403	433	764	484	453	0.005	0.000	0.842	0.000	0.005	0.000	0.030	0.024	0.000	0.094	0	0	0	0	1461	0.0050	0.3450	25.24	2.74	0.0
920	1	8120769	22	83	19	8	84	36	6	71	79	30	23	28	183	374	114	399	181	261	530	252	287	438	298	314	0.118	0.099	0.242	0.003	0.052	0.007	0.298	0.028	0.050	0.103	0	0	0	186	2144	0.0414	1.1083	184.77	123.37	4957.5
921	1	8028308	30	101	18	10	90	48	7	89	99	29	23	35	265	574	229	693	270	366	788	374	398	669	452	428	0.018	0.000	0.728	0.000	0.003	0.000	0.027	0.040	0.000	0.185	0	0	0	0	1366	0.0021	0.6228	9.32	2.63	0.0
922	1	6137979	30	104	19	10	88	47	5	80	88	25	21	30	244	528	201	610	240	334	742	318	345	503	395	387	0.017	0.000	0.734	0.000	0.009	0.002	0.036	0.020	0.000	0.182	0	0	0	0	952	0.0044	0.0000	93.02	43.70	161.7
923	1	4840345	27	96	22	9	92	42	4	78	80	31	26	28	214	440	142	479	212	305	634	276	306	470	328	351	0.078	0.031	0.425	0.000	0.073	0.003	0.157	0.110	0.032	0.091	0	0	0	672	1658	0.0379	0.0000	375.08	94.74	3863.5
924	1	14758747	26	96	21	9	92	41	5	76	78	33	27	28	209	434	137	471	208	302	621	269	297	463	321	340	0.088	0.078	0.320	0.002	0.180	0.027	0.115	0.069	0.043	0.078	0	569	0	564	3216	0.0946	0.0678	406.11	194.71	14629.7
925	1	4591332	29	102	19	10	88	47	5	80	89	26	21	31	242	518	200	614	238	334	728	325	351	521	401	390	0.069	0.009	0.536	0.000	0.058	0.008	0.118	0.001	0.003	0.198	0	0	0	115	2008	0.0303	0.2178	219.68	104.48	681.1
926	1	10816563	28	99	20	9	84	47	4	74	79	24	20	26	233	491	179	572	220	320	722	287	319	430	360	363	0.058	0.015	0.410	0.019	0.057	0.035	0.067	0.052	0.041	0.245	0	0	409	113	1675	0.0646	1.3868	128.61	134.16	8635.3
927	1	10397710	31	107	20	10	87	48	5	78	85	24	21	28	246	538	199	599	240	335	752	300	331	458	376	377	0.111	0.011	0.372	0.000	0.027	0.003	0.108	0.013	0.012	0.343	0	0	0	0	2197	0.0157	0.1924	99.00	49.19	1010.8
928	1	10304431	32	105	22	10	87	50	4	74	82	28	21	26	231	484	183	554	221	319	720	291	325	440	362	369	0.008	0.001	0.736	0.000	0.008	0.001	0.073	0.061	0.000	0.112	0	0	0	0	682	0.0065	0.0000	54.25	13.03	768.0
929	1	5618846	29	109	15	10	91	51	6	97	104	28	22	38	283	591	249	808	289	381	806	402	432	769	485	451	0.043	0.000	0.847	0.000	0.005	0.000	0.033	0.011	0.000	0.061	0	0	0	344	1160	0.0065	0.7119	27.76	8.23	149.9
930	1	12531197	30	100	19	10	89	48	6	87	96	28	23	34	259	557	223	669	260	358	777	361	384	622	439	417	0.004	0.000	0.737	0.000	0.004	0.000	0.018	0.061	0.000	0.177	0	0	0	197	1627	0.0041	0.1596	19.02	2.39	348.6
931	1	4879890	24	89	20	9	87	38	6	73	76	30	24	28	197	405	124	441	195	283	541	257	289	443	303	321	0.100	0.062	0.410	0.000	0.140	0.003	0.183	0.009	0.001	0.092	0	0	0	437	2597	0.0609	0.2049	279.09	100.47	451.6
932	1	14293061	30	104	17	10	91	49	7	91	100	31	23	36	274	591	241	734	282	377	794	386	413	710	465	438	0.014	0.001	0.706	0.000	0.020	0.001	0.032	0.033	0.000	0.194	0	0	0	67	2231	0.0110	1.1194	60.64	23.82	116.9
933	1	15146957	30	100	23	10	87	49	4	73	83	30	24	27	225	473	169	545	219	316	684	288	319	442	353	365	0.008	0.035	0.665	0.000	0.037	0.002	0.043	0.064	0.000	0.145	0	0	0	524	1218	0.0219	0.0000	133.60	55.84	1509.6
934	1	16486159	26	90	24	10	87	45	4	67	83	35	30	28	216	452	152	539	214	308	664	279	303	449	345	353	0.027	0.002	0.554	0.000	0.031	0.003	0.158	0.033	0.001	0.190	0	0	0	183	1650	0.0164	0.2426	169.58	47.16	1381.2
935	1	8360417	29	100	22	10	83	50	4	71	82	28	22	26	232	487	184	568	222	321	712	291	326	431	361	369	0.014	0.000	0.716	0.000	0.003	0.000	0.056	0.042	0.000	0.169	0	0	0	0	179	0.0033	0.0000	41.16	3.12	349.4
936	1	5616785	28	95	22	9	84	47	4	72	81	28	22	27	228	484	174	573	222	322	692	286	317	433	354	361	0.024	0.000	0.663	0.000	0.004	0.000	0.043	0.062	0.000	0.205	0	0	0	0	56	0.0046	0.0000	55.44	0.26	114.8
937	1	25941863	29	105	15	11	92	48	6	94	101	30	22	37	267	554	226	753	270	366	761	365	404	677	443	420	0.073	0.004	0.600	0.000	0.015	0.001	0.100	0.040	0.004	0.162	0	0	0	157	2670	0.0124	0.1542	42.21	32.88	215.6
938	1	5774616	27	96	21	9	84	47	4	73	80	27	22	28	230	486	177	575	222	322	694	288	319	433	355	362	0.036	0.000	0.474	0.000	0.002	0.000	0.028	0.046	0.000	0.414	0	0	0	0	0	0.0024	0.0000	18.52	0.16	0.0
939	1	4770018	29	100	19	10	88	46	5	81	89	27	21	32	242	517	198	617	239	336	732	328	353	537	400	390	0.097	0.015	0.673	0.001	0.037	0.008	0.053	0.020	0.000	0.098	0	0	0	238	1841	0.0215	0.4193	99.06	19.19	814.8
940	1	14777267	26	95	24	10	90	44	5	73	81	36	30	28	213	439	142	492	211	309	636	275	303	456	334	349	0.037	0.100	0.386	0.004	0.105	0.020	0.130	0.058	0.006	0.155	0	0	0	799	1889	0.0687	2.7745	242.08	95.48	2169.8
941	1	4854650	27	97	17	10	88	44	6	82	91	30	21	34	244	513	198	637	240	341	729	331	367	575	399	391	0.068	0.000	0.663	0.000	0.006	0.001	0.087	0.004	0.000	0.173	0	0	0	207	685	0.0048	2.2659	62.01	6.10	579.9
942	1	16069967	28	93	24	10	87	47	4	69	84	34	29	28	218	456	154	528	215	314	653	281	307	450	347	358	0.042	0.046	0.527	0.000	0.068	0.002	0.120	0.047	0.002	0.147	0	0	0	275	2228	0.0337	0.9334	187.09	80.59	521.0
943	1	12898611	30	112	12	12	96	53	5	104	110	25	23	39	341	696	293	972	355	434	838	418	449	825	517	467	0.040	0.000	0.803	0.000	0.002	0.000	0.065	0.021	0.000	0.069	0	0	0	0	1604	0.0060	0.0775	6.68	0.91	4.2
944	1	15991115	25	90	21	9	88	40	5	72	75	33	25	28	203	416	129	458	202	293	551	258	288	442	304	323	0.130	0.040	0.311	0.000	0.082	0.004	0.228	0.071	0.023	0.112	0	0	0	606	1830	0.0408	0.0625	216.82	103.48	1072.3
945	0	4408204	24	83	20	9	84	36	5	69	76	31	23	28	187	380	115	408	184	267	532	253	287	433	294	313	0.063	0.038	0.450	0.000	0.028	0.002	0.266	0.030	0.036	0.088	0	0	0	0	1821	0.0184	0.2268	100.15	27.05	1509.4
946	1	16214404	27	93	23	10	86	45	4	69	81	34	26	28	220	463	160	551	217	314	665	280	304	444	342	351	0.032	0.000	0.554	0.000	0.021	0.001	0.137	0.037	0.000	0.218	0	0	0	0	1501	0.0110	0.7401	76.59	33.30	500.4
947	1	4436205	27	95	22	10	86	44	4	71	80	33	23	28	223	470	163	559	219	321	659	280	307	446	339	351	0.058	0.000	0.671	0.000	0.014	0.002	0.103	0.050	0.000	0.102	0	0	0	28	612	0.0100	0.2254	110.48	16.61	69.5
948	0	4097597	21	80	18	8	83	35	5	66	78	30	23	27	179	358	109	389	174	252	512	240	280	414	285	298	0.073	0.092	0.186	0.007	0.062	0.017	0.164	0.038	0.215	0.146	0	0	0	335	1783	0.0545	0.0000	197.91	277.07	6428.0
949	1	11664101	26	92	23	9	89	43	5	72	79	38	29	28	209	428	135	475	208	304	596	263	291	440	315	333	0.174	0.065	0.283	0.000	0.083	0.008	0.192	0.068	0.037	0.091	0	423	0	739	2153	0.0478	0.5144	207.85	118.98	11953.6
950	1	4004286	22	80	19	8	83	35	5	65	77	30	23	27	181	360	109	393	174	254	512	240	279	411	282	297	0.170	0.028	0.340	0.000	0.024	0.001	0.231	0.042	0.099	0.064	0	0	0	72	2120	0.0194	0.2497	150.75	95.49	3535.9
951	1	9856710	26	88	23	9	88	41	5	71	76	37	28	29	206	420	132	469	204	299	559	256	284	432	301	322	0.115	0.034	0.429	0.005	0.078	0.019	0.220	0.019	0.005	0.077	0	332	0	474	2089	0.0539	0.9131	285.92	160.63	9753.3
952	1	7292381	25	93	24	10	90	45	5	71	80	41	32	28	211	430	136	496	209	310	609	268	294	445	321	340	0.026	0.096	0.392	0.003	0.121	0.025	0.094	0.067	0.043	0.133	0	0	0	920	2902	0.0770	2.0569	416.30	138.87	10217.1
953	0	5129779	24	81	20	9	84	35	5	66	75	31	22	28	188	380	114	409	183	267	503	239	275	405	277	299	0.114	0.021	0.344	0.000	0.031	0.001	0.164	0.004	0.251	0.071	0	0	0	25	2914	0.0222	0.0000	141.71	36.47	1852.8
954	1	14579254	26	84	23	9	86	37	5	66	75	32	23	29	203	410	127	462	199	290	528	241	271	398	278	304	0.103	0.048	0.417	0.000	0.103	0.010	0.243	0.022	0.003	0.050	0	0	0	709	2566	0.0536	0.0000	340.51	139.82	3046.3
955	1	2100293	24	84	24	10	89	45	5	66	81	43	34	29	210	433	139	523	209	318	604	268	290	447	317	344	0.167	0.040	0.329	0.001	0.101	0.018	0.243	0.039	0.000	0.062	0	0	0	1067	2143	0.0586	1.4284	537.56	109.45	14166.3
956	1	7012127	24	85	24	10	89	45	5	66	81	41	33	29	211	435	140	525	209	315	617	269	291	447	320	343	0.032	0.031	0.556	0.001	0.139	0.013	0.132	0.009	0.003	0.085	0	0	0	470	3935	0.0648	0.1426	422.56	184.54	3746.9
957	1	7029201	25	86	24	10	88	44	5	66	81	38	31	28	213	442	145	534	211	310	651	273	294	452	328	344	0.058	0.000	0.501	0.001	0.050	0.007	0.189	0.030	0.005	0.160	0	0	0	735	1635	0.0240	0.0000	218.94	81.82	2632.3
958	1	6301770	25	84	24	9	87	39	5	67	76	36	27	29	208	417	131	481	203	299	543	246	274	408	281	311	0.060	0.099	0.334	0.025	0.217	0.092	0.139	0.003	0.000	0.030	0	781	0	1315	4261	0.1605	0.0000	583.19	286.82	30838.0
959	1	4848008	26	82	23	9	85	35	5	65	75	31	22	29	204	410	127	463	200	290	515	233	265	382	268	295	0.132	0.073	0.289	0.028	0.202	0.089	0.136	0.005	0.000	0.047	0	927	0	1091	4146	0.1631	0.0000	638.87	555.79	34759.9
960	0	4041538	26	75	18	9	85	31	4	57	71	27	18	28	187	355	102	389	165	246	447	207	247	346	236	265	0.062	0.009	0.550	0.000	0.050	0.001	0.277	0.001	0.001	0.050	0	0	0	679	2378	0.0248	0.0000	154.04	53.65	7900.0
961	1	5289431	25	83	23	9	86	35	5	65	74	31	22	29	208	416	130	480	203	297	528	241	270	391	275	300	0.166	0.045	0.323	0.000	0.117	0.005	0.207	0.029	0.029	0.078	0	0	0	1101	3049	0.0627	0.0000	573.34	166.61	2811.9
962	1	6798561	24	87	23	10	86	41	5	66	75	35	22	30	213	437	143	525	210	320	593	269	285	440	295	317	0.070	0.010	0.462	0.001	0.044	0.005	0.214	0.029	0.003	0.161	0	0	0	729	2081	0.0227	0.5884	121.78	68.68	4525.6
963	1	7270433	25	82	23	9	86	35	5	64	74	31	22	29	206	412	128	470	201	292	515	233	267	381	267	295	0.070	0.057	0.338	0.011	0.202	0.056	0.159	0.040	0.001	0.066	0	443	0	905	4350	0.1319	0.1375	638.79	578.91	24097.8
964	1	7930859	25	83	23	9	86	35	5	64	74	31	21	29	206	412	129	470	201	293	516	234	266	381	266	294	0.122	0.075	0.393	0.000	0.135	0.016	0.159	0.061	0.001	0.038	0	0	0	727	3823	0.0738	0.0000	504.56	177.61	4834.7
965	0	4903210	25	81	21	10	87	36	5	66	72	32	18	31	215	439	145	513	216	322	549	251	289	412	280	299	0.091	0.000	0.339	0.000	0.011	0.003	0.257	0.051	0.064	0.184	0	0	0	420	1832	0.0091	0.0000	177.22	86.92	482.8
966	0	4126343	25	80	21	10	88	34	5	65	73	32	18	31	212	431	139	493	214	316	539	246	281	400	274	295	0.081	0.009	0.276	0.000	0.011	0.002	0.243	0.067	0.132	0.179	0	0	0	400	2390	0.0078	0.0000	122.54	41.28	752.3
967	1	3209793	22	72	26	8	82	35	8	73	70	23	20	25	160	329	92	320	169	207	381	170	210	362	201	242	0.210	0.011	0.348	0.000	0.042	0.009	0.246	0.021	0.000	0.113	0	0	0	0	1622	0.0185	0.6231	228.15	179.28	2885.1
968	1	4297554	23	67	27	8	80	35	9	69	67	24	21	24	145	300	83	290	161	190	352	162	204	348	185	232	0.179	0.001	0.334	0.000	0.030	0.002	0.258	0.040	0.002	0.153	0	0	0	0	1331	0.0147	0.2327	170.10	25.37	992.6
969	1	2886252	25	71	27	9	80	37	9	68	63	22	19	28	152	324	93	297	170	206	392	174	208	371	203	243	0.098	0.001	0.641	0.000	0.011	0.003	0.100	0.004	0.002	0.141	0	0	280	0	139	0.0077	0.0000	88.01	10.10	1547.9
970	0	2222099	22	68	29	9	78	37	9	64	60	23	19	28	137	302	80	275	167	186	373	158	191	363	189	224	0.159	0.003	0.583	0.000	0.022	0.000	0.197	0.000	0.002	0.033	0	220	0	0	562	0.0111	0.0000	167.19	17.74	3162.2
971	1	5780985	26	85	25	8	85	39	7	73	61	21	18	27	176	369	117	354	184	244	450	189	215	394	222	257	0.066	0.080	0.288	0.006	0.159	0.056	0.141	0.017	0.119	0.068	0	0	266	0	3608	0.1095	0.3460	513.30	306.56	8291.7
972	1	2226776	23	63	28	9	79	35	9	66	65	24	23	22	134	279	77	263	153	176	329	148	189	327	166	215	0.122	0.018	0.533	0.003	0.023	0.004	0.162	0.012	0.000	0.122	0	0	0	0	708	0.0104	0.0000	164.43	27.08	426.9
973	0	2636231	23	62	28	9	79	35	9	64	64	24	22	22	131	274	75	258	151	172	320	142	182	318	157	208	0.185	0.000	0.508	0.000	0.011	0.001	0.187	0.000	0.000	0.110	0	0	0	0	127	0.0043	0.0000	211.01	5.45	175.7
974	1	3585420	22	64	27	9	78	36	9	67	62	22	19	26	141	298	82	278	162	189	363	158	197	349	185	227	0.140	0.009	0.656	0.000	0.014	0.001	0.109	0.010	0.002	0.058	0	0	553	0	0	0.0108	0.0000	68.32	1.75	2889.7
975	1	2954128	23	76	25	8	84	36	9	75	66	22	20	26	167	341	103	329	174	225	411	180	211	387	216	252	0.189	0.035	0.319	0.000	0.103	0.010	0.255	0.007	0.000	0.081	0	0	0	0	2859	0.0453	0.0000	467.20	136.05	1257.1
976	1	7027316	25	77	26	9	84	37	8	74	64	22	20	26	170	353	108	336	177	233	424	187	216	398	222	259	0.170	0.038	0.242	0.000	0.146	0.009	0.290	0.003	0.005	0.097	0	0	0	498	3480	0.0682	0.4269	426.58	186.39	4643.0
977	0	1273774	34	122	20	8	106	40	4	91	78	26	24	27	219	459	161	492	210	312	661	293	313	503	357	372	0.125	0.113	0.188	0.047	0.152	0.080	0.154	0.000	0.002	0.139	0	3614	194	0	4234	0.1769	0.0000	155.10	176.94	121078.2
978	1	1898281	27	101	11	11	94	48	5	96	103	28	21	38	274	551	225	805	278	371	762	362	421	690	454	425	0.017	0.000	0.718	0.000	0.014	0.009	0.118	0.020	0.000	0.104	0	0	0	0	1917	0.0150	0.0000	76.43	3.40	1265.9
979	1	3214912	24	89	22	10	85	43	4	67	78	38	25	30	216	452	152	544	213	314	635	271	285	444	313	332	0.028	0.006	0.635	0.000	0.076	0.006	0.067	0.008	0.004	0.171	0	0	0	725	2984	0.0362	0.0000	228.01	63.02	2839.6
980	0	4253438	27	80	21	9	85	33	5	62	72	29	19	29	200	392	118	432	190	277	475	218	253	356	245	276	0.083	0.084	0.257	0.021	0.242	0.069	0.166	0.010	0.008	0.060	0	332	0	673	5918	0.1674	0.0000	819.92	901.24	21233.6
981	1	5120578	27	80	21	9	85	33	5	62	72	29	19	29	199	389	116	427	188	275	470	216	252	353	243	274	0.104	0.138	0.292	0.028	0.155	0.050	0.159	0.012	0.002	0.061	0	128	0	1732	2879	0.1353	0.0000	512.60	575.36	14265.3
982	1	3387754	25	86	22	10	84	39	5	65	73	34	20	31	216	442	148	526	212	322	571	267	288	435	293	311	0.149	0.030	0.398	0.000	0.039	0.005	0.204	0.031	0.006	0.137	0	0	0	491	2941	0.0238	0.0000	267.13	78.09	3725.8
983	1	10687732	26	83	22	10	86	37	5	66	73	33	18	31	217	445	149	522	215	324	562	260	291	425	286	306	0.078	0.002	0.353	0.001	0.072	0.006	0.160	0.056	0.066	0.206	0	0	0	433	2642	0.0302	0.0000	180.11	99.24	1617.8
984	0	1087496	24	89	20	10	85	37	5	66	75	33	17	33	218	453	160	555	216	333	583	274	297	454	296	314	0.085	0.000	0.247	0.000	0.060	0.003	0.327	0.029	0.019	0.230	0	0	0	0	7674	0.0213	0.0000	133.40	36.08	0.0
985	1	3117959	22	75	24	8	83	35	10	76	68	23	20	26	166	340	99	332	173	220	406	176	211	377	213	248	0.208	0.012	0.229	0.000	0.084	0.005	0.383	0.007	0.000	0.073	0	0	0	0	4625	0.0417	0.0000	314.13	79.00	1125.4
986	0	2105413	20	73	24	8	83	34	9	77	72	24	22	26	164	332	93	328	169	210	390	168	207	362	206	242	0.161	0.126	0.112	0.000	0.208	0.009	0.271	0.006	0.004	0.101	0	0	0	0	4183	0.0969	0.0000	434.82	116.16	0.0
987	0	2157531	22	72	26	8	82	35	8	73	70	23	20	25	161	330	92	320	169	208	382	170	210	362	202	242	0.286	0.108	0.056	0.000	0.174	0.016	0.193	0.020	0.003	0.145	0	0	0	0	4942	0.0887	0.0000	408.12	108.92	3244.1
988	0	6241167	22	69	26	8	81	34	8	71	68	24	20	24	153	315	88	306	165	198	363	167	208	355	194	238	0.204	0.039	0.173	0.015	0.119	0.034	0.278	0.010	0.004	0.123	0	0	336	0	3672	0.0881	0.3205	347.64	187.19	3164.1
989	0	2705183	22	67	29	9	78	37	9	64	60	23	19	28	137	300	80	275	166	186	370	157	191	360	187	223	0.147	0.010	0.409	0.001	0.069	0.006	0.252	0.000	0.000	0.107	0	956	143	0	1159	0.0343	0.0000	125.94	50.67	13908.3
990	1	3606381	22	64	27	9	78	36	9	64	61	22	19	25	138	292	80	273	159	184	350	152	191	338	175	219	0.124	0.028	0.340	0.000	0.054	0.006	0.170	0.027	0.076	0.174	0	0	1064	0	1574	0.0324	0.0000	90.13	53.26	5718.2
991	0	2268479	22	68	29	9	78	37	9	64	60	23	19	28	137	302	80	275	167	186	372	157	191	362	188	224	0.140	0.090	0.275	0.000	0.164	0.004	0.243	0.007	0.007	0.069	0	610	0	0	2895	0.0724	0.0000	301.53	117.68	8903.2
992	0	2381495	29	85	27	8	84	40	8	68	59	21	18	27	182	406	133	370	193	257	458	192	224	395	222	262	0.056	0.092	0.114	0.106	0.259	0.189	0.060	0.013	0.003	0.109	0	363	128	1318	8601	0.3501	4.1990	1221.07	979.99	26475.6
993	0	2447035	25	87	25	8	86	39	7	74	62	21	18	26	179	376	123	365	185	249	449	188	213	394	220	255	0.120	0.083	0.117	0.017	0.296	0.155	0.105	0.000	0.006	0.101	0	0	951	0	6860	0.2216	0.8173	863.01	1045.30	25320.5
994	1	2857149	29	92	25	8	88	41	7	74	60	21	16	26	188	410	139	396	193	266	472	199	223	417	230	266	0.140	0.234	0.190	0.002	0.186	0.022	0.115	0.028	0.009	0.074	0	0	0	2094	2109	0.1054	0.0000	405.39	211.55	18571.0
995	0	3476702	26	90	24	8	87	40	7	75	61	20	17	26	185	395	134	386	188	259	456	191	214	402	222	257	0.166	0.118	0.129	0.008	0.182	0.023	0.245	0.032	0.003	0.094	0	0	0	818	2867	0.1061	0.0000	401.41	143.47	5924.0
996	0	2266359	26	92	24	8	88	39	7	76	62	20	17	26	187	393	135	385	188	260	452	189	211	399	221	254	0.182	0.133	0.091	0.087	0.180	0.072	0.166	0.013	0.006	0.070	0	0	0	795	6880	0.2124	0.0000	547.45	199.85	2999.0
997	1	1430400	30	103	22	8	90	38	5	80	62	22	17	26	199	416	148	399	193	278	467	199	214	418	233	261	0.171	0.112	0.257	0.001	0.173	0.014	0.176	0.008	0.013	0.076	0	0	0	1924	2751	0.0917	0.0000	764.83	199.38	6854.0
998	0	1263906	29	101	22	8	90	38	5	79	62	22	17	26	197	412	146	397	192	275	464	197	213	415	231	260	0.372	0.146	0.072	0.000	0.215	0.017	0.090	0.005	0.000	0.083	0	0	0	212	3352	0.1050	0.0000	518.43	69.94	493.8
999	0	3625877	29	110	20	7	101	37	6	84	70	25	20	25	208	443	151	426	204	295	513	233	253	452	285	300	0.187	0.089	0.118	0.004	0.280	0.058	0.189	0.000	0.004	0.070	0	0	0	773	5498	0.1463	0.0000	1324.30	467.02	2546.7
1000	0	1751533	28	109	19	8	97	37	7	81	69	24	20	25	204	432	138	426	201	287	504	220	244	424	271	280	0.040	0.050	0.168	0.000	0.528	0.090	0.077	0.001	0.008	0.039	0	0	0	2061	7646	0.2333	0.0000	1639.99	592.32	6572.9
1001	1	3389927	29	111	20	7	103	37	6	85	71	25	21	25	211	448	153	432	206	300	525	243	262	468	299	314	0.178	0.128	0.198	0.001	0.200	0.055	0.166	0.044	0.000	0.030	0	0	0	896	3872	0.1200	0.5900	1048.90	616.29	4381.8
1002	1	4457256	30	113	19	7	102	38	5	86	72	25	22	26	211	441	143	450	204	300	537	248	272	480	309	324	0.173	0.080	0.139	0.010	0.297	0.166	0.097	0.001	0.004	0.032	0	0	0	1243	7352	0.2304	0.0000	1034.57	505.18	6258.1
1003	0	2764872	31	114	19	7	106	38	4	88	73	25	22	26	214	447	147	449	205	306	556	265	285	511	328	344	0.046	0.039	0.027	0.083	0.316	0.413	0.035	0.000	0.001	0.039	0	0	0	2279	10348	0.4616	0.0000	2039.53	1647.62	30854.3
1004	0	3267203	31	113	19	8	107	38	4	89	72	25	22	26	215	451	157	451	205	306	564	263	280	503	321	337	0.110	0.121	0.110	0.010	0.313	0.140	0.135	0.002	0.005	0.054	0	0	0	1310	7182	0.2199	0.0000	1480.68	863.02	10886.6
1005	1	3481675	32	105	20	8	102	37	4	89	69	25	21	26	215	453	160	450	204	304	540	250	267	484	305	321	0.059	0.151	0.219	0.006	0.315	0.079	0.084	0.035	0.004	0.050	0	0	0	0	6390	0.1835	0.5744	960.57	854.56	6291.9
1006	0	1497427	31	100	22	8	95	39	5	83	66	23	20	25	213	450	163	436	205	300	507	226	245	452	271	294	0.012	0.147	0.187	0.019	0.377	0.108	0.046	0.009	0.005	0.090	0	0	0	764	6479	0.2398	0.0000	1397.24	1192.58	16359.2
1007	0	1296524	31	98	23	8	94	41	6	80	67	24	19	26	203	439	147	406	200	287	549	234	259	445	280	308	0.021	0.089	0.047	0.381	0.145	0.231	0.057	0.000	0.000	0.029	0	846	0	2736	6461	0.5681	0.0000	845.87	2798.05	63138.7
1008	1	3723415	31	105	21	8	101	39	4	90	73	26	23	27	214	454	159	434	204	301	590	263	280	497	317	337	0.030	0.080	0.225	0.017	0.392	0.144	0.075	0.002	0.007	0.028	0	1339	0	1713	5518	0.2515	0.0000	838.61	601.25	47483.4
1009	1	3370814	31	106	21	8	102	39	4	91	74	26	23	27	215	456	161	437	205	303	595	267	283	503	322	341	0.105	0.073	0.348	0.001	0.243	0.046	0.122	0.000	0.001	0.060	0	1276	0	665	2846	0.1218	0.0000	515.81	219.72	37783.2
1010	0	2115943	32	113	19	8	111	38	4	94	76	26	24	28	219	460	165	456	207	314	633	287	307	538	350	365	0.087	0.173	0.120	0.016	0.333	0.096	0.098	0.001	0.003	0.073	0	1197	0	22	6607	0.2130	0.0000	1105.80	593.45	31582.5
1011	1	1599202	32	114	19	8	113	38	4	95	77	26	24	28	220	460	166	460	208	316	640	291	311	545	355	370	0.054	0.079	0.172	0.012	0.331	0.227	0.102	0.000	0.000	0.023	0	2522	0	1597	6257	0.2878	0.0000	1905.73	955.54	72587.4
1012	1	3218046	32	118	19	8	112	38	4	92	75	25	23	27	218	456	163	466	206	311	621	285	302	528	346	362	0.052	0.107	0.113	0.080	0.329	0.186	0.071	0.000	0.001	0.061	0	759	1096	246	7667	0.3305	0.0000	1291.57	732.02	47898.1
1013	0	3422802	32	119	19	8	113	38	4	91	73	25	22	26	217	452	160	464	204	309	604	279	295	525	340	355	0.101	0.033	0.209	0.028	0.344	0.103	0.079	0.005	0.002	0.097	0	0	137	210	7767	0.2195	0.0000	1286.48	790.02	8037.1
1014	0	4146415	32	118	19	7	109	38	4	89	74	25	22	26	215	449	152	463	205	307	588	273	292	516	336	352	0.005	0.024	0.016	0.415	0.159	0.372	0.003	0.000	0.000	0.005	0	0	1568	911	12761	0.6881	0.0000	2436.87	2613.70	42885.3
1015	0	2212313	31	116	19	7	109	38	4	89	73	25	22	26	215	449	152	454	205	307	574	270	289	517	332	348	0.019	0.037	0.006	0.067	0.347	0.460	0.018	0.000	0.000	0.046	0	0	0	1110	14222	0.4840	0.0000	2722.80	1804.49	36445.3
1016	0	5719591	33	121	19	8	108	39	3	90	76	26	23	27	218	455	156	486	208	311	647	288	307	508	352	367	0.107	0.063	0.144	0.081	0.200	0.166	0.107	0.004	0.000	0.128	0	1040	663	432	5990	0.2689	0.0000	685.33	712.73	42343.2
1017	1	1997768	35	116	22	9	98	46	4	86	80	25	22	26	222	467	170	509	213	312	689	295	322	475	363	373	0.128	0.014	0.405	0.038	0.076	0.036	0.231	0.001	0.000	0.070	0	1191	592	358	1673	0.0877	0.0000	107.26	121.75	41448.2
1018	0	1175565	32	121	19	7	111	38	3	90	75	26	23	27	216	451	149	484	207	309	638	282	301	510	347	362	0.242	0.031	0.167	0.013	0.123	0.046	0.239	0.000	0.000	0.139	0	2045	0	1998	1661	0.0822	0.0000	193.28	137.81	81513.5
1019	0	2408668	31	119	18	7	106	38	4	87	75	27	24	27	214	448	147	478	207	307	600	274	294	511	339	354	0.162	0.089	0.034	0.048	0.313	0.170	0.124	0.007	0.003	0.050	0	0	0	1822	9137	0.2814	0.0000	2017.90	1248.90	21413.2
1020	1	1471555	31	119	18	7	103	38	4	86	75	27	24	27	213	446	145	473	206	305	571	269	289	513	333	349	0.160	0.118	0.031	0.063	0.345	0.146	0.079	0.014	0.000	0.044	0	0	0	1188	8745	0.2900	0.0000	1439.18	1325.82	11746.0
1021	1	4606581	31	114	20	8	98	37	5	83	75	27	24	26	210	440	140	454	203	300	559	261	283	490	323	341	0.255	0.095	0.096	0.009	0.196	0.040	0.238	0.003	0.004	0.065	0	0	0	730	3798	0.1181	0.0000	656.17	308.67	3693.9
1022	1	3925578	29	111	19	7	97	38	6	82	72	25	23	26	207	430	135	452	201	292	516	230	258	445	288	303	0.166	0.217	0.134	0.000	0.150	0.010	0.172	0.024	0.001	0.125	0	0	0	1856	2676	0.0840	0.0000	314.02	114.73	2175.5
1023	0	1081359	26	103	20	7	91	36	7	79	73	25	22	26	199	408	121	436	194	275	494	209	244	408	262	276	0.384	0.032	0.123	0.014	0.090	0.030	0.178	0.049	0.001	0.100	0	0	0	0	5912	0.0835	0.9248	205.41	55.41	0.0
1024	1	4900141	26	102	19	7	91	36	7	78	74	26	23	26	200	411	124	439	195	281	515	228	258	427	277	292	0.159	0.161	0.072	0.009	0.359	0.070	0.109	0.001	0.006	0.055	0	0	0	1023	6535	0.2006	0.4082	811.18	403.59	5100.7
1025	0	1540557	24	69	27	9	80	36	9	68	63	22	19	27	149	313	90	292	167	201	380	169	205	362	197	238	0.089	0.070	0.183	0.010	0.282	0.019	0.285	0.000	0.000	0.062	0	0	524	0	5602	0.1232	0.0000	672.02	316.06	4150.8
1026	1	2946598	23	66	27	8	79	36	9	68	64	23	20	25	143	298	82	282	161	189	362	162	203	351	186	231	0.200	0.007	0.298	0.001	0.042	0.010	0.334	0.000	0.002	0.106	0	0	0	0	1942	0.0227	0.0000	251.59	37.70	281.6
1027	0	1636472	22	63	28	9	78	35	9	56	58	22	18	21	126	272	71	253	151	164	305	131	168	301	139	192	0.118	0.022	0.289	0.000	0.114	0.013	0.263	0.008	0.000	0.174	0	0	0	0	3965	0.0581	0.0000	565.52	180.88	2560.9
1028	1	2074682	22	55	29	9	76	34	10	55	56	23	19	20	104	217	57	204	134	135	257	105	136	269	117	167	0.149	0.070	0.107	0.001	0.271	0.060	0.186	0.004	0.002	0.149	0	0	0	0	6220	0.1395	0.0000	495.62	146.25	890.0
1029	0	2272465	21	56	29	10	76	34	10	50	51	22	19	21	109	227	60	213	144	142	251	94	130	261	116	156	0.185	0.004	0.402	0.000	0.041	0.002	0.206	0.026	0.007	0.127	0	0	0	0	2118	0.0224	0.0000	112.47	21.40	361.1
1030	0	2425834	23	56	29	9	77	34	10	55	57	23	19	20	107	220	60	208	135	138	261	110	142	271	119	171	0.338	0.045	0.089	0.001	0.137	0.014	0.202	0.010	0.004	0.160	0	0	0	0	3578	0.0559	0.0000	323.28	73.56	2405.0
1031	0	2317332	23	62	28	9	79	35	9	66	66	25	24	22	133	274	77	260	151	174	322	146	186	322	162	212	0.265	0.000	0.335	0.000	0.039	0.001	0.298	0.007	0.000	0.055	0	0	0	0	1132	0.0174	0.8631	202.30	25.46	350.4
1032	0	4866618	24	59	28	9	78	34	10	56	60	23	20	21	115	233	67	224	139	150	278	124	159	284	129	186	0.135	0.038	0.236	0.000	0.080	0.010	0.236	0.029	0.089	0.146	0	0	0	0	2681	0.0429	0.0000	132.44	48.16	1365.7
1033	0	2645169	27	80	28	8	82	40	9	66	57	22	17	28	159	368	104	314	183	225	427	179	211	389	208	250	0.076	0.113	0.389	0.000	0.197	0.008	0.163	0.002	0.000	0.051	0	0	0	0	4336	0.0875	0.0000	370.64	179.56	1237.7
1034	0	4455140	27	77	29	8	80	40	9	66	59	21	17	29	155	358	98	301	178	215	417	179	210	392	209	249	0.077	0.084	0.338	0.000	0.155	0.010	0.281	0.002	0.000	0.051	0	0	0	0	3574	0.0726	0.0000	461.55	221.92	919.5
1035	1	3353084	27	77	29	8	80	40	9	66	59	21	17	29	155	358	98	301	178	215	417	179	210	392	209	249	0.089	0.074	0.241	0.011	0.216	0.056	0.155	0.069	0.004	0.085	0	368	0	0	3931	0.1318	0.2982	531.58	514.82	7418.7
1036	0	3306435	26	76	29	8	80	40	9	65	59	21	17	29	153	350	96	298	176	211	411	176	207	385	206	246	0.048	0.036	0.361	0.017	0.171	0.040	0.132	0.036	0.002	0.157	0	605	0	0	2653	0.1117	0.0000	291.99	129.59	10986.2
1037	0	2703404	24	79	24	8	85	36	8	76	64	22	20	26	171	353	111	346	178	235	427	184	211	392	220	254	0.131	0.054	0.181	0.011	0.288	0.054	0.226	0.001	0.001	0.052	0	0	38	1146	7868	0.1629	0.0000	896.77	641.47	9395.9
1038	1	3661524	24	84	22	8	86	37	7	78	64	22	18	26	179	372	125	378	182	247	446	184	209	390	221	252	0.131	0.014	0.426	0.009	0.080	0.049	0.220	0.008	0.001	0.062	0	0	622	0	3040	0.0776	0.0000	200.25	129.56	13162.7
1039	0	5243974	29	88	27	8	84	42	9	67	57	22	16	27	170	387	111	333	189	243	451	192	225	396	221	265	0.036	0.042	0.569	0.005	0.098	0.020	0.118	0.000	0.002	0.110	0	0	0	0	4122	0.0594	0.0000	108.61	121.33	0.0
1040	0	1688132	27	88	26	6	86	42	8	76	59	23	16	27	177	419	125	367	193	256	477	198	229	402	231	273	0.027	0.195	0.338	0.025	0.159	0.042	0.112	0.004	0.006	0.091	0	0	0	0	6471	0.1346	0.0000	237.09	108.59	1864.5
1041	0	2650079	29	91	26	7	88	43	8	77	61	23	17	27	182	421	131	378	193	262	486	204	234	409	237	279	0.024	0.056	0.652	0.019	0.083	0.032	0.093	0.000	0.007	0.035	0	0	0	0	4334	0.0856	0.0000	421.00	40.69	729.1
1042	1	3167802	30	95	24	8	91	42	7	80	65	24	18	27	194	435	144	396	198	278	508	219	247	428	258	294	0.059	0.043	0.505	0.006	0.100	0.061	0.201	0.000	0.000	0.025	0	0	0	0	3265	0.0856	0.0000	611.61	417.75	900.0
1043	0	1960746	25	87	26	6	86	42	8	77	59	23	16	27	179	426	127	373	193	259	478	197	229	399	231	272	0.037	0.095	0.497	0.001	0.171	0.064	0.079	0.000	0.000	0.056	0	0	0	0	5740	0.1167	0.0000	787.05	305.09	835.9
1044	0	1891114	29	96	22	8	92	41	7	83	67	24	18	27	201	448	151	406	201	286	513	224	252	435	267	301	0.043	0.043	0.511	0.000	0.055	0.004	0.260	0.002	0.000	0.081	0	0	0	0	3707	0.0346	0.0000	416.56	86.94	835.5
1045	1	2757436	28	97	24	7	92	42	6	83	66	22	18	26	196	442	141	397	198	279	535	226	254	437	270	303	0.106	0.004	0.430	0.000	0.065	0.005	0.288	0.002	0.003	0.099	0	0	0	1263	1974	0.0339	0.0000	250.82	58.02	6094.4
1046	1	2091419	31	103	23	7	94	43	6	85	72	25	20	28	206	463	154	423	206	292	596	255	281	461	308	335	0.050	0.000	0.612	0.000	0.045	0.001	0.182	0.003	0.001	0.105	0	0	0	163	1475	0.0175	0.0000	466.89	43.17	963.8
1047	0	3207089	31	101	23	7	93	44	6	84	71	24	19	27	204	464	150	422	205	289	592	249	277	450	301	330	0.040	0.001	0.532	0.000	0.029	0.005	0.174	0.001	0.000	0.218	0	0	0	1047	1262	0.0190	0.0000	305.47	37.82	6003.6
1048	1	3231211	31	99	23	7	90	45	6	81	67	23	18	26	202	474	150	427	207	289	581	237	268	438	287	319	0.041	0.009	0.664	0.000	0.105	0.006	0.081	0.013	0.003	0.079	0	0	0	0	4202	0.0484	0.0000	294.52	76.08	0.0
1049	1	3140063	31	99	22	7	90	45	6	81	68	24	17	26	205	478	148	450	207	291	595	243	275	439	295	323	0.006	0.000	0.869	0.000	0.030	0.001	0.028	0.016	0.000	0.050	0	0	0	0	1176	0.0157	0.6369	200.91	30.06	0.0
1050	1	3663264	27	101	20	7	92	36	8	79	69	24	19	25	199	416	128	421	195	276	474	206	237	407	253	271	0.089	0.086	0.381	0.001	0.104	0.013	0.209	0.050	0.002	0.065	0	0	0	878	2246	0.0620	0.2730	367.68	136.18	1848.4
1051	1	2227644	24	98	20	8	88	36	10	75	65	24	19	25	188	389	123	387	188	261	448	192	219	388	232	256	0.045	0.021	0.590	0.000	0.043	0.003	0.248	0.004	0.004	0.040	0	0	0	931	1255	0.0314	0.0000	421.16	92.89	2349.9
1052	1	994219	26	99	22	8	90	37	7	82	63	22	20	25	191	396	134	396	186	263	455	188	210	395	227	252	0.060	0.087	0.476	0.000	0.056	0.000	0.217	0.007	0.003	0.094	0	0	0	0	2930	0.0415	0.0000	697.97	106.24	63.8
1053	0	745049	28	108	19	8	97	37	7	81	69	24	20	25	202	428	136	424	199	285	499	216	241	418	266	275	0.052	0.005	0.625	0.000	0.119	0.004	0.144	0.004	0.000	0.048	0	0	0	0	5669	0.0518	0.0000	987.78	295.28	0.0
1054	0	1405838	24	98	20	8	88	36	11	74	65	24	19	25	187	388	121	385	189	261	447	193	220	387	232	257	0.057	0.093	0.432	0.000	0.150	0.003	0.187	0.007	0.000	0.071	0	0	0	1678	4209	0.0755	0.0000	896.24	234.52	1929.6
1055	0	1493826	26	99	22	8	90	37	7	81	63	22	20	25	191	395	133	395	186	263	454	188	211	394	228	252	0.066	0.004	0.628	0.000	0.042	0.003	0.172	0.015	0.000	0.070	0	0	0	0	2898	0.0309	0.6694	401.67	135.93	355.7
1056	0	2136360	26	99	22	8	90	37	7	82	63	22	20	25	191	396	134	396	186	263	455	188	210	395	227	252	0.028	0.104	0.549	0.000	0.087	0.007	0.135	0.001	0.015	0.073	0	0	0	0	6583	0.0596	0.0000	462.13	197.77	106.1
1057	0	1365135	24	86	22	8	86	36	6	78	64	21	19	25	177	363	116	365	180	242	440	183	208	388	220	251	0.035	0.062	0.533	0.000	0.127	0.005	0.164	0.000	0.001	0.072	0	0	883	892	3324	0.0668	0.0000	675.96	155.05	18722.5
1058	0	2176500	24	86	22	8	86	36	6	77	64	21	20	25	173	353	108	353	178	236	434	181	207	385	219	250	0.067	0.031	0.442	0.000	0.048	0.001	0.332	0.001	0.009	0.070	0	0	106	0	3512	0.0305	0.0000	324.33	61.85	2177.4
1059	1	4741386	24	88	22	8	86	36	7	77	64	21	20	25	175	358	110	357	180	239	436	183	209	385	221	251	0.118	0.040	0.314	0.000	0.080	0.002	0.349	0.012	0.009	0.075	0	0	278	737	3119	0.0459	0.0000	353.10	120.18	7517.1
1060	1	4095247	22	82	21	8	85	35	11	78	68	22	19	26	176	354	102	362	177	231	417	174	209	370	216	246	0.174	0.082	0.205	0.001	0.113	0.007	0.342	0.010	0.005	0.060	0	0	0	1484	3213	0.0644	0.0000	411.51	181.56	3564.1
1061	0	2879600	22	87	20	7	86	35	15	76	69	23	18	26	183	373	108	374	180	245	440	179	215	375	221	252	0.114	0.152	0.269	0.001	0.178	0.019	0.206	0.002	0.005	0.055	0	0	0	1634	3742	0.1009	0.3473	604.00	340.94	3022.1
1062	1	3779826	22	92	18	6	87	34	11	77	71	24	22	26	189	383	111	403	183	255	443	191	226	380	236	255	0.080	0.147	0.073	0.061	0.296	0.162	0.115	0.027	0.000	0.040	0	0	636	197	6614	0.2871	0.0000	1125.25	1316.17	11312.0
1063	0	1917650	22	91	19	7	86	35	12	76	70	24	21	26	186	378	110	391	182	251	441	188	221	377	231	253	0.131	0.079	0.258	0.003	0.230	0.041	0.185	0.000	0.001	0.071	0	0	501	108	6590	0.1210	0.0000	839.82	247.32	10156.3
1064	1	5748638	26	97	20	7	90	35	9	77	68	24	19	25	196	406	123	414	192	270	459	199	233	399	244	267	0.061	0.085	0.357	0.002	0.202	0.034	0.193	0.021	0.001	0.043	0	0	0	973	4345	0.1123	0.8698	628.51	664.59	3524.2
1065	0	3989568	24	94	19	6	88	35	10	77	70	24	21	25	193	395	117	411	187	262	452	196	230	389	241	261	0.164	0.122	0.257	0.001	0.114	0.005	0.259	0.015	0.001	0.060	0	0	0	1301	3349	0.0647	0.0000	400.40	322.11	2614.0
1066	1	1389572	21	95	18	5	86	34	10	76	72	24	22	26	188	379	111	401	182	253	455	193	227	378	239	255	0.339	0.009	0.130	0.003	0.096	0.025	0.320	0.002	0.000	0.077	0	0	0	77	5259	0.0544	2.1589	326.97	116.67	4092.2
1067	1	2627002	24	100	19	6	89	35	8	78	72	24	21	26	195	400	119	422	190	268	480	203	238	398	253	269	0.206	0.031	0.257	0.000	0.045	0.002	0.350	0.050	0.000	0.059	0	0	0	641	3376	0.0294	0.0000	326.58	81.07	868.4
1068	0	1685356	21	98	18	5	86	34	8	76	72	24	22	26	189	382	114	404	182	255	472	196	231	381	244	259	0.362	0.094	0.132	0.000	0.049	0.000	0.314	0.000	0.003	0.047	0	0	0	0	2308	0.0339	0.0000	211.19	28.43	0.0
1069	0	1812679	21	98	18	5	86	34	8	76	72	24	22	26	189	382	114	405	182	255	472	196	231	381	244	259	0.226	0.077	0.216	0.000	0.092	0.013	0.231	0.005	0.009	0.130	0	0	0	0	3570	0.0622	0.0000	265.49	54.15	0.0
1070	0	2346997	25	102	20	7	90	36	7	79	72	25	22	26	198	405	120	430	192	272	488	207	242	404	258	273	0.072	0.107	0.262	0.000	0.162	0.021	0.302	0.002	0.000	0.074	0	0	0	500	5753	0.0902	0.0000	471.60	303.41	1232.2
1071	1	4635670	26	100	20	7	91	36	8	79	70	24	20	25	199	414	126	427	194	276	473	206	239	408	254	275	0.101	0.055	0.419	0.002	0.142	0.016	0.170	0.044	0.000	0.051	0	0	0	337	3715	0.0727	0.2157	423.44	208.72	861.1
1072	0	3546974	28	110	19	8	97	37	7	81	70	24	21	25	204	431	136	432	200	288	505	220	246	425	273	282	0.091	0.008	0.506	0.000	0.039	0.007	0.287	0.017	0.000	0.044	0	0	0	0	3063	0.0240	1.1277	458.32	109.56	83.1
1073	1	3776927	26	97	20	9	90	37	6	77	77	29	24	28	199	410	125	435	197	285	534	253	282	448	301	317	0.146	0.088	0.256	0.002	0.156	0.009	0.238	0.018	0.004	0.083	0	0	0	1241	2713	0.0787	0.0000	464.82	175.03	4737.1
1074	0	4143569	23	92	19	8	87	37	6	76	76	28	23	27	193	393	119	417	188	271	519	247	277	435	294	309	0.239	0.091	0.130	0.002	0.103	0.006	0.317	0.022	0.002	0.088	0	0	0	1049	2889	0.0612	0.2413	406.81	188.95	2638.2
1075	0	1075699	22	89	19	8	86	37	6	75	75	28	23	27	189	383	115	407	183	263	509	241	273	426	288	303	0.336	0.187	0.054	0.012	0.191	0.019	0.100	0.018	0.001	0.083	0	0	0	1085	2282	0.1146	0.0000	712.90	94.19	1848.6
1076	0	1253455	24	91	20	9	88	38	6	74	76	30	24	28	197	404	123	436	194	281	537	255	287	443	302	319	0.540	0.055	0.075	0.000	0.061	0.002	0.131	0.000	0.011	0.125	0	0	0	0	1289	0.0338	0.0000	563.13	63.68	0.0
1077	1	3452842	24	87	20	9	86	38	6	72	76	31	24	28	197	402	123	443	195	283	534	251	283	432	296	314	0.276	0.076	0.295	0.000	0.075	0.003	0.175	0.001	0.006	0.094	0	0	0	268	3380	0.0414	0.0000	160.80	66.27	682.5
1078	1	3215491	24	88	20	9	86	38	6	72	76	31	24	28	197	404	123	444	195	284	537	253	285	435	298	316	0.131	0.107	0.263	0.000	0.070	0.003	0.226	0.030	0.022	0.149	0	0	0	1043	1550	0.0410	0.0000	236.35	76.57	879.7
1079	1	3698454	25	86	21	9	86	39	5	70	75	33	25	28	198	403	123	451	196	286	532	247	278	422	291	310	0.236	0.048	0.286	0.000	0.079	0.002	0.236	0.009	0.005	0.100	0	0	0	1029	2648	0.0427	0.2704	437.63	106.76	1563.4
1080	0	3172856	25	81	21	9	85	35	5	65	74	30	21	28	196	394	118	431	191	277	506	228	262	379	262	288	0.169	0.047	0.309	0.000	0.171	0.024	0.207	0.004	0.001	0.067	0	0	0	0	5218	0.0748	0.0000	419.32	152.10	3144.1
1081	0	2491219	26	80	21	9	85	34	5	64	73	30	21	29	199	397	121	439	193	280	497	224	257	368	256	283	0.122	0.041	0.313	0.000	0.172	0.015	0.224	0.029	0.018	0.067	0	0	0	0	4912	0.0818	0.0000	624.22	181.81	2467.2
1082	1	3580338	26	81	22	9	84	34	5	64	74	30	22	29	203	406	126	456	199	288	499	225	257	367	257	285	0.109	0.084	0.191	0.029	0.310	0.131	0.095	0.002	0.001	0.049	0	123	0	2308	6819	0.2395	0.0000	871.61	615.18	22834.9
1083	0	3958393	27	77	20	9	84	31	5	60	72	28	19	29	197	384	113	422	182	269	467	214	250	350	242	272	0.038	0.109	0.182	0.033	0.389	0.169	0.064	0.000	0.000	0.016	0	1509	0	2356	7155	0.3019	0.0000	1143.60	564.38	66730.2
1084	0	4267480	27	75	19	9	85	29	5	58	70	27	17	29	193	369	105	398	170	256	453	208	246	340	234	265	0.050	0.111	0.314	0.046	0.233	0.099	0.095	0.006	0.005	0.042	0	901	0	722	5007	0.2126	0.0000	604.06	348.24	29649.9
1085	0	2123206	27	75	19	10	85	28	5	57	69	27	17	29	192	364	102	389	165	252	454	208	245	338	233	263	0.062	0.223	0.275	0.002	0.220	0.025	0.121	0.000	0.008	0.065	0	0	0	0	5546	0.1244	0.0000	549.20	192.36	2863.8
1086	0	3328026	26	82	23	10	86	34	5	63	73	30	20	29	204	405	127	457	198	289	502	226	260	368	256	286	0.100	0.204	0.240	0.002	0.219	0.023	0.123	0.008	0.008	0.075	0	0	0	296	5448	0.1220	0.0000	497.33	334.95	6815.0
1087	0	3284296	26	82	23	10	86	34	5	63	73	30	20	29	205	407	128	460	199	291	506	227	261	370	258	287	0.034	0.113	0.386	0.000	0.275	0.024	0.083	0.005	0.001	0.078	0	0	0	911	6330	0.1358	0.0000	1043.65	416.70	7828.1
1088	1	4510392	25	83	22	9	85	35	5	64	73	31	22	29	207	411	129	470	201	294	520	235	264	382	267	293	0.136	0.055	0.345	0.000	0.190	0.022	0.168	0.008	0.007	0.069	0	0	0	1223	3726	0.0925	0.0000	612.12	295.19	4168.2
1089	0	3789935	25	83	23	9	85	35	5	64	73	31	22	29	208	416	131	480	203	299	529	241	269	391	275	298	0.106	0.022	0.402	0.003	0.114	0.014	0.218	0.000	0.003	0.117	0	0	0	0	4126	0.0651	0.0000	288.66	268.01	2476.8
1090	1	2839609	24	83	24	9	87	36	5	65	75	31	22	29	210	420	132	490	206	300	536	246	275	399	283	306	0.144	0.077	0.189	0.000	0.159	0.024	0.178	0.012	0.066	0.151	0	0	0	975	3773	0.0911	0.0000	726.99	174.63	4215.9
1091	1	3908805	25	83	23	9	87	35	5	65	75	31	22	29	209	418	131	485	204	297	531	243	274	395	279	305	0.077	0.082	0.359	0.000	0.116	0.013	0.192	0.031	0.026	0.103	0	0	0	623	3772	0.0678	0.0000	409.81	179.79	1903.8
1092	0	1459068	24	85	24	9	87	38	5	66	76	34	25	29	210	421	132	493	206	303	547	250	277	409	288	313	0.123	0.075	0.425	0.000	0.063	0.003	0.154	0.004	0.010	0.143	0	0	0	0	3996	0.0403	0.0000	290.47	98.18	0.0
1093	0	2798868	25	84	24	9	87	40	5	68	76	37	28	29	209	419	131	485	204	301	546	247	275	411	282	312	0.116	0.073	0.286	0.000	0.133	0.029	0.247	0.000	0.003	0.113	0	0	0	381	4466	0.0780	0.0000	572.86	224.32	3111.1
1094	1	4955951	25	85	23	9	87	40	5	68	76	37	28	29	207	417	130	477	203	299	548	249	276	416	287	314	0.048	0.068	0.357	0.010	0.254	0.080	0.128	0.001	0.001	0.053	0	700	0	883	5360	0.1629	0.6053	559.95	411.13	26325.0
1095	0	4940512	26	88	24	9	88	42	5	70	78	39	30	28	209	424	134	480	207	304	571	257	283	431	302	326	0.133	0.081	0.253	0.004	0.160	0.031	0.215	0.008	0.008	0.106	0	757	0	1068	3929	0.0959	0.0000	510.13	142.12	23349.9
1096	0	2298970	26	77	19	9	85	32	5	61	71	28	19	28	192	375	111	409	178	262	470	214	251	356	245	273	0.064	0.000	0.562	0.000	0.017	0.004	0.271	0.000	0.001	0.081	0	0	0	0	1775	0.0119	0.0000	78.25	31.45	0.0
1097	0	3416712	25	79	20	9	85	34	5	63	73	30	21	28	190	383	114	412	184	268	476	225	263	379	262	286	0.148	0.016	0.382	0.000	0.011	0.002	0.363	0.000	0.006	0.072	0	0	0	0	3101	0.0157	0.0000	123.49	50.92	582.7
1098	0	3041032	24	82	20	9	84	36	5	67	75	31	23	28	189	382	115	413	185	269	521	246	281	419	285	307	0.030	0.017	0.457	0.000	0.023	0.001	0.228	0.002	0.158	0.083	0	0	0	0	2658	0.0187	0.0000	90.71	44.19	1076.9
1099	0	2815782	24	82	20	9	84	36	5	68	76	31	23	28	187	379	114	408	183	267	530	252	286	430	291	312	0.069	0.011	0.550	0.000	0.011	0.001	0.244	0.000	0.034	0.080	0	0	0	0	2280	0.0134	0.0000	94.21	30.67	1761.1
1100	0	2548539	23	84	19	8	85	36	6	70	77	30	24	28	188	383	116	409	185	268	535	255	288	438	298	316	0.139	0.065	0.366	0.000	0.032	0.000	0.293	0.000	0.002	0.101	0	0	0	0	3617	0.0305	0.0000	175.53	53.13	3802.0
1101	0	3323500	23	85	19	8	85	36	6	71	77	30	24	28	189	384	117	410	186	268	536	256	289	441	301	318	0.077	0.170	0.330	0.000	0.061	0.000	0.242	0.001	0.014	0.105	0	0	0	0	3794	0.0535	0.0000	182.99	65.83	2169.7
1102	1	2428754	19	84	19	8	84	36	6	73	77	28	23	27	178	357	105	383	168	244	489	226	259	408	273	284	0.087	0.041	0.413	0.000	0.055	0.005	0.344	0.001	0.010	0.044	0	0	0	430	4336	0.0346	0.0000	293.30	116.49	4216.2
1103	0	2344010	19	84	19	8	84	36	6	73	77	28	23	27	177	356	104	382	167	243	487	225	258	407	272	283	0.264	0.087	0.135	0.000	0.126	0.005	0.270	0.001	0.002	0.109	0	0	0	934	4762	0.0667	0.0000	383.54	128.84	10301.1
1104	0	2685596	20	82	19	8	83	36	6	71	79	29	23	28	179	364	110	390	175	253	515	244	279	428	289	304	0.338	0.087	0.077	0.000	0.069	0.001	0.283	0.020	0.054	0.070	0	0	0	381	2565	0.0400	0.0000	243.37	40.91	3441.5
1105	0	4262431	21	81	19	8	83	36	6	71	80	30	23	28	180	367	112	393	178	256	525	250	286	436	295	311	0.281	0.143	0.122	0.015	0.097	0.020	0.192	0.000	0.056	0.073	0	0	0	455	3578	0.0804	0.0000	324.64	87.40	7187.5
1106	0	3418838	21	80	18	8	82	35	5	66	78	30	23	27	178	354	107	386	171	249	505	237	277	409	281	294	0.202	0.087	0.164	0.006	0.119	0.015	0.160	0.030	0.111	0.107	0	0	0	396	3438	0.0777	0.2925	279.45	235.62	7228.8
1107	0	1925683	21	79	18	8	82	35	5	64	77	30	23	27	178	350	106	385	170	247	503	234	276	401	278	290	0.097	0.069	0.384	0.007	0.087	0.029	0.218	0.000	0.046	0.063	0	0	0	58	4570	0.0713	2.0772	273.28	319.38	7143.1
1108	0	3517559	20	76	16	8	85	32	4	60	73	28	20	26	171	332	98	372	155	235	443	202	246	360	244	254	0.263	0.105	0.111	0.000	0.046	0.001	0.270	0.008	0.046	0.149	0	0	0	0	3882	0.0400	0.0000	189.66	32.35	2262.9
1109	1	2654529	21	79	18	8	82	35	5	64	77	30	23	27	177	348	105	384	169	246	498	232	274	398	275	287	0.198	0.193	0.109	0.000	0.151	0.010	0.149	0.015	0.040	0.135	0	0	0	676	3817	0.0816	0.0000	308.02	186.93	12780.4
1110	0	3961964	21	76	17	8	87	31	4	59	71	27	19	26	175	333	97	371	154	235	437	199	243	353	239	252	0.171	0.081	0.115	0.003	0.046	0.006	0.328	0.004	0.054	0.191	0	0	0	0	3117	0.0364	0.2524	123.79	37.56	3180.5
1111	0	2763411	21	73	17	8	88	31	4	58	71	27	19	25	174	333	97	370	154	235	432	195	241	350	237	248	0.271	0.095	0.085	0.016	0.084	0.025	0.182	0.000	0.065	0.178	0	0	0	0	2827	0.0761	0.0000	239.03	56.86	150.5
1112	0	1282151	23	73	15	8	83	29	4	57	69	27	17	27	182	342	95	375	155	238	430	197	241	340	230	254	0.136	0.115	0.278	0.000	0.092	0.008	0.225	0.000	0.018	0.128	0	0	0	0	4534	0.0578	3.1198	210.24	47.29	0.0
1113	0	3383047	22	76	17	8	82	30	5	58	71	27	18	28	180	343	99	378	160	241	446	204	248	352	240	259	0.101	0.075	0.332	0.002	0.065	0.008	0.284	0.010	0.010	0.113	0	0	0	0	2896	0.0422	0.0000	219.25	23.61	3480.8
1114	0	2978406	23	74	16	8	82	29	5	57	70	27	18	27	181	344	97	377	158	239	438	201	244	345	235	257	0.172	0.073	0.148	0.000	0.062	0.002	0.436	0.000	0.005	0.102	0	0	0	0	3847	0.0368	0.0000	155.20	43.80	2547.1
1115	0	1928209	22	77	17	8	81	31	5	60	73	28	19	28	180	347	101	382	164	244	465	214	257	367	252	270	0.191	0.153	0.179	0.000	0.152	0.007	0.175	0.003	0.044	0.096	0	0	0	744	4182	0.0809	0.0000	309.26	76.51	8754.5
1116	0	2463728	24	78	19	9	84	33	5	62	73	29	20	28	188	374	111	404	179	262	469	221	260	373	257	281	0.164	0.023	0.357	0.002	0.088	0.016	0.270	0.000	0.014	0.066	0	0	0	1207	3704	0.0550	0.0000	248.64	77.28	13656.0
1117	0	4023168	25	76	19	9	85	32	5	59	72	28	19	28	188	364	106	396	171	253	456	213	253	357	245	272	0.107	0.015	0.596	0.000	0.042	0.001	0.187	0.005	0.001	0.047	0	0	0	455	2155	0.0222	0.0000	144.65	31.17	5347.8
1118	0	3900865	27	76	22	9	88	28	5	58	70	28	17	29	196	381	114	415	182	272	478	217	252	349	243	271	0.073	0.067	0.389	0.000	0.148	0.015	0.147	0.003	0.004	0.153	0	0	0	0	4070	0.0789	0.0000	392.20	164.07	784.8
1119	0	3836630	27	78	22	9	88	29	5	59	71	29	18	29	198	387	117	425	186	275	484	220	255	355	248	275	0.106	0.100	0.311	0.002	0.193	0.020	0.173	0.008	0.003	0.085	0	0	0	0	4960	0.0977	0.0000	348.92	113.54	5368.6
1120	0	5303248	28	75	21	9	87	27	5	56	69	28	17	29	193	371	108	397	173	261	462	210	247	339	237	264	0.088	0.100	0.397	0.000	0.160	0.010	0.117	0.014	0.008	0.106	0	0	0	0	4257	0.0849	0.0000	378.38	113.91	1971.2
1121	0	4936098	25	90	25	10	89	44	5	70	80	43	34	29	210	425	133	505	208	310	577	262	286	438	307	334	0.132	0.069	0.339	0.002	0.201	0.019	0.175	0.000	0.002	0.061	0	0	0	506	4610	0.0988	0.0000	474.87	266.24	10568.1
1122	1	1137143	24	84	24	10	89	45	5	66	81	43	34	29	210	433	139	523	209	318	604	268	290	447	317	344	0.162	0.032	0.242	0.000	0.123	0.005	0.313	0.001	0.006	0.117	0	0	0	0	5734	0.0618	0.0000	368.87	180.18	1413.2
1123	0	3156360	24	84	24	10	88	42	5	66	79	39	29	29	210	429	136	512	208	313	593	260	285	429	305	327	0.113	0.053	0.406	0.000	0.085	0.006	0.189	0.024	0.003	0.121	0	0	0	0	4134	0.0444	0.0000	258.73	134.11	810.9
1124	1	3505225	24	87	23	10	87	42	5	66	75	35	22	30	212	434	140	522	210	318	602	269	286	441	296	319	0.083	0.030	0.473	0.007	0.066	0.013	0.142	0.011	0.000	0.175	0	0	0	839	2722	0.0471	0.2853	337.90	102.12	7768.2
1125	0	4769112	25	86	23	10	86	38	5	65	74	34	21	31	213	433	139	507	210	317	571	261	284	426	295	311	0.144	0.000	0.543	0.000	0.048	0.004	0.139	0.001	0.006	0.115	0	0	0	531	2430	0.0232	0.2097	207.42	54.62	3916.2
1126	1	2226566	25	83	22	10	86	36	5	65	73	33	20	31	213	432	139	494	212	315	553	254	282	413	283	302	0.104	0.105	0.321	0.000	0.114	0.006	0.189	0.008	0.020	0.132	0	0	0	749	4616	0.0602	0.0000	545.45	80.04	4331.0
1127	1	4895531	25	81	22	10	86	36	5	65	73	32	19	31	212	430	138	489	212	314	549	252	281	409	277	299	0.184	0.003	0.241	0.000	0.024	0.001	0.243	0.027	0.005	0.272	0	0	0	226	2491	0.0113	0.0000	98.57	37.68	820.0
1128	0	2264316	25	81	22	10	86	36	5	65	73	32	19	31	211	428	137	485	211	312	546	250	279	406	275	298	0.313	0.016	0.095	0.000	0.015	0.000	0.300	0.036	0.041	0.185	0	0	0	0	2499	0.0097	0.0000	148.72	24.04	305.0
1129	0	2743003	25	80	22	11	89	33	5	64	72	31	18	31	208	419	132	472	208	306	530	241	273	389	268	291	0.149	0.010	0.336	0.000	0.018	0.000	0.183	0.025	0.033	0.245	0	0	0	0	3498	0.0143	0.0000	100.72	17.01	53.8
1130	1	4657506	25	80	21	11	88	34	5	65	73	32	18	31	210	427	137	483	212	312	539	247	278	399	273	295	0.120	0.003	0.278	0.000	0.017	0.001	0.244	0.062	0.010	0.265	0	0	0	172	1954	0.0110	0.2147	87.24	11.77	563.3
1131	0	4547944	25	79	21	11	89	33	5	65	72	32	18	31	210	426	136	484	212	312	534	242	278	394	271	292	0.158	0.028	0.241	0.000	0.040	0.001	0.256	0.051	0.012	0.214	0	0	0	509	2877	0.0227	0.0000	128.63	32.74	592.3
1132	0	2590271	24	77	22	11	91	31	7	65	68	31	17	31	203	408	122	457	200	301	527	234	273	380	266	285	0.254	0.019	0.295	0.000	0.020	0.001	0.243	0.005	0.003	0.158	0	0	0	0	2079	0.0131	0.3861	75.87	29.55	161.9
1133	1	3203171	24	79	21	11	89	34	5	66	72	32	18	31	210	429	138	491	213	315	537	243	281	397	274	293	0.217	0.002	0.223	0.000	0.037	0.001	0.223	0.035	0.048	0.216	0	0	0	908	2247	0.0141	0.3122	124.92	36.17	274.8
1134	0	3118013	24	80	20	10	88	35	5	66	72	32	18	31	214	437	143	510	216	321	544	247	288	407	278	297	0.055	0.000	0.467	0.000	0.012	0.000	0.268	0.066	0.000	0.132	0	0	0	781	1823	0.0071	0.0000	92.01	19.72	109.2
1135	0	2795313	25	86	21	10	86	37	5	66	74	33	17	32	217	448	154	538	216	328	570	265	294	438	290	309	0.037	0.010	0.537	0.000	0.089	0.012	0.108	0.031	0.000	0.177	0	0	0	0	3957	0.0373	0.0000	284.81	141.00	163.2
1136	1	3203333	25	87	21	10	85	37	5	66	74	33	17	32	218	450	156	542	216	330	574	268	295	442	292	311	0.022	0.000	0.756	0.000	0.013	0.002	0.132	0.012	0.000	0.064	0	0	0	0	2281	0.0062	1.2487	281.81	33.26	844.0
1137	1	3620133	24	86	21	10	83	40	5	65	73	35	20	31	217	447	153	539	212	325	578	272	290	443	294	314	0.060	0.000	0.422	0.000	0.022	0.001	0.332	0.051	0.000	0.112	0	0	0	0	2624	0.0090	0.0000	226.90	37.54	329.4
1138	0	1887158	24	88	21	10	84	39	5	65	74	34	18	32	218	450	156	548	214	329	582	274	294	450	296	315	0.081	0.000	0.558	0.000	0.014	0.001	0.224	0.002	0.000	0.120	0	0	0	0	3065	0.0087	0.0000	355.24	27.31	321.6
1139	1	3024187	25	87	22	10	84	39	5	65	73	35	20	31	216	442	148	526	211	322	573	268	288	437	295	312	0.051	0.004	0.434	0.000	0.034	0.001	0.263	0.001	0.004	0.208	0	0	0	518	1476	0.0155	0.0000	178.44	126.55	734.6
1140	0	3018207	24	88	22	10	84	41	5	65	74	36	21	31	217	448	152	542	211	325	580	272	284	442	292	314	0.060	0.004	0.519	0.000	0.021	0.001	0.206	0.003	0.000	0.186	0	0	0	0	3913	0.0144	0.3313	142.08	34.98	416.9
1141	1	4039343	24	87	23	10	87	43	5	66	77	36	25	30	212	437	142	527	210	317	617	272	289	446	305	327	0.057	0.018	0.522	0.000	0.024	0.003	0.173	0.026	0.012	0.164	0	0	0	413	1026	0.0142	0.0000	236.55	69.52	1373.2
1142	0	3246946	24	88	22	10	84	41	5	65	74	36	21	31	216	446	150	540	211	324	583	271	282	441	292	315	0.049	0.060	0.428	0.001	0.084	0.007	0.136	0.008	0.001	0.226	0	0	0	166	3473	0.0445	0.0000	250.18	107.99	1010.7
1143	0	3926726	24	89	22	10	85	43	4	67	78	38	26	30	217	453	153	546	214	313	639	272	286	446	316	334	0.090	0.000	0.482	0.000	0.018	0.004	0.164	0.028	0.011	0.203	0	0	0	677	1791	0.0120	0.0000	110.77	34.83	2370.9
1144	1	4921781	26	94	22	10	86	44	5	72	79	34	23	29	222	468	163	558	217	319	651	279	304	448	333	347	0.060	0.005	0.384	0.000	0.031	0.003	0.179	0.033	0.001	0.302	0	0	48	870	671	0.0192	0.4064	157.94	34.28	3339.1
1145	1	5400074	28	101	20	9	86	46	5	77	82	26	20	28	234	496	182	580	224	324	715	297	325	465	369	368	0.064	0.039	0.308	0.002	0.179	0.047	0.103	0.099	0.037	0.121	0	0	160	607	4519	0.1044	0.1852	440.24	302.46	7170.2
1146	1	2746032	27	97	18	10	88	44	6	81	90	30	21	34	243	512	196	631	239	340	730	330	363	569	397	389	0.068	0.002	0.567	0.000	0.049	0.006	0.066	0.024	0.005	0.213	0	0	0	770	2580	0.0247	0.7283	124.89	72.68	2902.9
1147	1	3947711	28	101	16	11	89	45	6	85	93	31	21	35	250	524	206	670	248	349	729	339	373	598	407	396	0.090	0.001	0.660	0.000	0.026	0.007	0.058	0.000	0.003	0.156	0	0	0	0	2023	0.0163	1.0132	42.44	7.03	1528.1
1148	1	2952980	29	103	16	11	90	46	6	90	97	31	22	36	257	538	216	702	258	357	740	350	383	626	421	404	0.054	0.000	0.741	0.000	0.009	0.004	0.079	0.000	0.001	0.112	0	0	0	0	1461	0.0087	0.3386	15.27	1.08	1245.7
1149	1	3835845	27	102	14	11	92	47	6	93	99	29	22	37	257	528	210	743	260	357	739	352	399	645	426	408	0.058	0.000	0.698	0.000	0.015	0.002	0.132	0.002	0.000	0.094	0	0	0	0	2580	0.0092	0.0000	50.38	13.11	1288.6
1150	0	1875002	27	101	11	11	94	48	5	96	103	28	21	38	272	548	223	800	276	370	759	360	419	684	451	423	0.081	0.000	0.650	0.000	0.003	0.000	0.063	0.000	0.003	0.199	0	0	0	0	2786	0.0043	0.0000	41.28	15.43	2913.1
1151	1	3008365	28	107	12	11	94	50	6	99	106	29	22	39	289	587	246	835	292	384	793	386	434	747	478	442	0.022	0.000	0.725	0.000	0.017	0.000	0.052	0.051	0.000	0.132	0	0	0	0	2349	0.0094	1.3296	42.53	3.79	211.7
1152	1	3478730	27	104	11	11	95	49	5	99	107	27	22	39	289	581	240	844	298	387	787	380	431	734	477	439	0.038	0.002	0.749	0.000	0.017	0.003	0.064	0.008	0.000	0.118	0	0	0	0	1862	0.0120	0.0000	25.48	2.46	40.0
1153	1	1572061	27	106	10	12	98	50	5	104	115	26	23	41	294	589	245	865	315	397	816	398	443	781	505	455	0.038	0.000	0.726	0.000	0.022	0.001	0.057	0.002	0.002	0.152	0	0	0	0	2146	0.0132	0.0000	51.22	3.67	135.3
1154	1	3269598	26	106	10	12	99	49	5	104	116	25	23	40	288	582	238	862	314	395	826	403	443	797	512	460	0.085	0.000	0.580	0.000	0.014	0.002	0.129	0.002	0.001	0.187	0	0	0	0	4252	0.0124	0.3058	39.87	2.69	1208.1
1155	0	3460843	31	114	11	12	96	54	5	105	110	24	23	37	345	703	295	988	366	441	850	426	450	843	525	471	0.020	0.000	0.849	0.000	0.007	0.000	0.072	0.000	0.000	0.051	0	0	0	0	3145	0.0090	0.0000	17.17	1.15	233.4
1156	1	2974167	28	105	14	10	89	50	5	94	99	26	20	35	265	561	226	770	280	371	789	390	418	738	469	442	0.023	0.000	0.801	0.000	0.009	0.000	0.067	0.014	0.000	0.086	0	0	0	895	1990	0.0089	0.0000	37.02	2.09	313.5
1157	0	3946924	29	110	12	11	92	52	5	100	102	25	21	36	313	648	265	896	329	412	815	405	433	786	493	454	0.012	0.000	0.793	0.000	0.008	0.000	0.047	0.005	0.000	0.135	0	0	0	104	1952	0.0068	0.0000	37.24	7.21	147.0
1158	1	2808481	29	98	21	7	88	45	5	79	68	23	16	26	200	472	140	456	201	283	592	234	269	430	284	317	0.033	0.000	0.758	0.000	0.062	0.001	0.065	0.001	0.000	0.080	0	0	0	0	3552	0.0265	0.0000	214.75	29.83	0.0
1159	0	3180314	33	104	21	8	90	47	7	83	85	26	20	30	225	528	187	550	226	316	702	294	322	495	353	375	0.009	0.000	0.753	0.000	0.025	0.001	0.068	0.009	0.000	0.135	0	0	0	0	1566	0.0143	0.0000	170.12	18.67	0.0
1160	1	3666912	31	101	20	8	89	46	6	80	81	26	18	29	223	527	180	549	224	314	683	282	311	481	333	366	0.081	0.000	0.580	0.000	0.024	0.000	0.091	0.029	0.000	0.195	0	0	0	347	256	0.0094	0.0000	22.76	8.02	137.0
1161	0	1620349	29	99	20	8	88	46	6	78	78	26	16	28	220	523	173	544	221	310	664	270	300	468	315	357	0.049	0.000	0.625	0.000	0.006	0.000	0.224	0.003	0.000	0.093	0	0	0	38	1402	0.0057	0.0000	36.74	2.91	17.1
1162	1	2508696	31	103	19	9	89	48	6	82	90	28	19	31	245	557	204	626	253	343	753	337	360	592	398	406	0.094	0.000	0.553	0.000	0.023	0.001	0.148	0.005	0.000	0.175	0	0	0	1248	914	0.0160	0.0000	52.83	13.65	357.8
1163	0	2688094	29	101	19	8	88	49	4	80	87	27	17	31	241	544	191	622	245	335	723	330	354	585	385	401	0.002	0.000	0.833	0.000	0.003	0.000	0.030	0.002	0.000	0.130	0	0	0	0	0	0.0045	0.0000	17.35	2.82	0.0
1164	0	2875593	28	103	16	9	89	50	5	92	98	27	20	35	254	542	208	722	262	353	779	377	404	702	452	433	0.008	0.000	0.834	0.000	0.001	0.000	0.085	0.003	0.000	0.070	0	0	0	0	3056	0.0077	0.0000	6.25	1.04	0.0
1165	0	3975886	29	102	18	9	89	50	5	87	94	28	19	34	248	547	200	671	256	346	759	358	383	651	425	420	0.012	0.000	0.714	0.000	0.002	0.000	0.056	0.005	0.000	0.212	0	0	0	0	1829	0.0041	0.0000	11.99	0.68	0.0
1166	0	3315013	26	79	22	11	93	31	5	62	69	29	17	30	201	397	120	442	197	290	505	227	262	366	255	280	0.024	0.001	0.589	0.000	0.009	0.014	0.038	0.024	0.121	0.179	0	0	0	0	925	0.0125	0.0000	270.69	23.21	0.0
1167	0	3592052	29	79	23	11	92	30	5	57	69	28	17	30	197	389	121	424	195	285	484	217	252	345	242	271	0.055	0.007	0.377	0.013	0.022	0.025	0.090	0.072	0.185	0.154	0	0	0	0	1760	0.0384	0.0000	252.64	124.47	0.0
1168	0	3116458	29	79	23	11	92	30	5	57	69	28	17	30	197	388	120	422	194	284	483	216	251	344	241	270	0.061	0.000	0.466	0.000	0.005	0.000	0.075	0.022	0.266	0.105	0	0	0	0	2313	0.0021	0.0000	284.11	0.70	0.0
1169	0	2960346	27	79	23	11	91	31	5	60	69	28	17	30	200	394	121	435	196	288	497	223	258	357	249	277	0.048	0.004	0.408	0.001	0.014	0.013	0.227	0.016	0.191	0.077	0	0	0	0	1258	0.0138	0.0000	297.37	2.28	0.0
1170	0	3177084	25	79	22	11	93	32	5	64	69	29	17	30	203	400	119	450	198	292	513	231	266	374	260	284	0.010	0.005	0.516	0.000	0.002	0.003	0.072	0.000	0.322	0.069	0	0	0	0	2194	0.0038	0.0000	280.70	1.02	0.0
1171	0	1284592	25	79	22	11	93	32	5	64	69	29	17	30	203	400	119	449	198	292	513	231	266	374	260	284	0.013	0.000	0.302	0.000	0.001	0.001	0.036	0.001	0.556	0.090	0	0	0	0	3260	0.0010	0.0000	629.21	0.00	0.0
1172	1	3813548	24	79	23	10	93	27	7	59	67	29	17	29	197	388	118	420	195	291	498	218	254	350	252	272	0.031	0.018	0.515	0.000	0.078	0.004	0.159	0.041	0.005	0.148	0	0	0	0	6188	0.0460	0.0000	120.91	73.34	905.7
1173	0	3521609	25	76	23	10	94	26	7	58	65	29	16	28	193	368	105	393	177	273	487	213	246	339	244	263	0.089	0.006	0.517	0.000	0.116	0.003	0.076	0.001	0.001	0.191	0	0	0	0	6628	0.0509	0.0000	129.73	48.34	901.7
1174	0	2513683	25	77	23	10	93	27	7	58	66	29	16	29	195	377	111	406	185	281	492	216	250	345	248	268	0.068	0.011	0.525	0.000	0.048	0.003	0.137	0.020	0.014	0.173	0	0	0	0	4281	0.0292	0.0000	89.33	11.77	737.7
1175	0	2593787	24	79	23	10	93	27	7	59	67	29	17	29	197	389	119	422	196	292	499	219	255	351	253	273	0.075	0.001	0.590	0.000	0.022	0.000	0.169	0.049	0.000	0.094	0	0	0	0	3449	0.0156	0.0000	44.71	12.42	354.5
1176	0	2387363	24	79	23	10	93	28	7	60	67	29	17	29	198	392	119	427	196	293	503	221	258	355	255	275	0.090	0.000	0.492	0.002	0.007	0.003	0.228	0.020	0.000	0.159	0	0	0	0	3029	0.0109	0.0000	37.86	29.47	175.9
1177	0	2333607	23	78	23	10	91	28	7	61	65	31	17	30	194	379	107	410	184	283	504	219	255	353	253	270	0.094	0.000	0.377	0.000	0.002	0.000	0.249	0.039	0.000	0.239	0	0	0	0	1561	0.0027	1.2856	19.96	5.03	0.0
1178	1	3476119	23	78	24	10	92	26	7	60	65	30	17	30	192	374	107	401	183	280	496	215	249	345	250	267	0.048	0.000	0.422	0.000	0.010	0.003	0.203	0.106	0.039	0.169	0	0	0	0	2362	0.0075	0.0000	56.21	19.51	216.0
1179	0	1446996	24	84	24	10	89	45	5	66	81	43	34	29	210	433	139	523	209	318	603	268	290	447	317	344	0.069	0.096	0.346	0.004	0.141	0.008	0.183	0.001	0.009	0.143	0	0	0	0	4871	0.0793	0.0000	631.97	229.75	1714.4
1180	0	35677647	58	141	23	15	115	77	18	100	112	39	30	47	290	707	218	677	347	377	972	462	567	1031	572	615	0.003	0.000	0.517	0.000	0.000	0.000	0.001	0.003	0.000	0.476	0	0	0	0	0	0.0000	0.0000	0.00	0.00	0.0
1181	0	26415301	56	134	23	14	105	79	20	107	101	43	28	47	258	718	202	602	333	362	861	414	502	900	540	567	0.001	0.000	0.726	0.000	0.000	0.000	0.000	0.007	0.000	0.265	0	0	0	0	0	0.0000	0.0000	0.00	0.00	0.0
1182	0	41811731	71	143	24	24	122	89	17	99	125	45	26	47	344	922	270	862	483	515	952	551	610	1081	669	671	0.003	0.000	0.597	0.000	0.000	0.000	0.000	0.001	0.000	0.398	0	0	0	0	0	0.0000	0.0000	0.00	0.00	0.0
1183	0	22972696	53	122	21	15	98	70	13	90	115	42	22	42	365	935	269	832	526	515	910	549	591	1029	700	657	0.000	0.000	0.684	0.000	0.000	0.000	0.001	0.000	0.000	0.315	0	0	0	0	0	0.0000	0.0000	0.00	0.00	0.0
1184	0	18311532	52	124	21	11	99	74	13	98	98	39	23	41	255	669	223	654	319	362	865	498	538	957	617	590	0.004	0.000	0.850	0.000	0.007	0.000	0.006	0.000	0.000	0.133	0	0	0	0	1045	0.0046	0.2184	0.00	0.00	0.0
1185	0	26824898	53	123	21	12	99	71	14	97	105	40	21	42	295	764	244	723	370	392	940	539	578	1026	662	630	0.001	0.000	0.708	0.000	0.000	0.000	0.001	0.002	0.000	0.288	0	0	0	0	2	0.0000	0.0000	0.00	0.00	0.0
1186	0	27010446	48	124	19	13	95	64	11	95	105	36	16	36	368	913	304	1011	446	505	898	533	568	1020	675	629	0.008	0.000	0.671	0.000	0.005	0.000	0.008	0.006	0.000	0.303	0	0	0	0	873	0.0031	0.0370	0.00	0.04	0.0
1187	0	22477084	46	123	19	13	94	66	10	97	104	34	18	38	357	857	302	976	421	475	872	519	541	978	637	586	0.002	0.000	0.818	0.000	0.008	0.000	0.006	0.000	0.000	0.164	0	0	0	0	1655	0.0046	0.1780	0.00	0.02	0.0
1188	1	29489080	55	158	18	20	134	76	27	166	186	58	28	82	467	1172	442	1355	573	635	1158	706	832	1336	777	758	0.006	0.000	0.830	0.000	0.009	0.000	0.007	0.000	0.000	0.147	0	0	0	0	2694	0.0110	0.5087	0.37	0.50	0.0
1189	1	31726581	40	137	14	15	115	67	17	135	149	47	26	60	393	933	363	1167	469	536	1004	581	643	1128	657	614	0.019	0.000	0.628	0.000	0.004	0.000	0.032	0.011	0.040	0.266	0	0	0	0	1914	0.0040	0.4728	5.35	3.02	50.8
1190	1	28765718	39	135	14	15	107	69	14	130	137	39	24	53	428	1020	389	1270	489	554	985	580	627	1134	650	608	0.008	0.000	0.763	0.000	0.005	0.000	0.022	0.005	0.000	0.198	0	0	0	0	2580	0.0065	0.1391	7.51	0.09	0.0
1191	0	26954597	134	233	44	43	227	140	51	175	265	76	21	132	653	1676	587	1797	805	950	1635	1054	1201	1788	1103	1121	0.004	0.000	0.863	0.000	0.000	0.000	0.003	0.002	0.000	0.127	0	0	0	0	26	0.0003	0.0000	0.00	0.00	0.0
1192	1	43105357	81	183	25	31	157	92	29	153	202	58	20	88	549	1401	508	1573	670	762	1253	762	921	1388	850	849	0.004	0.000	0.845	0.000	0.003	0.000	0.009	0.009	0.000	0.130	0	0	0	0	1169	0.0036	0.6032	0.00	0.00	0.0
1193	1	23985917	57	158	20	22	128	75	23	152	180	53	20	76	492	1242	469	1444	609	667	1128	671	816	1275	770	758	0.006	0.000	0.837	0.000	0.010	0.001	0.008	0.010	0.000	0.127	0	0	0	0	2960	0.0113	0.5420	0.00	0.00	0.0
1194	0	22003807	43	138	17	16	99	65	14	116	135	42	18	49	471	1161	417	1369	538	600	1040	590	683	1169	712	696	0.002	0.000	0.697	0.000	0.014	0.002	0.003	0.000	0.000	0.282	0	0	0	0	2036	0.0090	0.5454	0.07	0.05	0.0
1195	1	27589505	40	134	14	15	100	71	14	125	134	38	22	49	438	1058	395	1322	496	561	986	590	633	1152	662	624	0.020	0.000	0.749	0.000	0.006	0.000	0.039	0.020	0.000	0.165	0	0	0	0	2300	0.0081	0.5437	5.98	0.07	0.0
1196	0	20933236	39	133	14	15	93	71	13	120	123	33	25	46	453	1057	391	1343	478	542	958	585	597	1158	665	604	0.009	0.000	0.761	0.000	0.012	0.001	0.010	0.005	0.000	0.203	0	0	0	0	2300	0.0097	0.5255	7.88	0.13	0.0
1197	0	27440604	64	136	22	23	107	79	13	90	121	41	19	41	443	1130	321	1024	623	645	938	542	606	1062	689	678	0.003	0.000	0.624	0.000	0.000	0.000	0.001	0.000	0.000	0.372	0	0	0	0	0	0.0000	0.0000	0.00	0.00	0.0
1198	0	26800210	97	176	33	34	164	103	21	103	153	48	21	58	548	1381	451	1393	725	831	1119	612	712	1200	741	748	0.005	0.000	0.744	0.000	0.000	0.000	0.002	0.001	0.000	0.248	0	0	0	0	0	0.0000	0.0000	0.00	0.00	0.0
1199	0	38067174	97	183	30	34	163	96	22	112	164	51	19	65	517	1298	444	1436	657	737	1167	675	773	1266	798	806	0.001	0.000	0.886	0.000	0.000	0.000	0.000	0.002	0.000	0.111	0	0	0	0	0	0.0000	0.0000	0.00	0.00	0.0
1200	0	23815147	72	164	24	27	136	75	16	103	144	46	16	52	462	1176	406	1340	580	639	1081	613	722	1170	740	739	0.004	0.000	0.889	0.000	0.000	0.000	0.000	0.002	0.001	0.103	0	0	0	0	0	0.0000	0.0000	0.00	0.00	0.0
1201	0	35147204	52	141	19	19	99	62	9	95	120	40	14	35	422	1053	369	1205	518	567	980	544	619	1037	691	682	0.003	0.000	0.891	0.000	0.004	0.000	0.003	0.011	0.000	0.088	0	0	0	0	597	0.0027	0.0285	0.00	0.00	9.9
1202	0	14864985	43	136	17	15	94	62	11	105	125	40	17	41	453	1115	396	1305	520	579	1002	556	633	1096	688	676	0.012	0.000	0.778	0.000	0.000	0.000	0.005	0.000	0.000	0.205	0	0	0	0	2	0.0000	0.0000	0.10	0.00	0.0
1203	0	15011613	43	127	16	14	91	67	10	106	112	33	16	37	390	932	328	1134	444	509	898	528	553	1037	645	597	0.008	0.000	0.669	0.001	0.018	0.002	0.029	0.004	0.000	0.269	0	0	0	0	1515	0.0101	0.0000	3.72	3.80	167.2
1204	1	25947271	36	125	11	13	94	69	9	120	115	24	30	46	417	874	353	1219	407	473	907	538	529	1097	609	529	0.018	0.010	0.583	0.000	0.049	0.003	0.065	0.027	0.000	0.243	0	0	0	0	3396	0.0208	0.0000	44.21	27.49	246.1
1205	1	28239792	35	125	11	14	92	69	10	120	117	27	29	46	407	876	344	1209	417	483	920	544	540	1097	618	542	0.020	0.000	0.650	0.000	0.003	0.000	0.036	0.009	0.000	0.282	0	0	0	0	2425	0.0039	0.1771	5.96	0.70	0.0
1206	1	9235248	35	125	11	13	102	67	8	117	121	25	29	44	409	839	345	1170	396	458	902	520	513	1050	596	521	0.033	0.004	0.514	0.000	0.024	0.004	0.057	0.002	0.000	0.361	0	14	0	0	2402	0.0123	0.1083	26.04	10.21	1071.6
1207	1	3900805	37	124	14	14	93	70	10	115	115	28	26	44	411	881	349	1114	410	477	902	536	532	1066	608	539	0.004	0.000	0.691	0.000	0.003	0.001	0.050	0.000	0.000	0.251	0	31	0	0	1398	0.0019	0.0000	19.56	2.02	99.9
1208	0	27194601	39	124	16	12	91	66	10	109	113	31	19	39	380	886	333	1081	422	487	882	524	519	995	596	548	0.017	0.000	0.685	0.000	0.002	0.000	0.044	0.093	0.000	0.159	0	0	0	0	1363	0.0023	0.0735	2.07	0.11	0.0
1209	1	17978188	37	124	14	13	92	69	10	114	114	28	25	43	404	880	345	1122	411	479	896	535	528	1046	601	536	0.013	0.000	0.717	0.000	0.000	0.000	0.044	0.035	0.000	0.191	0	0	0	0	1863	0.0001	0.0556	11.91	0.29	0.0
1210	1	14742128	36	117	16	12	91	60	8	100	105	30	20	36	340	773	302	964	375	451	853	471	475	900	535	500	0.020	0.000	0.739	0.000	0.000	0.000	0.059	0.028	0.000	0.153	0	4	0	0	1242	0.0002	0.0000	9.67	0.84	9.8
1211	1	11987140	40	116	18	12	92	61	8	94	100	31	19	36	318	747	279	872	364	435	825	458	472	863	537	507	0.024	0.000	0.718	0.000	0.002	0.000	0.035	0.026	0.000	0.195	0	12	0	0	2463	0.0034	0.2503	15.22	2.22	24.3
1212	0	26872331	52	127	20	19	89	64	9	89	110	40	14	35	415	1020	323	1056	549	577	929	546	600	1029	722	685	0.002	0.000	0.570	0.000	0.000	0.000	0.000	0.001	0.000	0.428	0	0	0	0	8	0.0000	0.0000	0.00	0.00	0.0
1213	0	27739636	49	122	19	13	93	64	11	91	110	39	17	37	364	893	274	884	470	471	920	541	585	1019	697	652	0.005	0.000	0.648	0.000	0.003	0.000	0.002	0.004	0.000	0.338	0	0	0	0	359	0.0020	0.0000	0.00	0.50	0.0
1214	0	24784447	46	117	19	11	92	64	11	94	105	36	18	37	318	776	259	804	391	409	886	522	549	968	640	602	0.014	0.000	0.796	0.000	0.000	0.000	0.027	0.028	0.000	0.134	0	0	0	0	336	0.0008	0.0807	0.00	0.00	0.0
1215	0	24665984	42	115	20	10	93	63	12	97	102	35	20	38	276	688	242	718	327	385	817	464	494	882	568	541	0.013	0.000	0.856	0.000	0.002	0.000	0.018	0.012	0.000	0.099	0	0	0	0	1236	0.0027	0.0405	0.00	0.00	0.0
1216	1	18732875	38	112	19	10	91	59	9	93	98	32	19	35	296	707	259	798	339	413	805	442	458	824	518	497	0.017	0.000	0.779	0.000	0.001	0.000	0.032	0.006	0.008	0.158	0	0	0	0	1270	0.0016	0.0534	2.22	0.69	0.0
1217	1	19872726	43	114	20	10	94	65	11	96	97	36	23	38	255	646	224	646	300	362	774	419	463	820	526	514	0.009	0.000	0.748	0.000	0.006	0.000	0.058	0.002	0.000	0.177	0	5	0	0	1594	0.0049	0.0000	1.14	0.03	9.4
1218	1	4511441	36	103	20	9	91	56	8	89	89	32	20	35	230	572	189	575	253	327	711	344	386	659	428	445	0.033	0.001	0.671	0.000	0.011	0.001	0.061	0.000	0.000	0.223	0	21	0	0	1199	0.0058	0.0000	8.90	2.06	40.7
1219	1	21649729	43	108	21	9	93	64	10	93	86	35	22	37	227	602	192	565	273	330	683	330	396	678	441	468	0.005	0.000	0.873	0.000	0.007	0.000	0.040	0.000	0.000	0.074	0	4	0	0	886	0.0047	0.0462	4.06	0.88	5.7
1220	1	4478768	32	97	20	7	87	50	8	81	79	30	17	31	206	522	153	498	221	300	627	268	308	515	329	379	0.013	0.000	0.367	0.000	0.005	0.000	0.046	0.000	0.000	0.569	0	10	0	0	1753	0.0061	0.0000	11.31	0.65	22.2
1221	0	30131235	54	126	21	12	101	74	16	96	104	42	24	43	261	711	204	645	338	374	896	499	552	977	627	610	0.004	0.000	0.761	0.000	0.000	0.000	0.001	0.002	0.000	0.232	0	0	0	0	0	0.0000	0.0000	0.00	0.00	0.0
1222	0	28010621	59	129	22	13	105	82	14	106	93	39	25	43	260	748	225	650	338	369	860	432	519	914	575	585	0.003	0.000	0.827	0.000	0.000	0.000	0.003	0.016	0.000	0.151	0	0	0	0	0	0.0000	0.0000	0.14	0.00	0.0
1223	1	22734458	61	130	23	12	106	83	14	105	88	39	25	43	260	763	231	647	349	368	776	363	465	804	512	543	0.005	0.000	0.747	0.000	0.000	0.000	0.004	0.000	0.000	0.244	0	0	0	0	0	0.0000	0.0000	0.21	0.00	0.0
1224	1	27383072	54	121	22	10	100	76	11	98	80	37	24	40	236	691	218	600	321	349	651	295	386	646	419	480	0.006	0.000	0.874	0.000	0.009	0.000	0.013	0.000	0.000	0.098	0	0	0	0	1143	0.0054	0.0000	0.44	0.09	0.0
1225	1	25375095	38	97	21	7	88	56	10	84	76	33	18	33	208	569	171	500	247	314	605	252	307	508	324	394	0.028	0.002	0.605	0.000	0.010	0.001	0.075	0.009	0.000	0.271	0	23	0	0	1342	0.0070	0.0788	12.04	5.59	109.4
1226	0	41054595	48	131	23	13	110	73	20	93	99	39	27	46	293	712	220	645	356	377	927	430	514	964	517	575	0.001	0.000	0.456	0.000	0.000	0.000	0.001	0.002	0.000	0.541	0	0	0	0	0	0.0000	0.0000	0.00	0.00	0.0
1227	0	27909409	61	141	23	17	113	84	19	108	124	46	31	49	274	749	216	681	343	379	919	506	579	1036	636	641	0.002	0.000	0.552	0.000	0.000	0.000	0.001	0.001	0.000	0.445	0	0	0	0	0	0.0000	0.0000	0.00	0.00	0.0
1228	0	24328108	58	135	23	15	106	82	18	106	105	42	27	45	256	729	200	616	334	359	912	453	545	969	603	605	0.002	0.000	0.801	0.000	0.000	0.000	0.000	0.002	0.000	0.195	0	0	0	0	0	0.0000	0.0000	0.00	0.00	0.0
1229	0	25868412	57	130	22	13	104	82	19	116	96	41	27	47	246	741	205	598	340	356	864	406	523	915	571	595	0.001	0.000	0.814	0.000	0.000	0.000	0.001	0.004	0.000	0.180	0	0	0	0	34	0.0000	0.0000	0.00	0.00	0.0
1230	1	29667741	63	135	23	13	110	89	19	121	97	41	28	49	251	787	222	615	365	378	803	356	478	810	510	565	0.003	0.000	0.804	0.000	0.000	0.000	0.002	0.001	0.000	0.190	0	0	0	0	225	0.0004	0.0000	0.34	0.00	0.0
1231	1	31634034	57	128	19	10	103	80	12	110	83	41	26	45	229	729	214	600	329	349	655	279	394	643	408	499	0.010	0.000	0.855	0.000	0.000	0.000	0.029	0.002	0.000	0.103	0	0	0	0	421	0.0011	0.2213	0.32	0.03	2.8
1232	1	40643325	51	112	21	8	96	72	10	94	73	42	22	39	214	659	205	559	288	332	597	249	336	544	350	448	0.017	0.000	0.798	0.000	0.003	0.000	0.032	0.012	0.000	0.137	0	0	0	0	1437	0.0040	0.0984	2.43	0.81	16.9
1233	1	15507170	39	98	22	6	88	59	10	79	66	34	16	33	207	585	169	489	252	312	539	224	271	469	282	358	0.106	0.011	0.521	0.001	0.016	0.001	0.108	0.010	0.000	0.225	0	33	0	0	1223	0.0114	0.6449	21.16	17.19	184.5
1234	0	12027495	42	126	16	14	81	57	6	91	109	37	13	31	376	901	298	1065	442	490	912	498	553	969	641	630	0.005	0.000	0.812	0.000	0.005	0.001	0.009	0.010	0.000	0.158	0	0	0	0	487	0.0033	0.0831	3.95	0.15	105.6
1235	0	17795601	40	129	14	14	88	67	9	108	114	31	19	39	405	935	339	1186	439	502	903	537	552	1054	634	585	0.005	0.000	0.830	0.000	0.008	0.001	0.025	0.006	0.000	0.126	0	0	0	0	1892	0.0065	0.1686	13.71	5.92	310.0
1236	0	12149785	40	133	14	15	91	68	11	111	119	33	22	43	440	1025	373	1276	469	530	943	565	583	1111	658	606	0.009	0.000	0.909	0.000	0.001	0.000	0.033	0.004	0.000	0.046	0	0	0	0	909	0.0044	0.0000	0.42	0.07	0.0
1237	0	14578824	24	99	10	12	98	48	7	94	119	38	25	51	287	584	277	900	320	403	801	390	475	754	525	457	0.015	0.000	0.535	0.000	0.017	0.002	0.037	0.059	0.001	0.334	0	230	0	7	1900	0.0104	0.0000	31.15	12.40	1673.3
1238	1	7068995	25	101	11	13	97	49	7	98	123	38	25	52	294	612	280	937	329	415	828	414	487	808	545	472	0.043	0.004	0.403	0.001	0.013	0.003	0.049	0.154	0.071	0.257	0	109	0	212	1937	0.0121	0.2829	34.53	5.98	1058.1
1239	1	11870820	28	111	11	12	94	59	8	112	119	31	25	44	327	693	282	1004	361	439	878	471	497	933	563	501	0.024	0.000	0.476	0.000	0.002	0.000	0.044	0.045	0.053	0.356	0	0	0	0	881	0.0015	0.2527	7.37	1.24	0.0
1240	1	13122611	28	112	10	12	96	59	7	110	118	29	25	43	331	683	287	998	361	437	872	456	485	911	559	493	0.027	0.000	0.567	0.000	0.001	0.000	0.052	0.047	0.017	0.290	0	0	0	0	1337	0.0016	0.0762	1.73	0.60	72.6
1241	1	15022117	28	112	10	13	99	57	7	110	125	33	25	45	335	680	294	996	367	442	883	449	486	904	567	496	0.045	0.000	0.387	0.000	0.006	0.001	0.044	0.051	0.067	0.400	0	0	0	0	1897	0.0040	0.5325	14.00	5.08	303.4
1242	1	11284739	26	104	9	12	99	49	6	99	119	31	24	45	299	602	266	908	327	408	831	406	468	806	534	468	0.057	0.002	0.210	0.000	0.021	0.001	0.051	0.354	0.044	0.260	0	132	0	510	1575	0.0126	1.5951	41.69	10.19	1403.0
1243	1	4925007	27	107	9	12	100	49	5	103	120	28	24	42	312	615	266	926	335	414	858	421	465	848	545	479	0.065	0.018	0.036	0.001	0.042	0.006	0.033	0.550	0.000	0.249	0	374	0	367	758	0.0246	0.2030	86.64	100.50	2892.1
1244	1	3403853	43	99	27	7	91	63	13	78	63	37	17	34	205	600	177	488	263	315	536	214	269	470	279	361	0.009	0.000	0.823	0.000	0.013	0.001	0.052	0.000	0.000	0.102	0	296	0	0	1008	0.0069	0.0000	18.99	3.48	796.4
1245	0	2763615	36	94	24	6	86	53	11	72	57	29	14	31	198	551	157	450	241	301	511	199	240	437	248	314	0.006	0.003	0.858	0.000	0.023	0.002	0.022	0.000	0.000	0.087	0	732	0	0	934	0.0149	0.0000	18.56	4.53	1965.5
1246	1	1725696	38	96	23	6	87	56	10	75	63	32	15	32	209	583	170	490	254	316	524	213	255	451	264	334	0.065	0.080	0.352	0.005	0.100	0.022	0.108	0.029	0.005	0.234	0	956	0	0	3499	0.0695	3.4769	74.55	42.05	2880.2
1247	1	2547853	35	95	22	7	86	52	11	75	69	30	14	29	208	559	169	486	241	312	543	216	258	447	267	330	0.037	0.002	0.429	0.000	0.008	0.000	0.275	0.002	0.000	0.245	0	92	0	0	847	0.0044	0.0000	21.87	11.87	259.5
1248	1	2566836	34	95	22	7	86	50	12	75	71	29	14	28	206	545	168	481	234	309	546	215	257	443	266	325	0.034	0.000	0.306	0.000	0.027	0.002	0.099	0.000	0.002	0.529	0	655	0	0	3150	0.0173	0.0000	26.88	7.40	1845.4
1249	0	2188215	34	95	22	7	86	50	12	75	71	29	14	28	206	545	168	481	234	309	546	215	257	443	266	325	0.022	0.018	0.454	0.000	0.076	0.011	0.127	0.000	0.000	0.291	0	1034	0	0	5286	0.0491	0.0000	67.68	11.26	2883.7
1250	0	1866882	34	95	22	7	86	50	12	75	71	29	14	28	206	545	168	481	234	309	546	215	257	443	266	325	0.019	0.021	0.564	0.000	0.091	0.003	0.064	0.005	0.001	0.231	0	0	0	0	6075	0.0469	0.0000	47.76	12.27	0.0
1251	1	3245497	34	94	22	7	86	50	12	76	73	30	15	29	207	550	167	484	237	312	567	225	266	454	276	339	0.059	0.008	0.209	0.000	0.031	0.002	0.094	0.007	0.000	0.590	0	234	0	0	2082	0.0167	1.2325	34.93	10.64	673.0
1252	1	2328983	29	96	20	7	86	46	6	76	76	27	15	28	200	496	139	482	204	290	611	252	279	461	293	348	0.148	0.008	0.531	0.000	0.030	0.000	0.115	0.003	0.000	0.164	0	1241	0	0	2854	0.0234	0.0000	50.18	14.14	2663.3
1253	0	1220027	32	99	20	7	88	51	7	83	80	30	17	31	208	520	153	505	220	300	639	279	322	541	347	390	0.195	0.011	0.326	0.000	0.090	0.008	0.085	0.005	0.000	0.280	0	2208	0	0	2694	0.0468	0.0000	72.61	12.85	4644.1
1254	0	2519197	37	102	21	8	90	58	9	92	85	33	20	35	219	553	172	537	243	313	677	317	380	650	422	447	0.066	0.005	0.704	0.000	0.027	0.002	0.150	0.000	0.000	0.046	0	224	0	0	995	0.0127	0.0000	15.83	7.20	465.9
1255	0	1858176	36	101	21	8	90	57	8	91	85	32	20	34	219	550	173	540	241	313	680	317	374	637	414	440	0.142	0.001	0.468	0.000	0.029	0.002	0.070	0.002	0.000	0.285	0	645	0	0	1393	0.0178	0.0000	54.20	17.30	1291.2
1256	0	2251286	29	96	20	8	88	48	5	82	86	29	17	31	225	539	181	566	231	318	703	324	346	574	375	403	0.110	0.006	0.597	0.000	0.023	0.002	0.105	0.005	0.004	0.149	0	1056	0	0	1010	0.0171	0.0000	27.46	12.28	2089.2
1257	1	2084674	33	102	20	8	89	54	7	88	91	31	19	34	240	582	202	602	257	338	736	366	394	680	437	447	0.050	0.000	0.750	0.000	0.000	0.000	0.083	0.003	0.000	0.113	0	503	0	0	549	0.0045	0.0000	21.44	0.44	992.2
1258	1	1059238	35	104	20	9	90	55	8	89	92	32	19	35	245	595	209	613	265	344	746	378	409	713	456	460	0.090	0.000	0.548	0.000	0.011	0.003	0.049	0.031	0.000	0.267	0	300	0	0	75	0.0077	0.0000	41.20	0.33	704.9
1259	0	2608053	38	109	20	9	91	60	10	94	96	34	21	37	258	630	226	642	286	360	773	412	449	799	507	495	0.038	0.000	0.599	0.000	0.003	0.000	0.065	0.000	0.000	0.294	0	51	0	0	886	0.0036	0.0000	19.40	0.36	103.8
1260	1	1341680	30	98	19	8	88	50	5	85	87	27	18	30	240	552	194	624	252	338	730	352	377	647	413	423	0.042	0.000	0.577	0.001	0.035	0.003	0.177	0.008	0.009	0.147	0	2029	0	0	1117	0.0277	0.0000	19.55	4.09	4162.4
1261	0	2106814	31	100	19	8	88	52	6	87	89	28	18	31	245	567	201	635	260	345	741	366	393	682	433	438	0.038	0.000	0.841	0.001	0.004	0.001	0.021	0.020	0.004	0.069	0	412	0	0	986	0.0051	0.0000	21.90	5.29	845.2
1262	0	1174169	28	96	18	8	87	48	4	83	85	25	17	28	239	538	190	630	248	337	725	344	367	627	399	411	0.298	0.000	0.584	0.000	0.012	0.002	0.013	0.005	0.000	0.086	0	1526	0	0	1973	0.0176	0.0000	28.55	10.09	3139.8
1263	1	2920879	31	107	16	10	89	53	5	93	97	28	19	34	276	610	230	767	296	381	802	408	426	771	475	456	0.040	0.005	0.618	0.000	0.052	0.009	0.069	0.007	0.005	0.195	0	879	0	0	2866	0.0301	0.0000	77.40	21.47	1805.5
1264	0	1430521	33	110	16	11	90	55	6	95	100	29	20	34	293	653	253	817	319	403	823	432	446	826	499	473	0.141	0.000	0.521	0.000	0.089	0.004	0.047	0.014	0.016	0.167	0	1737	0	0	4049	0.0444	0.0000	114.65	66.70	3729.4
1265	0	2670695	30	109	14	11	89	54	5	98	99	26	19	34	290	624	243	831	314	397	813	419	438	804	492	462	0.136	0.000	0.594	0.000	0.019	0.001	0.068	0.009	0.000	0.172	0	1319	0	0	2112	0.0119	0.0000	51.98	1.77	3221.2
1266	1	1440960	32	115	13	12	91	60	7	107	105	27	22	38	348	724	292	968	362	431	863	471	478	932	544	493	0.059	0.000	0.643	0.000	0.010	0.014	0.096	0.009	0.000	0.169	0	802	0	0	1624	0.0084	0.0000	126.44	3.55	2014.4
1267	1	3795308	32	116	13	12	91	61	7	108	106	27	22	38	353	737	297	980	366	435	866	476	482	943	549	497	0.016	0.000	0.410	0.000	0.000	0.000	0.064	0.003	0.000	0.506	0	134	0	0	1153	0.0018	0.0000	49.95	3.51	350.3
1268	0	2206463	33	116	13	12	91	61	7	108	106	27	23	39	356	745	300	987	368	437	868	480	485	950	552	499	0.061	0.018	0.454	0.001	0.029	0.006	0.060	0.001	0.002	0.368	0	743	0	0	2631	0.0189	0.0000	56.92	20.50	2090.6
1269	1	921778	30	117	12	12	93	57	6	107	108	24	22	37	327	670	273	935	354	423	864	455	465	901	539	485	0.084	0.000	0.258	0.000	0.025	0.007	0.035	0.006	0.000	0.585	0	1321	0	0	820	0.0181	0.0000	62.81	18.82	4229.4
1270	1	4454266	34	123	12	13	96	65	8	114	116	25	26	41	380	795	321	1068	390	456	894	505	506	1008	587	519	0.009	0.000	0.633	0.000	0.006	0.001	0.031	0.000	0.000	0.319	0	31	0	0	1136	0.0033	0.0000	20.17	4.78	99.2
1271	1	3442079	33	123	11	13	100	62	7	114	118	23	27	41	372	759	313	1077	379	443	890	491	491	987	575	506	0.055	0.000	0.463	0.000	0.006	0.003	0.045	0.003	0.000	0.426	0	306	0	0	1289	0.0065	0.0000	17.16	8.68	976.6
1272	0	844556	28	119	10	12	95	53	4	108	113	20	22	35	302	605	251	900	345	414	867	436	449	866	535	477	0.030	0.001	0.575	0.000	0.057	0.009	0.134	0.005	0.000	0.188	0	1871	0	0	1434	0.0292	1.1841	76.44	27.43	5990.2
1273	0	2417683	33	122	11	13	101	63	7	115	121	24	27	42	382	773	322	1103	390	451	909	500	497	1009	590	516	0.047	0.004	0.564	0.002	0.059	0.012	0.070	0.017	0.001	0.224	0	569	0	0	2652	0.0327	0.0000	87.91	68.91	3410.1
1274	1	3226498	31	116	10	13	102	59	6	115	126	24	26	42	358	697	299	1040	395	454	943	486	481	978	600	521	0.007	0.002	0.626	0.001	0.006	0.000	0.013	0.009	0.005	0.331	0	301	0	0	950	0.0047	0.0000	50.03	41.82	1807.1
1275	0	2969360	31	116	10	13	102	59	6	115	126	24	26	42	358	696	299	1039	396	454	945	485	480	978	601	521	0.006	0.000	0.664	0.000	0.025	0.004	0.018	0.006	0.000	0.276	0	352	0	0	821	0.0142	0.0000	21.17	9.67	2110.3
1276	0	1371976	31	116	10	13	102	59	6	115	126	24	26	42	357	694	298	1037	396	454	945	485	480	977	601	521	0.041	0.003	0.600	0.004	0.073	0.032	0.051	0.005	0.005	0.186	0	1233	0	0	1271	0.0626	0.0000	101.79	36.35	7394.6
1277	0	2559746	32	117	10	13	100	61	6	116	124	24	27	43	364	714	304	1059	396	455	940	488	484	987	599	521	0.007	0.000	0.777	0.000	0.004	0.001	0.022	0.005	0.000	0.184	0	33	0	0	1336	0.0039	0.0000	17.40	8.21	200.6
1278	1	3248396	30	115	10	13	100	58	6	113	124	25	26	43	353	691	297	1030	383	446	921	472	480	954	587	511	0.007	0.004	0.716	0.000	0.010	0.000	0.044	0.003	0.000	0.217	0	265	0	0	891	0.0062	0.0000	23.96	10.35	1587.7
1279	1	3104428	28	111	9	12	100	52	6	107	123	30	25	43	333	654	286	979	358	431	882	439	475	890	561	492	0.015	0.000	0.612	0.000	0.012	0.001	0.034	0.052	0.000	0.274	0	295	0	0	1487	0.0078	0.0000	26.81	5.32	1771.8
1280	1	3293925	27	108	9	12	100	50	5	104	121	28	24	42	325	632	278	956	347	423	873	430	469	871	554	486	0.037	0.008	0.419	0.001	0.025	0.010	0.055	0.150	0.000	0.296	0	322	0	0	442	0.0170	0.0000	88.94	55.20	1929.3
1281	1	2092856	26	104	8	11	99	48	5	100	117	27	24	42	295	596	252	889	321	404	838	409	461	820	534	470	0.057	0.023	0.010	0.000	0.022	0.004	0.011	0.778	0.000	0.095	0	89	0	0	1015	0.0147	3.3447	138.75	28.00	532.9
1282	0	3039177	25	102	8	11	99	47	5	99	115	26	24	42	281	582	241	855	308	395	820	400	456	796	522	462	0.021	0.000	0.653	0.000	0.019	0.001	0.107	0.018	0.000	0.181	0	0	0	1046	1821	0.0092	0.0000	77.97	35.99	1350.2
1283	0	25288791	51	107	27	9	102	75	17	79	70	45	19	37	228	755	182	503	317	345	561	242	309	565	329	413	0.002	0.000	0.821	0.000	0.001	0.000	0.015	0.001	0.000	0.161	0	0	0	0	1448	0.0022	0.0000	0.00	0.00	0.0
1284	0	37540688	57	120	24	11	106	84	19	92	85	45	23	43	241	788	187	511	356	366	644	293	386	662	398	477	0.006	0.000	0.733	0.000	0.000	0.000	0.007	0.000	0.000	0.253	0	0	0	0	427	0.0005	0.0266	0.00	0.00	0.0
1285	0	27243782	63	136	22	12	107	88	20	118	97	46	31	53	242	804	198	561	351	374	812	369	489	797	498	579	0.001	0.000	0.685	0.000	0.000	0.000	0.000	0.000	0.000	0.313	0	0	0	0	202	0.0001	0.0000	0.20	0.00	0.0
1286	0	20104775	58	129	20	11	103	84	17	114	92	44	29	49	226	749	199	565	333	351	709	305	427	696	436	526	0.000	0.000	0.897	0.000	0.000	0.000	0.001	0.000	0.000	0.101	0	0	0	0	407	0.0000	0.0000	0.30	0.00	0.0
1287	0	23691206	53	110	23	8	94	75	13	92	74	48	22	42	204	678	190	539	297	338	598	251	339	533	346	458	0.008	0.000	0.912	0.000	0.004	0.000	0.016	0.000	0.000	0.060	0	0	0	0	2142	0.0039	0.0844	1.23	0.23	0.0
1288	1	21070964	52	102	32	9	94	73	15	86	69	47	20	39	207	647	190	508	281	326	579	237	305	510	319	428	0.012	0.000	0.872	0.000	0.011	0.000	0.044	0.006	0.000	0.055	0	228	0	0	1669	0.0094	0.0949	4.07	2.89	610.9
1289	1	17475787	49	97	34	8	94	70	19	80	65	45	19	38	191	605	158	433	266	310	545	228	281	509	296	390	0.017	0.000	0.748	0.000	0.001	0.000	0.119	0.029	0.000	0.087	0	0	0	0	792	0.0020	0.0000	9.28	1.32	12.0
1290	1	32882411	41	95	25	9	99	72	16	74	71	41	18	33	236	748	166	473	318	349	529	231	288	579	315	379	0.008	0.000	0.847	0.000	0.001	0.000	0.038	0.000	0.000	0.105	0	0	0	0	1106	0.0020	0.0912	4.05	0.00	123.6
1291	1	27629487	36	79	31	8	86	60	18	75	67	40	20	35	179	513	121	353	236	273	474	194	230	462	246	318	0.022	0.000	0.479	0.000	0.001	0.000	0.101	0.018	0.004	0.375	0	9	0	0	745	0.0012	0.0000	9.51	1.46	18.8
1292	1	11578837	34	75	28	9	86	60	18	77	74	39	24	36	198	553	123	371	250	284	457	184	217	449	232	296	0.038	0.000	0.590	0.000	0.000	0.000	0.061	0.016	0.000	0.294	0	0	0	0	443	0.0010	0.0000	2.27	0.06	0.0
1293	1	27843517	36	81	27	10	91	65	17	76	74	39	24	35	227	630	157	424	284	333	451	189	228	476	242	303	0.026	0.000	0.810	0.000	0.001	0.000	0.044	0.008	0.000	0.111	0	21	0	0	936	0.0019	0.0718	1.68	0.79	45.5
1294	1	33333971	32	69	28	10	86	54	16	74	75	36	25	34	197	500	150	394	240	286	361	146	177	378	176	232	0.037	0.000	0.659	0.000	0.001	0.000	0.097	0.010	0.000	0.196	0	0	0	0	1203	0.0029	0.0300	1.90	0.19	0.0
1295	1	19146969	36	75	26	10	91	66	18	75	73	37	23	34	211	558	137	399	264	302	413	168	204	436	201	262	0.001	0.000	0.856	0.000	0.001	0.000	0.030	0.004	0.000	0.107	0	0	0	0	1430	0.0032	0.0000	0.59	0.05	0.0
1296	1	29171744	37	72	25	10	92	63	18	75	70	36	21	32	203	490	134	390	243	285	372	151	186	407	172	233	0.012	0.002	0.754	0.000	0.002	0.000	0.055	0.007	0.015	0.154	0	0	7	0	1173	0.0031	0.2400	6.91	3.44	126.7
1297	1	7991777	34	63	25	10	88	54	15	74	69	34	20	31	195	431	137	385	224	270	335	133	165	360	145	205	0.022	0.001	0.614	0.000	0.018	0.001	0.110	0.000	0.000	0.233	0	0	19	0	1278	0.0081	0.1251	29.09	4.91	505.1
1298	1	14451572	25	48	24	9	78	41	13	52	58	26	16	24	127	252	76	241	146	160	266	106	137	285	112	163	0.027	0.004	0.426	0.004	0.029	0.020	0.055	0.001	0.203	0.230	0	0	93	32	2391	0.0266	0.4844	45.48	25.36	1477.0
1299	1	8128080	46	95	32	8	91	67	17	78	64	41	17	36	194	580	164	440	254	303	535	211	267	477	277	370	0.020	0.001	0.780	0.000	0.015	0.001	0.021	0.023	0.000	0.138	0	579	0	0	846	0.0109	0.0000	3.83	0.60	1558.4
1300	1	6876392	51	105	30	9	97	73	14	85	67	44	20	38	210	648	196	522	285	328	562	228	297	503	310	407	0.006	0.000	0.853	0.000	0.010	0.001	0.019	0.014	0.000	0.097	0	70	0	0	1696	0.0074	0.0000	6.50	0.62	205.9
1301	1	4984585	42	83	33	7	85	63	17	66	53	35	15	33	158	450	116	328	212	251	464	176	216	418	225	309	0.066	0.059	0.360	0.005	0.063	0.017	0.135	0.076	0.122	0.097	0	666	0	0	1840	0.0493	5.6173	69.52	105.02	2023.6
1302	1	14504229	26	65	31	10	78	40	15	54	56	29	21	31	134	315	76	238	169	182	325	125	162	335	162	212	0.185	0.001	0.287	0.000	0.009	0.000	0.136	0.035	0.003	0.343	0	234	0	0	784	0.0066	0.0000	7.73	6.41	497.0
1303	1	14506563	31	70	32	8	79	48	16	56	52	28	15	30	127	318	71	236	166	180	356	139	169	356	176	235	0.137	0.003	0.257	0.000	0.014	0.000	0.201	0.045	0.011	0.333	0	423	0	0	657	0.0093	0.0689	15.11	6.29	897.5
1304	1	10668026	32	73	31	7	80	52	15	54	46	26	13	29	127	326	72	245	171	189	368	133	167	345	171	233	0.199	0.000	0.245	0.000	0.009	0.000	0.221	0.035	0.047	0.244	0	0	0	0	843	0.0048	0.0000	21.33	7.75	1253.3
1305	1	16950218	21	59	33	11	77	34	14	47	49	26	23	30	121	288	65	217	156	158	310	111	152	312	150	194	0.111	0.002	0.447	0.000	0.015	0.000	0.153	0.034	0.000	0.238	0	169	0	0	1133	0.0097	0.5900	9.09	4.61	2159.0
1306	1	16294093	26	66	32	9	78	39	14	50	50	26	20	29	123	294	68	224	162	167	327	117	159	322	156	202	0.097	0.000	0.458	0.000	0.005	0.000	0.159	0.032	0.000	0.250	0	0	0	0	1016	0.0045	0.5523	11.48	7.07	548.1
1307	1	15078770	24	64	31	10	77	37	13	49	51	25	20	29	121	284	68	230	158	164	319	116	158	318	153	194	0.012	0.000	0.543	0.000	0.007	0.000	0.041	0.035	0.000	0.363	0	0	0	0	773	0.0050	0.0000	14.22	1.02	0.0
1308	1	13940950	25	68	31	8	79	41	14	55	52	25	18	28	131	309	75	260	170	181	358	139	173	349	172	217	0.064	0.000	0.478	0.000	0.009	0.000	0.067	0.034	0.000	0.348	0	0	0	0	1451	0.0066	0.0000	14.57	0.52	54.4
1309	1	4159354	26	74	30	8	80	44	13	59	53	24	16	28	133	324	76	267	173	190	383	148	181	361	180	229	0.026	0.000	0.559	0.000	0.009	0.000	0.058	0.021	0.000	0.328	0	0	0	0	1328	0.0084	0.0000	15.45	2.07	243.9
1310	0	11784949	17	53	33	12	75	29	12	40	42	23	26	29	109	242	58	200	146	139	275	98	137	288	138	174	0.099	0.000	0.357	0.000	0.013	0.001	0.128	0.097	0.000	0.305	0	0	0	345	740	0.0077	0.0000	27.66	9.73	2176.1
1311	0	13891216	20	56	33	12	76	32	12	41	44	24	26	29	113	257	60	205	149	145	288	102	141	296	143	180	0.026	0.001	0.391	0.000	0.018	0.001	0.062	0.058	0.000	0.442	0	316	0	54	345	0.0099	0.0000	10.47	2.09	2686.7
1312	1	6275257	16	53	30	10	74	30	11	43	43	22	22	27	102	233	55	194	143	132	274	94	133	279	130	165	0.134	0.000	0.388	0.000	0.008	0.001	0.201	0.029	0.000	0.239	0	0	0	169	1178	0.0065	0.1594	68.32	20.50	1337.6
1313	0	7290697	22	62	31	10	77	36	12	48	49	24	20	28	117	273	65	227	153	156	312	114	156	312	149	188	0.022	0.002	0.534	0.001	0.032	0.004	0.071	0.040	0.000	0.294	0	420	0	103	867	0.0192	0.0000	63.74	1.64	4913.2
1314	1	9569890	21	60	30	9	76	34	11	48	46	22	20	27	111	261	62	220	150	147	306	111	153	304	145	181	0.109	0.001	0.462	0.001	0.011	0.002	0.135	0.059	0.008	0.214	0	207	0	0	351	0.0093	0.4180	54.92	4.39	2741.6
1315	1	10160498	15	50	33	12	74	26	11	39	41	23	27	29	107	228	57	190	144	136	254	93	132	279	133	168	0.116	0.000	0.409	0.000	0.009	0.000	0.191	0.039	0.042	0.194	0	0	0	260	1015	0.0043	1.2795	48.64	6.42	1625.6
1316	1	8977168	16	45	31	11	73	29	11	39	42	21	25	27	103	220	55	183	139	132	236	88	127	259	118	153	0.110	0.001	0.260	0.000	0.020	0.004	0.169	0.141	0.223	0.070	0	0	0	582	856	0.0110	4.2330	57.24	10.76	3858.3
1317	1	21374522	20	55	34	13	77	34	13	42	47	25	27	30	116	266	61	199	151	148	278	103	143	299	143	182	0.110	0.001	0.411	0.000	0.014	0.001	0.130	0.065	0.043	0.225	0	115	0	0	1169	0.0097	1.3568	17.08	6.45	1290.6
1318	1	14297984	14	50	33	12	75	24	11	38	40	23	29	30	111	245	57	186	147	140	263	96	135	288	140	174	0.097	0.000	0.321	0.000	0.012	0.000	0.163	0.124	0.128	0.155	0	0	0	0	1832	0.0092	0.9092	36.89	50.75	872.0
1319	1	16066825	16	49	31	11	73	29	12	39	43	22	24	28	105	223	57	177	139	134	236	90	129	262	123	158	0.094	0.008	0.356	0.003	0.029	0.009	0.119	0.093	0.208	0.081	0	0	0	176	1456	0.0243	3.4232	49.59	73.12	1819.8
1320	1	8363749	19	54	33	12	76	32	12	40	45	24	25	29	113	247	60	189	146	144	256	97	137	282	135	171	0.147	0.000	0.497	0.000	0.001	0.000	0.169	0.043	0.000	0.142	0	0	0	0	863	0.0018	0.3587	32.14	1.39	0.0
1321	1	12919402	21	46	29	9	70	32	13	38	45	20	18	25	91	196	52	158	119	118	198	76	122	214	89	125	0.080	0.053	0.262	0.014	0.164	0.054	0.137	0.040	0.044	0.153	0	0	0	742	3931	0.1121	4.1798	284.19	232.83	6006.7
1322	1	12228866	23	59	31	11	77	37	13	50	54	26	23	30	128	295	77	226	166	171	280	107	146	302	143	185	0.120	0.006	0.264	0.000	0.026	0.003	0.127	0.038	0.029	0.388	0	243	404	0	533	0.0136	0.8995	8.79	7.36	3628.2
1323	1	5075300	28	64	29	10	82	46	14	61	62	30	23	31	172	424	126	331	211	244	312	123	157	332	154	203	0.177	0.000	0.365	0.000	0.002	0.000	0.128	0.014	0.138	0.175	0	0	0	0	866	0.0024	3.1525	12.87	7.65	0.0
1324	1	14165444	19	34	22	8	70	31	11	37	42	19	15	21	94	172	52	159	116	107	204	80	122	221	95	131	0.019	0.016	0.478	0.002	0.029	0.004	0.181	0.012	0.060	0.199	0	0	181	0	1899	0.0196	0.0000	55.94	9.77	2625.8
1325	1	12082618	20	37	22	8	71	33	11	43	47	22	17	23	112	228	70	204	137	137	228	90	129	245	106	146	0.019	0.009	0.560	0.001	0.049	0.006	0.114	0.010	0.033	0.200	0	0	234	0	1890	0.0245	0.2483	40.81	21.93	2860.8
1326	1	2092764	16	53	30	10	74	30	11	43	43	22	22	27	101	232	54	193	142	130	275	94	133	278	130	164	0.153	0.098	0.160	0.001	0.098	0.028	0.312	0.003	0.000	0.148	0	0	0	0	3299	0.0679	0.0000	216.50	133.29	2007.0
1327	1	3346369	19	56	30	10	76	33	10	47	46	21	20	24	109	242	60	208	147	143	275	98	138	280	130	164	0.024	0.074	0.529	0.001	0.092	0.033	0.111	0.022	0.015	0.098	0	0	0	0	4216	0.0489	0.0000	188.01	222.54	397.2
1328	1	6941208	25	67	29	9	78	39	12	53	48	22	18	28	129	303	74	262	162	173	348	135	173	340	168	204	0.038	0.002	0.479	0.000	0.013	0.000	0.059	0.044	0.000	0.364	0	0	0	0	1612	0.0072	0.0000	31.72	15.09	140.4
1329	1	4632698	27	71	32	8	79	46	16	56	51	27	16	29	129	310	72	247	171	185	362	135	167	343	169	222	0.083	0.000	0.636	0.000	0.004	0.000	0.108	0.007	0.000	0.162	0	0	0	0	1987	0.0074	0.2159	8.43	1.57	249.2
1330	1	3440736	38	78	31	6	82	60	16	57	45	28	12	30	136	373	88	272	186	217	412	148	182	372	189	263	0.117	0.038	0.069	0.000	0.046	0.003	0.195	0.040	0.327	0.166	0	325	0	0	2701	0.0267	3.7783	89.08	15.58	1521.7
1331	1	3403539	40	80	33	7	84	62	18	63	50	33	14	32	147	411	104	299	201	240	438	165	201	405	209	289	0.045	0.028	0.214	0.007	0.054	0.018	0.281	0.071	0.086	0.197	0	216	0	0	1414	0.0427	2.6443	87.04	25.63	948.1
1332	1	7733033	24	63	31	11	77	38	15	52	56	27	22	30	130	297	73	225	165	173	303	116	155	319	152	198	0.170	0.004	0.331	0.000	0.023	0.005	0.123	0.057	0.000	0.287	0	566	0	0	534	0.0147	0.2586	8.42	3.94	2458.8
1333	1	1846868	27	78	28	7	82	44	12	63	53	23	15	27	138	350	82	285	179	205	414	165	196	382	194	243	0.094	0.000	0.752	0.000	0.002	0.000	0.073	0.013	0.000	0.066	0	0	0	0	398	0.0025	0.0000	44.87	0.70	213.4
1334	0	6848804	21	40	27	8	69	33	13	40	47	20	17	24	86	188	51	147	113	112	191	74	122	205	84	120	0.077	0.110	0.247	0.009	0.091	0.025	0.257	0.006	0.001	0.176	0	0	369	532	1786	0.0671	0.0000	166.46	54.97	6458.9
1335	0	10505668	22	36	26	7	68	35	14	41	47	21	16	23	85	181	50	142	111	109	185	74	123	199	81	118	0.036	0.059	0.518	0.004	0.040	0.008	0.099	0.027	0.008	0.200	0	0	51	219	2071	0.0326	0.0000	99.57	41.59	1946.4
1336	1	1550743	12	16	14	7	56	21	9	29	32	16	12	15	77	110	37	126	85	66	161	66	110	181	78	108	0.016	0.139	0.105	0.004	0.224	0.024	0.033	0.000	0.338	0.116	0	0	0	0	5824	0.1030	0.0000	202.57	50.76	3900.8
1337	1	1792278	15	22	17	7	62	24	10	36	41	19	13	18	81	129	42	135	97	81	202	80	119	216	88	128	0.054	0.026	0.406	0.000	0.139	0.018	0.115	0.003	0.026	0.213	0	0	1001	0	3025	0.0661	2.2318	93.52	25.48	18518.3
1338	0	3541112	17	30	20	8	67	29	11	40	46	20	14	19	92	154	49	161	108	98	219	86	122	233	93	136	0.012	0.002	0.457	0.001	0.027	0.006	0.071	0.003	0.291	0.130	0	0	54	0	2270	0.0152	0.0000	74.46	45.28	1045.7
1339	0	3889680	16	24	18	7	63	26	10	38	43	20	13	19	87	143	47	148	103	90	210	82	121	224	91	132	0.026	0.009	0.445	0.005	0.064	0.027	0.063	0.009	0.152	0.202	0	0	298	0	1794	0.0451	0.0000	64.06	43.40	4600.9
1340	0	1551741	15	22	17	7	62	24	10	36	41	19	13	18	82	132	43	137	98	83	204	80	119	218	88	129	0.026	0.015	0.465	0.000	0.086	0.014	0.091	0.000	0.001	0.302	0	0	378	0	2883	0.0399	0.0000	82.48	28.41	4943.0
1341	0	1830379	18	28	18	8	66	29	11	43	45	21	14	21	103	186	61	184	122	117	224	87	126	239	98	140	0.016	0.017	0.552	0.001	0.116	0.026	0.071	0.003	0.000	0.198	0	0	761	0	1684	0.0597	0.0000	76.53	22.39	9479.1
1342	1	3021219	29	55	24	9	82	47	13	65	62	28	18	29	171	364	116	333	197	223	304	116	154	320	129	187	0.031	0.020	0.622	0.005	0.026	0.017	0.079	0.000	0.016	0.184	0	0	154	0	1164	0.0297	1.3240	7.19	19.01	1881.1
1343	0	1582730	28	55	24	9	80	45	13	60	59	27	17	28	152	336	98	293	176	195	295	112	152	305	122	184	0.008	0.018	0.761	0.011	0.033	0.015	0.090	0.000	0.000	0.065	0	0	238	0	735	0.0340	0.6318	19.42	22.99	2911.6
1344	1	1952591	24	45	21	9	75	39	12	54	55	25	17	26	138	303	92	265	164	178	267	104	143	281	117	169	0.005	0.006	0.737	0.001	0.034	0.021	0.074	0.000	0.000	0.122	0	0	321	0	1053	0.0331	0.0000	33.95	34.49	3927.5
1345	1	1272811	22	42	22	9	73	38	11	52	56	25	19	25	137	307	97	265	167	183	257	103	140	275	120	164	0.028	0.019	0.768	0.001	0.025	0.001	0.116	0.003	0.000	0.039	0	0	332	0	1248	0.0184	0.0000	246.11	27.35	4067.2
1346	0	1955861	13	17	14	7	60	23	9	33	37	17	13	18	80	132	42	132	96	80	185	73	115	200	84	118	0.007	0.006	0.508	0.000	0.046	0.006	0.097	0.000	0.000	0.329	0	0	0	0	2117	0.0192	0.0000	140.01	25.83	0.0
1347	0	2160003	13	17	14	7	60	23	9	33	37	17	13	18	80	132	42	132	96	80	185	73	115	200	84	118	0.004	0.000	0.784	0.000	0.044	0.013	0.027	0.000	0.000	0.128	0	0	0	0	2345	0.0240	0.0000	125.43	19.39	0.0
1348	0	2482352	14	19	15	7	58	22	9	31	34	16	13	16	80	130	42	133	94	78	170	70	113	193	81	113	0.001	0.000	0.546	0.000	0.015	0.003	0.061	0.000	0.000	0.375	0	0	0	0	1783	0.0109	0.0000	104.83	6.40	0.0
1349	0	2606776	14	19	15	7	58	22	9	31	34	16	13	16	80	129	42	133	94	77	169	70	113	192	81	113	0.000	0.000	0.797	0.000	0.038	0.001	0.051	0.000	0.000	0.113	0	0	0	0	2526	0.0168	0.0000	102.73	12.11	0.0
1350	0	4254326	15	21	17	7	61	24	9	32	35	16	13	17	81	133	43	133	96	81	175	71	114	195	83	115	0.003	0.000	0.765	0.000	0.002	0.000	0.068	0.003	0.000	0.158	0	0	0	0	1640	0.0066	0.0000	63.88	3.22	0.0
1351	0	1927253	15	22	17	7	61	25	9	32	35	16	13	17	81	134	43	133	97	82	175	71	114	195	83	116	0.000	0.000	0.988	0.000	0.000	0.000	0.003	0.001	0.000	0.008	0	0	0	0	166	0.0005	0.0000	133.19	0.29	0.0
1352	0	3320523	17	25	19	8	66	28	10	34	37	17	13	19	83	139	44	133	100	87	184	72	116	200	85	119	0.001	0.000	0.851	0.000	0.000	0.000	0.019	0.031	0.000	0.098	0	0	0	0	2165	0.0076	0.0000	117.06	5.07	22.4
1353	0	1463347	17	25	19	8	66	28	10	34	37	17	13	19	83	139	44	133	100	87	184	72	116	200	85	119	0.000	0.006	0.828	0.000	0.057	0.011	0.036	0.008	0.000	0.054	0	0	0	0	2683	0.0150	0.0000	288.15	98.46	586.8
1354	0	1210039	15	22	18	6	62	27	12	34	40	18	15	21	77	141	42	123	96	82	186	72	118	200	84	118	0.003	0.070	0.248	0.007	0.377	0.096	0.042	0.000	0.006	0.152	0	0	0	0	9812	0.1963	0.0000	453.44	127.34	532.0
1355	0	2001715	15	22	18	6	62	27	12	34	40	18	15	21	76	141	42	122	95	81	186	72	118	200	84	118	0.017	0.027	0.544	0.000	0.171	0.032	0.045	0.000	0.004	0.160	0	0	0	0	5301	0.0841	0.0000	226.33	64.91	183.0
1356	1	2630407	24	51	26	10	75	39	13	45	48	21	16	24	110	210	62	192	138	140	223	86	128	242	106	141	0.023	0.008	0.390	0.000	0.050	0.003	0.106	0.000	0.320	0.101	0	0	388	0	2494	0.0256	0.0000	59.85	22.53	4230.5
1357	0	3520910	24	52	26	10	76	39	13	45	48	21	16	24	111	213	63	195	140	142	224	87	128	244	107	142	0.078	0.011	0.435	0.000	0.030	0.003	0.255	0.001	0.027	0.159	0	0	276	0	3113	0.0209	0.0000	29.07	13.16	2998.7
1358	0	3124272	21	46	25	9	73	35	13	43	46	21	17	24	102	202	58	175	130	128	219	84	126	236	103	139	0.128	0.047	0.342	0.000	0.047	0.005	0.158	0.003	0.009	0.262	0	0	689	0	1620	0.0293	0.0000	36.43	14.55	7494.2
1359	1	6669696	22	47	25	9	74	36	13	45	47	21	18	25	106	213	61	183	134	134	225	86	129	243	106	144	0.108	0.002	0.516	0.000	0.007	0.001	0.142	0.005	0.000	0.220	0	0	72	0	1774	0.0070	0.0000	8.68	2.43	786.0
1360	0	2312905	18	37	24	8	69	30	12	41	44	20	19	24	89	187	50	148	116	110	211	79	124	225	97	134	0.252	0.003	0.458	0.000	0.042	0.004	0.119	0.000	0.000	0.123	0	0	812	0	1351	0.0219	0.0000	31.68	5.14	8837.9
1361	0	2525075	16	44	27	9	72	29	12	41	46	23	20	27	102	219	55	170	134	129	234	88	129	252	115	151	0.110	0.004	0.593	0.002	0.068	0.010	0.080	0.000	0.002	0.130	0	0	1071	0	2806	0.0400	0.0000	24.34	9.66	11648.4
1362	0	3108449	18	48	27	9	74	31	12	44	48	24	20	28	113	243	63	191	144	144	247	94	134	266	122	160	0.290	0.000	0.351	0.000	0.010	0.002	0.150	0.000	0.000	0.197	0	0	364	0	2136	0.0088	0.0000	25.82	2.68	3955.9
1363	0	2643493	25	60	27	10	81	43	14	60	60	28	22	30	151	324	95	269	179	198	288	114	153	311	138	190	0.145	0.000	0.366	0.000	0.001	0.000	0.150	0.002	0.000	0.336	0	0	127	0	1624	0.0040	0.0000	25.85	0.58	1385.9
1364	0	1749077	23	57	27	10	79	40	13	56	57	27	22	30	141	303	87	249	170	184	278	109	148	299	134	182	0.153	0.010	0.252	0.003	0.022	0.007	0.163	0.004	0.000	0.387	0	0	467	0	1308	0.0188	4.0021	18.58	2.03	5091.3
1365	1	2515561	16	45	27	9	73	29	12	41	46	23	20	28	105	226	56	174	137	133	238	90	130	258	119	154	0.151	0.001	0.345	0.000	0.026	0.001	0.216	0.005	0.000	0.253	0	0	1108	0	1446	0.0162	0.0000	28.65	8.96	5584.8
1366	0	1868757	20	56	32	12	77	33	12	41	46	24	23	27	114	243	60	188	146	146	249	95	134	272	129	165	0.050	0.000	0.673	0.000	0.020	0.001	0.099	0.005	0.000	0.152	0	0	1141	0	1140	0.0150	0.0000	14.85	4.07	5434.9
1367	0	1091692	21	57	33	12	77	34	12	41	46	24	23	27	115	245	61	190	147	147	250	96	135	274	130	166	0.031	0.000	0.632	0.000	0.002	0.000	0.181	0.011	0.000	0.143	0	0	1007	0	2011	0.0146	0.0000	13.48	25.53	4591.5
1368	0	4365339	20	56	33	12	76	33	12	41	45	24	23	27	113	241	60	187	146	145	247	95	134	272	129	165	0.057	0.000	0.433	0.000	0.002	0.000	0.241	0.009	0.000	0.257	0	0	47	357	371	0.0049	0.0000	29.12	2.83	580.3
1369	0	2122349	18	39	26	10	70	30	12	40	44	21	20	25	94	205	53	156	123	120	211	80	125	226	100	133	0.060	0.000	0.482	0.000	0.013	0.000	0.225	0.002	0.000	0.219	0	0	1191	0	1777	0.0165	0.0000	87.65	2.94	5325.0
1370	0	1647220	17	35	25	9	69	29	12	40	44	20	19	25	89	196	51	149	118	114	202	76	123	215	93	126	0.021	0.018	0.560	0.007	0.107	0.043	0.078	0.000	0.000	0.166	0	0	862	975	2658	0.0782	0.0000	199.40	100.32	6167.8
1371	0	1940027	20	34	24	7	69	32	13	41	44	20	16	23	86	181	50	145	113	108	192	75	122	205	85	121	0.017	0.032	0.581	0.000	0.105	0.007	0.091	0.001	0.008	0.158	0	0	0	1848	2503	0.0527	0.0000	214.78	42.38	2478.5
1372	0	2661197	20	33	24	7	69	32	13	41	44	20	16	22	86	177	50	144	112	107	191	75	122	204	84	120	0.028	0.006	0.616	0.000	0.085	0.033	0.109	0.019	0.000	0.105	0	0	0	864	3291	0.0581	0.0000	276.86	71.54	768.1
1373	0	1778188	20	33	24	7	69	32	13	41	44	20	16	22	86	177	50	144	112	107	191	75	122	204	84	120	0.013	0.020	0.634	0.000	0.137	0.037	0.097	0.000	0.000	0.062	0	0	0	871	4495	0.0818	0.0000	376.60	70.04	664.1
1374	0	2159591	21	31	23	7	68	33	13	38	46	20	15	22	80	163	47	132	104	100	183	74	122	197	79	115	0.040	0.008	0.529	0.006	0.098	0.040	0.116	0.000	0.003	0.160	0	0	0	1322	3801	0.0777	0.0000	320.61	100.34	1672.6
1375	0	11318333	24	34	25	7	68	35	14	38	51	20	14	23	78	164	48	129	102	103	173	71	122	183	70	109	0.021	0.019	0.611	0.003	0.046	0.005	0.091	0.006	0.086	0.112	0	0	0	535	1671	0.0301	0.0000	135.35	43.99	871.5
1376	0	9127231	26	38	28	6	68	37	14	38	52	21	13	21	75	157	48	123	97	101	157	68	120	172	62	101	0.023	0.089	0.339	0.006	0.234	0.071	0.100	0.014	0.058	0.068	0	0	0	1074	6391	0.1473	0.1096	409.68	293.97	2922.4
1377	0	1237244	23	41	26	6	69	35	14	38	52	21	11	21	73	154	48	120	93	98	161	65	119	165	65	99	0.019	0.085	0.177	0.001	0.350	0.091	0.052	0.000	0.018	0.207	0	0	0	1330	8037	0.1947	0.0000	431.42	127.31	1912.8
1378	0	1360189	23	41	26	6	69	35	14	38	52	21	11	21	73	154	48	120	93	98	161	65	119	165	65	99	0.002	0.033	0.012	0.138	0.423	0.369	0.003	0.000	0.009	0.012	0	0	784	3087	14713	0.5183	0.0000	1139.79	809.39	20934.5
1379	0	3233355	26	38	28	6	68	37	14	38	52	21	13	21	75	157	48	123	97	101	155	68	120	172	61	101	0.008	0.157	0.080	0.050	0.424	0.182	0.026	0.013	0.009	0.051	0	0	245	2243	10448	0.3306	0.0000	917.33	694.38	14734.0
1380	0	2243598	25	41	28	7	68	37	14	39	53	21	13	21	76	164	48	129	98	102	163	68	118	176	62	102	0.007	0.117	0.133	0.086	0.274	0.173	0.073	0.003	0.039	0.095	0	0	815	448	6971	0.3024	0.0000	658.87	912.20	14479.9
1381	0	7383780	24	39	26	7	68	36	14	40	51	21	14	23	81	174	49	137	105	106	176	71	120	187	71	110	0.046	0.034	0.449	0.010	0.082	0.028	0.137	0.001	0.005	0.207	0	0	468	325	2988	0.0671	0.0000	176.57	110.85	8788.8
1382	0	1827627	24	44	27	8	68	36	14	41	54	21	13	22	78	171	49	135	100	103	171	67	115	180	63	103	0.016	0.044	0.795	0.002	0.051	0.010	0.062	0.000	0.000	0.020	0	0	0	0	1855	0.0374	1.0943	189.46	34.62	0.0
1383	0	1581685	23	45	28	8	69	34	14	40	50	21	15	23	83	181	50	144	108	109	183	71	118	195	75	113	0.058	0.059	0.323	0.000	0.263	0.009	0.137	0.001	0.000	0.151	0	0	0	0	8752	0.1010	0.6322	469.87	115.57	0.0
1384	0	848967	22	48	29	9	71	33	12	39	44	20	16	24	93	201	53	165	121	121	193	72	120	205	81	119	0.055	0.071	0.100	0.006	0.436	0.107	0.130	0.000	0.036	0.057	0	0	0	2044	9445	0.2346	5.8895	926.97	140.68	9846.7
1385	0	2609723	20	47	30	10	72	32	12	39	43	20	18	24	97	209	54	174	128	126	206	76	121	219	90	127	0.159	0.013	0.157	0.012	0.060	0.022	0.396	0.008	0.017	0.157	0	0	0	141	3704	0.0545	0.0000	163.69	96.99	5253.8
1386	0	1353550	17	23	19	6	63	29	11	35	41	18	15	21	75	138	42	119	94	83	178	71	119	191	78	112	0.009	0.163	0.023	0.000	0.081	0.002	0.035	0.000	0.069	0.618	0	0	0	0	10642	0.0654	0.0000	0.00	0.00	0.0
1387	1	3788095	18	44	31	11	73	31	11	39	42	21	22	26	101	215	55	179	135	130	224	83	125	244	107	143	0.132	0.005	0.360	0.000	0.017	0.002	0.301	0.024	0.000	0.159	0	0	0	0	2177	0.0089	0.2640	76.20	11.72	772.6
1388	1	2429279	17	47	30	10	72	30	10	40	42	20	24	26	101	211	55	178	137	130	222	79	124	237	105	136	0.181	0.017	0.336	0.000	0.060	0.002	0.248	0.009	0.009	0.140	0	0	0	0	2900	0.0288	0.4116	79.08	23.31	4202.8
1389	0	1685785	17	49	31	10	72	29	10	41	42	20	24	27	102	212	56	179	138	131	225	80	124	240	107	137	0.225	0.000	0.413	0.000	0.025	0.000	0.246	0.000	0.000	0.091	0	0	0	0	2074	0.0099	0.0000	176.70	80.64	1629.8
1390	0	2243187	17	52	32	11	73	28	10	41	42	21	24	28	104	218	57	184	141	134	243	88	127	263	122	154	0.211	0.006	0.455	0.000	0.034	0.000	0.220	0.000	0.000	0.073	0	0	0	0	1686	0.0150	0.0000	91.19	36.99	2159.3
1391	0	1123519	17	52	31	11	73	29	10	42	41	20	23	27	105	217	57	185	142	135	242	86	125	259	120	153	0.038	0.000	0.381	0.000	0.016	0.001	0.450	0.006	0.000	0.108	0	0	0	0	2256	0.0120	0.0000	160.00	14.30	1635.7
1392	1	2580640	17	52	32	11	73	28	10	41	42	21	24	28	105	220	57	185	142	135	247	90	128	268	125	158	0.202	0.001	0.572	0.000	0.001	0.000	0.144	0.000	0.000	0.080	0	0	0	0	1660	0.0016	0.0000	66.08	4.67	198.7
1393	1	1181796	17	52	32	11	73	29	10	41	42	21	23	27	105	218	57	185	142	135	244	88	126	262	122	155	0.128	0.015	0.155	0.000	0.040	0.002	0.406	0.000	0.015	0.239	0	0	0	0	3654	0.0299	0.0000	227.22	14.80	2349.4
1394	0	1876182	17	52	32	11	73	29	10	41	42	21	23	27	105	218	57	185	142	135	243	87	126	261	121	154	0.189	0.027	0.284	0.005	0.026	0.003	0.248	0.000	0.003	0.214	0	0	0	0	2922	0.0227	0.0000	151.44	42.67	2077.0
1395	0	2428423	17	53	31	10	74	30	10	43	42	21	22	25	103	222	56	189	142	133	251	88	127	262	121	154	0.102	0.112	0.129	0.006	0.280	0.036	0.158	0.000	0.009	0.169	0	0	0	0	7634	0.1420	0.0000	462.89	180.83	2232.2
1396	1	3034325	16	53	31	10	74	30	11	43	43	22	22	27	102	228	55	191	142	131	267	93	131	275	128	162	0.098	0.029	0.263	0.001	0.108	0.016	0.234	0.016	0.000	0.235	0	0	0	0	5380	0.0555	0.3296	288.08	167.98	1890.0
1397	0	2509096	18	54	30	10	75	32	10	46	45	21	20	23	103	224	56	192	142	133	256	89	128	266	121	154	0.058	0.009	0.538	0.001	0.067	0.016	0.256	0.006	0.001	0.048	0	0	0	0	2443	0.0387	0.0000	262.43	21.52	1015.0
1398	0	2365016	18	54	30	10	75	32	10	46	45	21	20	23	103	224	56	192	142	133	256	89	128	266	121	154	0.176	0.004	0.548	0.000	0.039	0.002	0.175	0.000	0.000	0.056	0	0	0	0	2631	0.0190	0.4228	140.60	22.22	1412.3
1399	0	2012259	20	58	29	9	76	34	10	49	48	22	19	24	114	251	63	219	150	150	282	103	143	286	133	169	0.205	0.025	0.442	0.000	0.109	0.007	0.151	0.000	0.000	0.060	0	0	0	0	4561	0.0475	0.0000	118.70	74.01	1708.9
1400	0	2885717	21	60	29	9	77	35	10	53	52	22	18	23	125	264	70	252	157	164	302	118	158	303	142	183	0.194	0.000	0.286	0.000	0.059	0.001	0.339	0.003	0.000	0.117	0	0	0	0	2376	0.0215	0.3465	71.04	17.36	1534.5
1401	1	3041188	22	62	29	9	77	36	10	51	50	22	19	25	123	274	69	242	157	165	305	115	156	303	143	181	0.172	0.088	0.322	0.000	0.104	0.005	0.104	0.025	0.000	0.180	0	687	0	0	2496	0.0479	0.0000	108.27	64.53	9272.8
1402	1	2363054	22	62	29	9	77	36	10	51	50	22	19	25	123	276	69	240	157	165	305	115	156	303	143	181	0.100	0.015	0.633	0.000	0.028	0.002	0.107	0.000	0.003	0.113	0	293	0	0	2021	0.0146	0.0000	110.34	20.43	3711.9
1403	0	3076651	22	62	29	9	77	36	10	50	49	22	19	26	120	274	67	236	155	161	307	115	156	305	144	182	0.098	0.034	0.557	0.000	0.069	0.006	0.085	0.018	0.002	0.131	0	568	0	0	2640	0.0383	0.0000	166.76	12.96	7171.7
1404	0	2220599	24	66	29	9	78	38	11	52	49	22	18	28	127	297	72	257	161	170	343	132	170	335	165	202	0.165	0.000	0.490	0.000	0.009	0.001	0.237	0.002	0.000	0.097	0	0	0	0	1932	0.0098	0.0000	105.68	6.59	1179.3
1405	0	2498334	26	69	29	9	79	40	12	54	49	22	17	28	136	317	78	277	167	183	362	144	179	352	176	212	0.211	0.024	0.432	0.000	0.048	0.011	0.117	0.006	0.004	0.147	0	0	0	0	3056	0.0278	0.0000	108.47	29.96	782.6
1406	0	3014693	25	69	30	8	79	40	13	55	52	24	17	28	133	313	76	268	170	183	362	142	177	352	175	217	0.143	0.000	0.462	0.000	0.013	0.002	0.106	0.045	0.000	0.229	0	0	0	0	2234	0.0109	0.0000	65.92	3.47	438.2
1407	1	3136160	27	78	29	8	81	44	12	61	54	22	15	28	136	336	78	281	175	196	401	162	193	378	191	238	0.120	0.000	0.518	0.000	0.006	0.000	0.227	0.002	0.000	0.128	0	0	0	0	1227	0.0088	0.0000	19.86	2.16	541.6
1408	0	2350441	27	78	29	8	81	44	12	61	54	22	15	28	136	337	78	281	175	196	402	162	193	378	191	238	0.072	0.000	0.638	0.000	0.003	0.000	0.129	0.007	0.000	0.151	0	0	0	0	1340	0.0041	0.0000	24.01	1.24	153.4
1409	0	1595900	27	81	28	7	83	44	10	67	55	22	15	27	146	375	92	299	186	220	438	181	210	400	209	258	0.041	0.000	0.765	0.000	0.002	0.000	0.127	0.002	0.000	0.064	0	0	0	0	158	0.0011	0.0000	47.95	0.48	60.7
1410	0	1693556	28	82	28	7	83	45	11	68	54	23	15	27	147	378	92	300	186	222	437	178	210	399	210	258	0.093	0.000	0.622	0.000	0.000	0.000	0.118	0.006	0.000	0.160	0	0	0	0	87	0.0002	0.0000	29.61	0.74	50.5
1411	1	2369361	30	84	29	7	82	47	12	69	53	25	14	27	148	385	91	302	186	227	436	173	210	395	211	257	0.055	0.000	0.583	0.000	0.001	0.000	0.104	0.006	0.000	0.251	0	0	0	0	724	0.0038	0.0000	33.18	0.80	212.9
1412	0	2287281	30	85	29	7	82	47	12	70	54	25	14	27	151	392	95	309	187	231	442	175	211	395	212	259	0.127	0.000	0.619	0.000	0.006	0.000	0.082	0.023	0.000	0.143	0	0	0	0	965	0.0055	0.0000	33.84	65.89	273.6
1413	0	2566677	30	90	26	7	86	45	8	75	58	24	16	27	173	441	123	362	194	256	483	188	216	397	220	270	0.103	0.000	0.577	0.000	0.002	0.000	0.171	0.000	0.000	0.148	0	0	0	0	1458	0.0074	0.0000	45.95	1.86	182.0
1414	0	2277526	30	90	26	7	86	45	8	75	58	24	16	27	173	441	123	362	194	256	484	188	216	397	221	270	0.101	0.000	0.497	0.000	0.002	0.000	0.186	0.000	0.000	0.213	0	0	0	0	2412	0.0072	0.0000	24.55	6.86	102.2
1415	1	3992791	30	91	26	7	86	45	9	74	56	23	16	26	171	437	117	357	194	254	483	186	215	398	220	271	0.115	0.000	0.442	0.000	0.017	0.001	0.256	0.002	0.000	0.166	0	0	0	0	3091	0.0184	0.0000	32.07	39.49	384.1
1416	0	1658997	29	93	26	7	85	45	9	73	54	20	15	25	170	433	109	353	195	254	490	184	218	403	224	274	0.157	0.000	0.560	0.000	0.005	0.001	0.167	0.002	0.005	0.103	0	0	0	0	772	0.0100	0.0000	22.31	2.18	0.0
1417	0	2191324	30	91	26	7	85	45	9	74	56	23	16	26	170	437	115	355	194	253	482	184	214	397	219	270	0.083	0.000	0.487	0.000	0.005	0.000	0.265	0.000	0.000	0.160	0	0	0	0	2154	0.0078	0.0000	37.11	2.95	159.6
1418	0	2713626	30	88	27	7	84	46	10	73	56	24	15	27	163	419	110	338	191	245	464	182	214	396	216	265	0.095	0.000	0.647	0.000	0.005	0.000	0.198	0.000	0.000	0.055	0	0	0	0	1339	0.0073	0.0000	28.77	16.69	279.4
1419	0	2745654	30	84	29	7	82	47	12	69	53	25	14	27	148	385	91	302	186	227	436	173	210	395	211	257	0.011	0.000	0.789	0.000	0.001	0.000	0.069	0.000	0.000	0.131	0	0	0	0	1185	0.0045	0.0000	28.46	0.86	280.5
1420	0	2748760	29	81	28	7	82	46	12	67	52	25	14	27	143	373	87	294	184	219	426	165	202	386	202	249	0.018	0.000	0.594	0.000	0.004	0.000	0.270	0.002	0.000	0.113	0	0	0	0	1745	0.0062	0.0000	33.67	2.55	290.4
1421	0	3021201	28	74	27	7	82	45	13	61	50	24	14	27	130	337	75	270	177	198	399	143	181	359	176	228	0.120	0.000	0.543	0.000	0.005	0.000	0.271	0.000	0.000	0.061	0	0	0	0	2368	0.0096	0.0000	40.52	6.10	229.3
1422	0	1702307	28	74	27	7	82	45	13	61	50	24	14	27	130	337	75	270	177	198	399	143	181	359	176	228	0.089	0.000	0.663	0.000	0.006	0.000	0.117	0.000	0.000	0.125	0	0	0	0	528	0.0045	0.0000	9.12	1.57	110.0
1423	1	2644144	27	71	32	8	79	46	16	56	51	27	16	29	129	308	72	245	170	184	359	134	166	342	168	222	0.054	0.000	0.606	0.000	0.000	0.000	0.246	0.000	0.000	0.094	0	0	0	0	775	0.0011	1.1346	15.14	2.29	0.0
1424	1	2454526	25	67	32	10	78	40	14	51	51	26	19	29	124	293	69	228	164	170	331	118	159	322	156	201	0.132	0.000	0.498	0.000	0.001	0.000	0.186	0.003	0.000	0.180	0	0	0	0	788	0.0005	0.4074	7.41	3.45	0.0
1425	0	1921703	28	70	32	8	78	46	15	54	49	27	15	29	126	313	70	240	169	181	348	128	166	339	167	221	0.172	0.000	0.518	0.000	0.000	0.000	0.178	0.025	0.000	0.107	0	0	0	0	555	0.0012	0.0000	12.20	3.79	0.0
1426	0	2545100	28	73	32	7	79	53	17	57	47	26	12	29	128	323	72	253	176	194	363	134	168	348	172	232	0.150	0.000	0.532	0.000	0.000	0.000	0.232	0.000	0.000	0.086	0	0	0	0	0	0.0000	0.0000	32.77	0.49	0.0
1427	1	2103919	28	73	32	7	79	53	17	57	47	26	12	29	128	323	72	253	176	194	363	134	168	348	172	232	0.083	0.000	0.597	0.000	0.003	0.000	0.117	0.000	0.000	0.200	0	0	0	0	1685	0.0036	0.0000	52.05	6.82	0.0
1428	1	1757284	32	77	29	5	79	50	17	55	43	22	11	28	131	358	78	276	181	214	381	131	173	347	167	231	0.207	0.000	0.510	0.000	0.003	0.000	0.146	0.000	0.007	0.127	0	0	0	0	2732	0.0045	1.1381	36.43	1.13	0.0
1429	1	2574333	33	77	29	5	79	50	17	55	42	22	11	28	131	362	79	279	182	216	383	131	174	347	166	231	0.260	0.000	0.307	0.000	0.001	0.000	0.179	0.000	0.000	0.253	0	0	0	0	1097	0.0020	0.0000	28.50	6.05	0.0
1430	0	2859448	32	77	29	5	79	50	17	55	43	22	11	28	131	358	78	276	181	213	381	131	173	347	167	231	0.064	0.000	0.613	0.000	0.001	0.000	0.214	0.000	0.000	0.109	0	0	0	0	2721	0.0057	0.0000	26.68	6.97	196.4
1431	0	2003671	28	73	32	7	79	53	17	57	47	26	12	29	128	324	72	253	176	194	364	134	168	348	172	232	0.114	0.000	0.415	0.000	0.029	0.003	0.269	0.003	0.063	0.104	0	0	0	0	3522	0.0169	0.0000	52.82	6.51	342.2
1432	1	3852363	39	85	35	6	84	62	17	69	55	37	15	33	163	470	114	330	223	265	487	185	227	442	235	319	0.067	0.002	0.569	0.000	0.010	0.000	0.114	0.045	0.022	0.171	0	0	0	0	1510	0.0072	3.1150	9.87	13.50	0.0
1433	0	1999092	37	85	35	6	83	60	18	69	53	37	15	33	159	455	105	311	221	264	482	182	222	445	230	310	0.067	0.000	0.637	0.000	0.001	0.000	0.117	0.000	0.008	0.170	0	0	0	0	282	0.0038	0.0000	16.60	6.50	0.0
1434	1	3001815	38	86	35	6	84	61	18	70	55	38	15	34	163	470	112	325	225	269	491	187	228	450	237	319	0.013	0.000	0.873	0.000	0.001	0.000	0.049	0.007	0.000	0.057	0	0	0	0	367	0.0019	0.0000	12.61	1.85	0.0
1435	0	3034926	37	85	33	6	83	59	19	69	54	35	14	32	163	469	113	327	217	266	481	180	221	438	228	305	0.110	0.000	0.618	0.000	0.000	0.000	0.151	0.000	0.000	0.121	0	0	0	0	0	0.0015	0.0000	8.07	0.05	0.0
1436	0	2581242	37	85	30	7	83	56	19	67	54	31	12	30	163	468	116	338	208	261	470	169	211	415	214	286	0.099	0.000	0.622	0.000	0.003	0.000	0.133	0.001	0.000	0.142	0	0	0	0	2438	0.0079	0.0000	11.33	3.76	68.6
1437	1	2054667	38	86	30	7	84	58	20	68	56	33	12	31	169	488	124	349	211	269	479	177	219	430	225	299	0.089	0.000	0.654	0.000	0.010	0.000	0.051	0.002	0.000	0.193	0	82	0	0	2037	0.0104	0.0000	16.21	3.07	451.1
1438	0	1460227	40	89	30	7	86	61	19	71	58	35	13	32	176	515	136	379	224	279	493	186	232	442	240	318	0.024	0.007	0.643	0.000	0.043	0.008	0.063	0.002	0.000	0.210	0	607	0	0	2249	0.0251	0.0000	29.72	9.36	1631.0
1439	0	2523671	24	44	27	8	75	35	12	40	52	20	13	22	80	165	49	142	103	107	178	66	116	182	64	102	0.019	0.037	0.692	0.000	0.054	0.007	0.048	0.010	0.016	0.116	0	0	0	0	4470	0.0301	0.0000	82.76	2.56	0.0
1440	0	1921023	23	44	28	9	73	34	11	42	49	20	17	24	85	175	50	150	112	113	186	68	118	192	74	111	0.143	0.041	0.398	0.000	0.068	0.001	0.099	0.000	0.078	0.172	0	0	0	0	2163	0.0390	0.0000	181.28	31.85	0.0
1441	0	2469832	20	47	28	9	72	31	11	44	47	20	20	25	92	188	52	163	124	122	200	71	120	207	88	119	0.175	0.027	0.238	0.000	0.030	0.001	0.237	0.020	0.009	0.263	0	0	0	0	2452	0.0272	0.0000	103.65	15.42	0.0
1442	0	2495990	21	45	29	9	71	32	11	40	44	20	19	24	96	199	54	170	126	125	199	71	117	207	83	118	0.066	0.000	0.592	0.000	0.073	0.004	0.121	0.003	0.000	0.141	0	0	0	0	4963	0.0336	0.0000	90.70	7.47	1952.6
1443	0	2474714	22	46	28	9	70	33	12	39	45	20	15	23	90	195	53	162	117	119	188	69	118	196	73	112	0.036	0.001	0.633	0.007	0.074	0.017	0.064	0.004	0.000	0.165	0	0	0	0	4802	0.0474	0.0000	19.56	12.51	0.0
1444	0	1376111	23	41	26	7	70	35	13	39	52	20	12	22	75	160	48	132	96	100	174	65	118	179	61	100	0.084	0.006	0.633	0.005	0.065	0.013	0.021	0.017	0.001	0.156	0	0	0	0	5394	0.0408	0.0000	19.26	1.20	0.0
1445	0	1610529	23	42	27	8	72	35	13	40	52	20	13	22	77	163	48	136	99	103	176	66	117	180	63	101	0.056	0.013	0.621	0.004	0.064	0.010	0.102	0.010	0.000	0.120	0	0	0	0	4301	0.0377	0.0000	16.45	9.02	0.0
1446	0	2255887	23	42	29	9	71	33	12	40	44	20	17	23	94	193	54	168	123	124	194	69	115	200	77	114	0.084	0.004	0.681	0.006	0.018	0.008	0.127	0.002	0.001	0.071	0	0	0	0	3066	0.0238	0.0000	11.79	0.83	0.0
1447	0	1961080	22	43	29	9	71	33	12	40	44	20	18	23	94	194	54	168	124	124	196	70	116	203	80	116	0.198	0.003	0.340	0.000	0.049	0.001	0.215	0.036	0.010	0.149	0	0	0	0	3692	0.0259	0.0000	80.58	18.43	1631.4
1448	0	1679110	23	42	29	9	71	33	12	40	44	20	17	23	93	192	54	167	123	123	194	69	115	200	77	114	0.139	0.000	0.244	0.000	0.085	0.002	0.136	0.036	0.255	0.103	0	0	0	0	2998	0.0386	0.0000	162.10	27.61	1257.5
1449	0	3581258	23	43	28	8	73	34	12	40	49	20	15	23	85	176	51	152	111	113	185	67	116	190	70	107	0.056	0.016	0.440	0.000	0.063	0.006	0.089	0.036	0.120	0.175	0	0	0	0	2993	0.0369	0.0000	115.03	34.64	1108.3
1450	0	1926488	24	44	27	8	75	35	12	40	52	20	13	22	80	165	49	142	103	107	178	66	116	182	64	102	0.012	0.000	0.754	0.000	0.026	0.005	0.051	0.000	0.006	0.145	0	0	0	0	3307	0.0177	0.0000	107.93	33.56	441.5
1451	1	3133126	26	61	27	10	82	45	14	62	62	28	23	31	157	336	100	281	184	206	295	116	156	317	141	194	0.158	0.000	0.454	0.000	0.006	0.001	0.157	0.014	0.027	0.183	0	0	31	0	1993	0.0075	0.9575	9.66	6.42	340.8
1452	1	16019273	19	84	20	10	99	57	18	74	76	25	17	32	270	498	199	671	293	402	814	301	386	795	311	420	0.005	0.000	0.758	0.000	0.003	0.000	0.078	0.000	0.000	0.156	0	0	0	0	479	0.0022	0.0000	27.45	2.39	1162.1
1453	0	28247154	30	99	27	12	116	71	20	78	66	23	13	34	283	491	212	728	329	419	841	271	420	629	306	399	0.033	0.003	0.754	0.000	0.019	0.001	0.070	0.001	0.000	0.118	0	0	218	21	630	0.0084	0.0000	12.10	7.26	608.5
1454	0	33508638	21	76	24	9	97	57	18	77	74	22	15	30	281	504	213	700	283	396	867	288	398	751	325	394	0.009	0.000	0.821	0.000	0.001	0.000	0.048	0.000	0.001	0.120	0	0	0	0	523	0.0018	0.0000	7.69	1.19	15.2
1455	0	21163701	33	102	28	12	112	71	21	74	75	24	16	41	302	549	237	774	329	426	917	308	495	775	412	414	0.002	0.000	0.910	0.000	0.000	0.000	0.005	0.000	0.000	0.083	0	0	0	0	0	0.0000	0.0000	1.77	0.00	0.0
1456	0	19249641	18	81	19	9	95	52	17	75	71	24	16	31	258	480	189	646	278	375	724	279	337	746	259	399	0.003	0.000	0.838	0.000	0.003	0.000	0.013	0.000	0.000	0.143	0	0	0	0	381	0.0016	0.0000	19.20	0.62	743.0
1457	0	8091574	17	80	19	9	94	51	16	74	69	25	16	31	274	514	198	681	280	370	744	300	355	791	280	426	0.006	0.000	0.807	0.000	0.007	0.002	0.020	0.000	0.000	0.158	0	0	0	0	381	0.0044	0.0000	1.85	0.02	1600.3
1458	0	33339996	23	77	25	9	94	64	17	70	72	20	16	32	280	499	215	717	277	386	827	268	399	708	331	362	0.029	0.000	0.871	0.000	0.001	0.000	0.025	0.006	0.008	0.060	0	0	0	0	307	0.0009	0.0600	3.45	1.53	171.1
1459	1	29761608	33	84	23	10	95	63	19	77	69	33	16	31	220	446	141	465	248	295	471	186	224	525	186	290	0.007	0.000	0.798	0.000	0.003	0.001	0.033	0.002	0.000	0.156	0	0	0	0	1055	0.0025	0.0672	7.53	1.96	38.2
1460	1	26829190	33	69	25	9	87	53	16	77	69	34	17	30	179	367	115	359	196	227	351	136	170	384	143	215	0.005	0.000	0.789	0.000	0.002	0.000	0.059	0.017	0.005	0.122	0	0	0	0	1097	0.0022	0.5964	7.55	0.64	53.9
1461	0	35924442	17	96	19	9	105	58	16	67	63	22	20	39	290	554	213	739	292	378	790	322	380	848	300	453	0.002	0.000	0.851	0.001	0.004	0.003	0.000	0.001	0.000	0.138	0	0	0	0	310	0.0048	0.0000	0.01	0.12	1269.1
1462	0	46960374	38	120	27	14	122	73	26	82	94	35	18	55	306	614	252	796	384	461	1098	396	656	993	570	559	0.001	0.000	0.842	0.000	0.000	0.000	0.000	0.000	0.000	0.156	0	0	0	0	7	0.0003	0.0000	0.01	0.00	69.9
1463	0	3660235	18	83	19	8	95	52	16	74	70	26	15	30	286	535	203	696	284	368	714	299	350	779	278	419	0.001	0.000	0.992	0.000	0.000	0.000	0.000	0.000	0.000	0.007	0	0	0	0	0	0.0000	0.0000	0.14	0.00	0.0
1464	0	41098356	48	134	27	19	129	76	28	92	105	34	18	52	317	676	286	809	378	454	1095	431	625	1003	561	577	0.005	0.000	0.693	0.000	0.000	0.000	0.007	0.004	0.000	0.292	0	0	0	0	0	0.0000	0.0000	0.00	0.00	0.0
1465	0	24977240	19	104	19	9	106	57	16	66	61	22	19	38	306	601	221	771	322	385	757	316	359	835	285	447	0.001	0.000	0.761	0.000	0.000	0.000	0.000	0.000	0.000	0.238	0	0	0	0	12	0.0000	0.0000	0.02	0.00	0.0
1466	0	41176222	23	81	26	10	96	67	18	68	69	21	17	34	279	504	213	709	274	395	847	278	427	739	359	378	0.008	0.000	0.862	0.000	0.000	0.000	0.022	0.003	0.000	0.104	0	0	0	0	379	0.0010	0.0000	0.01	0.00	256.9
1467	0	28630565	22	98	20	8	102	58	17	68	63	23	15	32	295	580	208	704	332	392	699	292	333	772	268	415	0.001	0.000	0.972	0.000	0.002	0.000	0.000	0.000	0.000	0.024	0	0	0	0	392	0.0016	0.0000	0.02	0.00	0.0
1468	1	17675422	36	81	21	9	93	61	19	80	68	38	16	31	216	497	139	449	257	302	450	181	219	508	209	284	0.004	0.000	0.873	0.000	0.000	0.000	0.019	0.016	0.000	0.089	0	0	0	0	557	0.0006	0.1132	0.00	0.00	0.0
1469	1	11525622	39	81	23	9	96	72	22	81	73	44	21	32	214	501	140	436	244	287	428	172	211	485	208	270	0.003	0.000	0.913	0.000	0.000	0.000	0.015	0.000	0.000	0.069	0	0	0	0	1195	0.0012	0.5206	4.05	0.00	233.2
1470	0	31146857	19	76	22	8	93	61	19	69	64	21	15	32	260	485	192	670	271	367	839	288	420	778	349	415	0.002	0.000	0.940	0.000	0.000	0.000	0.008	0.018	0.000	0.032	0	0	0	0	38	0.0003	0.0000	0.00	0.00	43.5
1471	0	31394547	16	93	18	8	102	60	15	64	60	20	19	39	282	519	199	708	280	364	759	300	367	823	288	438	0.001	0.000	0.925	0.000	0.000	0.000	0.001	0.000	0.000	0.074	0	0	0	0	356	0.0001	0.0000	0.02	0.03	169.2
1472	1	31374583	36	100	22	9	98	67	19	67	54	31	13	31	260	560	165	513	331	352	560	236	278	649	257	359	0.001	0.000	0.921	0.000	0.000	0.000	0.011	0.001	0.000	0.066	0	0	0	0	119	0.0005	0.0000	0.00	0.00	0.0
1473	1	15186816	35	92	20	8	93	62	19	66	51	34	14	30	270	659	164	467	374	362	492	214	257	606	263	333	0.001	0.000	0.861	0.000	0.000	0.000	0.009	0.000	0.000	0.129	0	0	0	0	0	0.0000	0.0000	0.00	0.00	0.0
1474	1	22746558	40	91	23	10	100	77	19	72	72	40	20	32	253	705	154	454	325	362	441	195	239	529	255	309	0.001	0.000	0.869	0.000	0.002	0.000	0.007	0.000	0.000	0.120	0	0	0	0	1370	0.0026	0.0000	0.27	0.01	250.4
1475	1	23200822	39	92	19	7	98	67	17	64	67	38	15	29	257	700	155	447	349	357	422	193	229	537	252	292	0.006	0.000	0.952	0.000	0.000	0.000	0.008	0.000	0.000	0.033	0	0	0	0	695	0.0002	0.0000	0.00	0.00	0.0
1476	0	42103842	20	93	18	9	100	61	17	69	65	22	19	37	286	528	198	703	297	374	826	315	408	870	331	466	0.004	0.000	0.951	0.000	0.000	0.000	0.002	0.005	0.000	0.037	0	0	0	0	0	0.0000	0.0000	0.01	0.00	0.0
1477	0	29572169	27	99	22	12	106	67	26	74	78	26	17	38	307	626	232	767	349	439	988	360	508	910	438	507	0.001	0.000	0.719	0.000	0.000	0.000	0.000	0.002	0.000	0.278	0	0	0	0	0	0.0000	0.0000	0.00	0.00	0.0
1478	0	32008885	50	137	24	22	125	78	25	76	84	26	20	43	302	610	213	765	337	416	940	375	484	913	414	506	0.001	0.000	0.645	0.000	0.000	0.000	0.000	0.000	0.000	0.353	0	0	0	0	0	0.0000	0.0000	0.00	0.00	0.0
1479	0	39718664	25	102	20	9	103	60	16	66	62	23	16	34	286	574	196	678	315	361	728	306	350	809	293	436	0.002	0.000	0.590	0.000	0.000	0.000	0.000	0.002	0.000	0.406	0	0	0	0	43	0.0000	0.0000	0.01	0.00	0.0
1480	0	46438387	36	109	21	10	100	63	22	76	71	33	18	36	289	655	201	583	358	372	728	342	380	821	364	454	0.001	0.000	0.627	0.000	0.000	0.000	0.000	0.001	0.000	0.370	0	0	0	0	0	0.0000	0.0000	0.00	0.00	0.0
1481	0	19807164	30	102	21	9	100	61	18	69	65	27	16	35	278	580	193	627	323	362	709	308	352	803	307	431	0.003	0.000	0.773	0.000	0.000	0.000	0.000	0.000	0.000	0.224	0	0	0	0	0	0.0000	0.0000	0.03	0.00	0.0
1482	0	20596757	37	97	19	7	95	66	14	57	54	30	9	26	265	674	158	460	367	371	442	197	242	573	266	306	0.001	0.000	0.813	0.000	0.000	0.000	0.006	0.000	0.003	0.178	0	0	0	0	634	0.0000	0.0971	0.00	0.00	0.0
1483	0	25847080	50	116	21	11	107	79	18	73	78	38	15	34	266	792	186	503	402	388	553	254	320	656	354	389	0.001	0.000	0.751	0.000	0.000	0.000	0.007	0.000	0.000	0.241	0	0	0	0	183	0.0000	0.0774	0.00	0.00	0.0
1484	0	27992622	42	114	22	10	102	67	20	78	65	34	16	36	288	707	202	541	394	386	626	298	335	716	349	412	0.002	0.000	0.474	0.000	0.000	0.000	0.001	0.003	0.000	0.521	0	0	0	0	3	0.0000	0.0000	0.00	0.00	0.0
1485	0	53229771	56	130	23	14	107	84	23	108	92	42	25	48	261	767	196	535	383	376	761	358	456	810	480	530	0.001	0.000	0.557	0.000	0.000	0.000	0.000	0.002	0.000	0.440	0	0	0	0	0	0.0000	0.0000	0.00	0.00	0.0
1486	0	31709968	36	123	21	12	114	66	17	70	75	26	20	37	314	627	243	743	346	392	884	358	450	926	387	512	0.001	0.000	0.710	0.000	0.000	0.000	0.001	0.001	0.000	0.287	0	0	0	0	0	0.0000	0.0000	0.02	0.00	0.0
1487	0	33971373	85	171	28	31	155	94	33	90	137	48	33	61	362	781	320	948	399	453	1128	513	648	1238	626	714	0.003	0.000	0.832	0.000	0.000	0.000	0.002	0.001	0.000	0.162	0	0	0	0	0	0.0000	0.0000	0.00	0.00	0.0
1488	0	23879193	33	115	20	12	112	64	23	79	91	30	24	43	304	625	235	776	327	396	1010	416	539	1061	483	591	0.004	0.000	0.912	0.000	0.000	0.000	0.005	0.026	0.000	0.054	0	0	0	0	0	0.0000	0.0000	0.00	0.00	0.0
1489	0	39091707	86	175	28	32	154	91	37	97	159	49	34	73	357	800	358	975	415	462	1278	589	743	1396	738	819	0.002	0.000	0.646	0.000	0.000	0.000	0.001	0.002	0.000	0.349	0	0	0	0	0	0.0000	0.0000	0.00	0.00	0.0
1490	0	22948852	89	171	27	30	154	96	19	97	111	35	33	44	367	830	318	930	430	451	1019	480	628	1109	603	653	0.001	0.000	0.549	0.000	0.000	0.000	0.001	0.003	0.000	0.446	0	0	0	0	0	0.0000	0.0000	0.00	0.00	0.0
1491	0	27145326	131	190	35	49	193	125	24	114	149	46	38	51	460	1046	385	1222	573	582	1287	607	753	1442	739	838	0.002	0.000	0.679	0.000	0.000	0.000	0.001	0.000	0.000	0.318	0	0	0	0	0	0.0000	0.0000	0.00	0.00	0.0
1492	0	20823967	128	202	32	45	193	109	56	142	250	79	49	112	412	932	453	1199	522	524	1618	828	965	1894	1032	1130	0.001	0.000	0.493	0.000	0.000	0.000	0.001	0.014	0.000	0.491	0	0	0	0	0	0.0000	0.0000	0.00	0.00	0.0
1493	0	29318238	148	199	40	57	199	130	41	104	190	62	51	72	454	1012	432	1262	605	615	1339	730	822	1608	836	942	0.002	0.000	0.875	0.000	0.000	0.000	0.001	0.019	0.000	0.103	0	0	0	0	0	0.0000	0.0000	0.00	0.00	0.0
1494	0	18795899	162	211	44	56	209	132	52	133	249	77	57	94	531	1216	610	1567	703	699	1504	837	892	1814	942	1065	0.000	0.000	0.687	0.000	0.000	0.000	0.001	0.006	0.000	0.305	0	0	0	0	0	0.0000	0.0000	0.00	0.00	0.0
1495	0	23043294	27	88	27	11	105	64	16	70	66	18	12	28	276	468	206	704	290	396	717	225	311	583	239	342	0.070	0.004	0.537	0.000	0.016	0.002	0.102	0.019	0.022	0.228	0	0	302	0	633	0.0097	0.0434	12.52	7.73	987.7
1496	0	26088757	21	90	22	10	105	62	19	71	73	22	18	35	280	522	210	711	296	385	885	324	436	824	357	434	0.002	0.000	0.891	0.000	0.000	0.000	0.000	0.002	0.000	0.105	0	0	0	0	48	0.0000	0.0000	0.00	0.01	180.6
1497	0	19559132	114	169	28	40	168	103	24	97	135	41	40	49	398	881	352	1076	494	517	1148	560	716	1291	683	756	0.001	0.000	0.875	0.000	0.000	0.000	0.000	0.005	0.000	0.119	0	0	0	0	0	0.0000	0.0000	0.00	0.00	0.0
1498	0	21865637	62	142	20	21	136	78	29	93	132	43	36	54	337	765	354	960	422	461	1094	545	681	1238	664	730	0.006	0.000	0.838	0.000	0.000	0.000	0.001	0.021	0.000	0.133	0	0	0	0	0	0.0000	0.0000	0.00	0.00	0.0
1499	0	25310086	53	148	24	15	131	77	21	80	94	31	27	43	337	755	319	871	423	422	955	400	548	1003	519	582	0.000	0.000	0.842	0.000	0.000	0.000	0.000	0.000	0.000	0.157	0	0	0	0	0	0.0000	0.0000	0.00	0.00	0.0
1500	0	27043551	34	116	21	11	109	63	19	71	75	28	19	37	296	633	216	677	341	376	834	369	426	912	368	497	0.003	0.000	0.344	0.000	0.000	0.000	0.001	0.002	0.000	0.650	0	0	0	0	0	0.0000	0.0000	0.02	0.00	0.0
1501	0	33103008	23	108	19	10	107	58	16	64	64	23	19	38	301	581	224	730	310	370	804	328	385	875	310	471	0.001	0.000	0.630	0.000	0.000	0.000	0.001	0.000	0.000	0.368	0	0	0	0	55	0.0000	0.0000	0.02	0.00	0.0
1502	1	27317401	29	80	22	9	95	62	18	76	73	31	15	30	234	459	158	527	272	332	482	174	218	519	162	284	0.005	0.000	0.819	0.000	0.002	0.000	0.030	0.003	0.000	0.140	0	0	0	0	747	0.0016	0.0000	6.29	1.28	0.0
1503	0	6059664	21	72	23	9	92	48	14	67	71	19	10	24	250	402	179	577	269	381	631	233	252	604	198	337	0.017	0.002	0.648	0.003	0.001	0.003	0.077	0.010	0.000	0.238	0	0	0	0	121	0.0056	0.0000	23.25	13.12	0.0
1504	1	19631530	21	49	21	9	74	39	12	53	57	23	12	23	135	255	84	260	151	159	269	99	128	285	95	160	0.020	0.006	0.426	0.002	0.064	0.013	0.124	0.017	0.107	0.220	0	0	0	0	2612	0.0359	0.3056	71.98	41.58	499.1
1505	1	10434195	20	69	21	9	87	47	14	66	70	20	11	26	242	391	172	550	253	336	639	225	263	610	207	336	0.025	0.007	0.645	0.000	0.012	0.002	0.112	0.000	0.027	0.171	0	0	0	0	1168	0.0084	0.0000	46.39	36.17	290.3
1506	1	17371305	17	63	17	8	81	44	15	71	69	23	9	25	226	408	163	531	240	303	518	195	225	557	157	296	0.012	0.003	0.453	0.000	0.011	0.000	0.083	0.000	0.002	0.435	0	0	0	0	1245	0.0049	0.6332	58.43	17.86	302.2
1507	1	40023532	19	67	18	8	84	49	15	71	70	25	10	26	218	397	149	494	244	300	508	189	225	547	159	293	0.009	0.000	0.710	0.000	0.005	0.000	0.054	0.000	0.001	0.220	0	0	0	0	673	0.0030	0.0000	19.21	4.98	62.0
1508	1	10719970	16	50	16	8	72	37	12	61	61	20	6	22	179	306	122	393	186	207	411	144	162	448	103	232	0.010	0.004	0.294	0.001	0.022	0.003	0.096	0.006	0.035	0.530	0	0	0	0	2042	0.0089	0.0000	62.86	28.88	393.9
1509	1	9473490	21	41	22	9	73	35	11	45	51	21	14	21	112	200	62	209	128	126	232	90	124	248	96	143	0.002	0.044	0.330	0.014	0.099	0.048	0.039	0.002	0.396	0.025	0	0	33	323	3706	0.0853	0.0000	161.83	145.03	890.7
1510	1	9525250	15	53	14	7	76	38	11	59	54	12	6	16	155	233	87	363	174	174	430	135	132	434	96	232	0.150	0.005	0.264	0.005	0.041	0.018	0.080	0.110	0.118	0.209	0	0	0	72	2163	0.0311	1.8897	84.75	50.57	428.6
1511	1	6781101	12	18	13	7	55	22	8	29	32	14	12	14	77	114	39	139	86	68	175	70	113	203	78	113	0.009	0.020	0.022	0.007	0.136	0.033	0.016	0.147	0.470	0.140	0	0	0	431	3435	0.0819	2.5070	153.94	93.02	1100.4
1512	0	3638599	13	47	12	6	61	30	8	51	53	14	7	19	131	194	71	297	143	97	375	117	128	402	81	215	0.027	0.232	0.149	0.042	0.308	0.149	0.025	0.000	0.033	0.035	0	0	266	787	2185	0.2678	0.0000	283.56	314.28	6158.4
1513	1	13932691	15	26	16	8	61	26	9	34	38	17	12	17	92	153	49	168	105	93	191	75	115	212	83	121	0.003	0.034	0.117	0.018	0.174	0.091	0.060	0.012	0.457	0.034	0	0	21	450	3656	0.1515	0.2871	319.53	138.22	2509.4
1514	1	10317106	15	54	15	7	73	36	10	58	57	14	7	18	163	248	98	376	179	179	448	148	154	454	110	250	0.075	0.115	0.181	0.026	0.141	0.077	0.054	0.019	0.181	0.132	0	0	295	117	2321	0.1361	0.0000	90.71	64.20	4293.5
1515	1	5280362	13	22	13	7	56	24	8	30	33	14	10	16	80	124	42	147	90	71	191	73	114	216	80	118	0.001	0.021	0.029	0.044	0.095	0.090	0.003	0.067	0.611	0.039	0	0	217	104	3685	0.1528	0.0000	226.38	86.34	3568.5
1516	1	4865883	15	51	13	7	63	33	8	52	57	16	8	23	157	236	96	340	160	135	404	128	149	436	99	231	0.049	0.078	0.166	0.030	0.260	0.177	0.094	0.004	0.063	0.080	0	0	277	1390	6075	0.2439	0.4110	854.17	710.07	11523.5
1517	1	6847886	12	24	12	7	54	25	8	32	33	13	8	16	80	120	41	150	87	66	204	77	116	232	81	124	0.007	0.018	0.022	0.013	0.127	0.031	0.005	0.052	0.684	0.042	0	0	0	455	3459	0.0765	0.8762	183.46	80.54	1667.3
1518	1	4200687	17	57	15	7	70	38	10	56	64	18	9	25	188	287	124	400	192	187	460	154	176	491	127	267	0.046	0.065	0.242	0.013	0.137	0.088	0.156	0.008	0.091	0.154	0	0	106	191	4931	0.1248	0.4761	615.97	471.01	5841.3
1519	1	7619309	14	29	13	7	60	28	9	39	40	15	5	19	93	144	49	180	103	82	240	86	120	269	83	144	0.040	0.024	0.153	0.020	0.145	0.045	0.059	0.015	0.379	0.120	0	0	206	143	2872	0.1013	0.1312	262.29	95.83	4390.9
1520	1	11179404	15	30	15	7	62	29	10	37	38	17	6	21	92	147	49	176	106	87	225	82	117	250	83	135	0.015	0.009	0.203	0.013	0.114	0.063	0.042	0.020	0.414	0.107	0	0	305	18	2790	0.0922	0.3578	128.32	73.02	5779.7
1521	1	7687442	15	26	15	7	60	26	9	33	36	16	11	17	89	148	48	164	102	86	197	76	115	218	83	122	0.026	0.017	0.156	0.036	0.145	0.088	0.043	0.094	0.276	0.119	0	0	408	254	2450	0.1542	1.3008	231.39	92.59	5910.6
1522	1	5578681	12	16	12	7	55	22	9	28	32	15	11	15	79	120	41	140	90	72	171	68	112	196	78	110	0.005	0.010	0.034	0.043	0.196	0.134	0.011	0.011	0.515	0.040	0	0	100	686	4148	0.2124	0.7170	316.32	137.42	5178.4
1523	1	6630999	16	52	15	8	66	35	10	57	57	18	8	24	164	262	104	361	176	159	432	140	166	472	112	237	0.036	0.084	0.263	0.026	0.114	0.052	0.195	0.000	0.019	0.211	0	0	245	0	3225	0.1062	0.1508	249.47	197.48	6143.5
1524	1	10629872	15	49	14	7	66	34	10	57	55	17	4	22	156	248	96	340	169	157	399	133	156	441	101	220	0.052	0.058	0.156	0.018	0.121	0.035	0.212	0.010	0.182	0.157	0	0	162	0	3184	0.0906	0.5644	211.01	96.66	4634.5
1525	1	9763378	14	38	12	8	60	29	9	47	48	16	3	20	121	188	65	243	128	102	316	108	126	357	85	182	0.039	0.012	0.283	0.019	0.081	0.036	0.099	0.013	0.277	0.141	0	0	493	441	2183	0.0705	0.2048	150.55	97.34	6061.2
1526	0	7974635	15	32	13	8	62	29	10	44	46	16	3	20	107	165	56	210	116	94	277	96	124	309	83	164	0.013	0.018	0.290	0.005	0.094	0.024	0.033	0.006	0.406	0.112	0	0	363	242	2005	0.0536	0.0000	155.02	79.81	6389.6
1527	1	9181122	16	44	13	7	62	31	9	48	49	16	3	20	132	198	70	267	136	103	355	118	134	398	86	195	0.040	0.017	0.232	0.012	0.063	0.032	0.164	0.017	0.263	0.161	0	0	562	0	2244	0.0587	0.1089	135.01	63.54	7446.1
1528	1	11641856	12	15	13	7	55	21	9	29	31	15	12	15	78	116	39	133	89	71	167	67	110	187	78	109	0.007	0.025	0.129	0.107	0.164	0.184	0.019	0.078	0.247	0.039	0	0	97	490	5258	0.2729	0.1718	445.59	462.03	3908.5
1529	1	12104951	12	17	14	7	56	21	9	29	32	16	12	15	78	114	38	130	87	70	169	68	111	185	78	110	0.004	0.022	0.067	0.060	0.139	0.151	0.022	0.025	0.452	0.058	0	0	273	514	5071	0.1887	0.7435	280.07	237.80	6443.0
1530	1	12570409	22	74	25	9	99	54	15	67	73	15	9	22	257	418	184	624	276	364	632	224	239	595	185	338	0.035	0.005	0.554	0.000	0.026	0.002	0.151	0.015	0.002	0.210	0	0	400	123	608	0.0140	0.0000	22.21	7.04	1944.6
1531	1	5479180	18	63	18	8	88	45	13	65	64	13	7	18	202	318	133	476	222	264	529	181	185	519	141	285	0.086	0.008	0.340	0.002	0.041	0.006	0.104	0.016	0.200	0.198	0	0	215	202	1452	0.0248	0.0000	58.10	59.82	3072.3
1532	0	6091222	19	66	18	8	82	46	12	64	70	22	12	28	232	379	165	519	237	275	615	213	259	610	202	333	0.004	0.007	0.604	0.000	0.010	0.001	0.224	0.000	0.000	0.150	0	0	0	0	817	0.0026	0.0000	63.58	40.88	0.0
1533	0	5042227	17	59	17	8	74	41	11	62	65	21	10	26	197	322	134	441	209	218	526	176	212	548	155	285	0.014	0.026	0.512	0.000	0.030	0.002	0.277	0.000	0.010	0.130	0	0	0	0	2115	0.0176	0.0000	112.75	68.26	2539.5
1534	1	5129073	16	54	16	8	69	37	10	59	61	19	10	25	174	280	113	384	188	178	455	148	175	496	120	251	0.025	0.030	0.364	0.008	0.078	0.033	0.231	0.002	0.005	0.225	0	0	141	0	3333	0.0630	0.0000	242.04	221.07	3608.8
1535	1	11020598	15	50	14	7	67	35	10	59	56	17	5	23	161	255	101	352	173	158	416	138	161	459	105	229	0.011	0.049	0.243	0.013	0.106	0.042	0.238	0.002	0.172	0.123	0	0	74	0	2880	0.0847	0.0907	183.83	150.77	3066.9
1536	1	25474128	20	55	19	9	80	45	14	64	65	24	9	25	182	318	120	385	190	218	363	129	158	397	104	212	0.014	0.000	0.480	0.000	0.019	0.003	0.068	0.010	0.000	0.406	0	0	0	0	1471	0.0109	0.0000	27.30	11.09	86.0
1537	1	6273273	12	23	13	7	56	24	8	31	33	14	9	16	80	121	42	148	89	68	196	75	115	223	80	121	0.012	0.019	0.010	0.038	0.184	0.117	0.002	0.026	0.544	0.048	0	0	0	1017	2640	0.1777	0.4782	189.54	89.54	5030.7
1538	1	5419798	16	32	16	8	64	29	9	38	42	18	11	19	105	184	62	198	118	110	221	83	119	241	86	134	0.004	0.013	0.143	0.047	0.133	0.107	0.048	0.006	0.331	0.168	0	0	391	216	3662	0.1562	0.7380	189.06	186.44	5908.4
1539	1	8088436	20	48	19	8	75	40	12	52	54	22	10	23	160	298	112	325	169	191	279	102	131	308	93	167	0.024	0.007	0.472	0.004	0.059	0.016	0.090	0.021	0.010	0.299	0	0	0	0	1935	0.0356	0.0000	46.01	22.23	26.7
1540	0	5021271	15	49	14	7	62	33	8	53	54	16	8	24	150	232	91	325	158	125	390	122	143	429	92	218	0.026	0.070	0.080	0.074	0.317	0.336	0.044	0.000	0.000	0.052	0	0	481	618	9676	0.3999	0.0000	1256.13	1447.65	15167.3
1541	0	2243948	12	16	14	7	56	21	9	29	32	16	12	15	75	108	35	125	85	67	161	66	110	182	78	108	0.002	0.000	0.210	0.000	0.059	0.006	0.010	0.000	0.687	0.027	0	0	0	0	2377	0.0243	0.4456	28.03	10.79	0.0
1542	1	1537515	14	48	12	6	67	32	9	55	53	13	6	17	140	208	76	324	159	126	401	125	127	411	86	223	0.045	0.095	0.356	0.003	0.055	0.021	0.047	0.103	0.101	0.174	0	0	0	0	1264	0.0466	0.0000	217.04	10.85	640.2
1543	0	3110224	13	46	12	6	61	29	7	51	52	14	7	19	128	189	68	290	140	90	370	115	124	397	78	213	0.039	0.135	0.158	0.014	0.357	0.172	0.035	0.015	0.011	0.065	0	0	0	1304	8004	0.2642	0.0000	862.21	525.57	4491.6
1544	0	2120216	13	44	11	6	55	28	6	47	49	13	7	23	120	178	63	265	122	71	334	97	116	370	66	187	0.043	0.054	0.016	0.115	0.210	0.293	0.009	0.002	0.005	0.252	0	0	0	1133	8508	0.3610	0.0000	845.55	330.05	12627.2
1545	0	2600483	13	42	11	6	55	28	6	47	45	13	8	25	119	183	65	260	126	72	327	95	117	363	68	176	0.002	0.022	0.020	0.259	0.215	0.428	0.008	0.000	0.000	0.045	0	0	1572	1373	9890	0.5980	0.0000	1273.44	1136.95	32332.2
1546	0	2915722	13	45	10	6	52	28	5	45	44	12	2	21	123	184	65	259	126	77	303	90	116	342	63	163	0.019	0.150	0.100	0.058	0.355	0.158	0.063	0.009	0.020	0.069	0	0	537	0	6496	0.3004	0.0000	486.79	196.24	15665.2
1547	0	5349093	14	39	11	7	53	27	7	44	43	13	2	19	114	172	59	228	120	82	289	96	120	326	75	165	0.062	0.010	0.278	0.001	0.089	0.017	0.225	0.019	0.096	0.203	0	0	174	0	3584	0.0494	0.0000	200.69	72.57	1825.9
1548	0	1732780	13	32	11	6	51	26	7	39	38	12	2	20	100	152	53	197	108	79	250	87	117	283	76	148	0.007	0.018	0.171	0.002	0.161	0.017	0.019	0.001	0.573	0.033	0	0	0	221	2648	0.0718	0.5771	295.28	49.43	1111.8
1549	0	3822881	13	29	12	7	54	27	8	38	38	13	3	20	94	145	50	185	103	79	241	86	118	272	78	143	0.005	0.059	0.017	0.001	0.253	0.053	0.008	0.000	0.587	0.017	0	0	0	407	4066	0.1277	0.0000	282.67	97.06	2302.9
1550	0	4375925	12	22	13	7	55	24	8	31	33	13	9	15	79	118	41	146	87	66	197	76	115	225	81	123	0.009	0.069	0.131	0.000	0.292	0.047	0.017	0.025	0.311	0.099	0	0	0	92	4776	0.1378	0.0000	226.21	207.27	702.1
1551	1	3243812	12	15	14	7	55	21	8	29	31	14	12	14	76	110	38	130	86	68	160	66	109	184	78	108	0.016	0.078	0.005	0.016	0.219	0.075	0.021	0.044	0.486	0.040	0	0	0	285	5442	0.1470	0.3083	340.31	122.13	1728.1
1552	1	2801093	12	17	13	7	55	22	8	28	31	14	12	14	77	114	39	138	87	69	169	68	112	196	77	110	0.033	0.027	0.014	0.003	0.142	0.041	0.014	0.304	0.314	0.108	0	0	0	749	3586	0.0728	0.0000	212.19	28.35	3913.4
1553	0	687469	12	20	13	7	55	23	8	30	33	14	11	15	77	116	40	138	85	66	185	76	116	216	82	121	0.000	0.000	0.000	0.000	0.000	0.000	0.000	0.010	0.000	0.990	0	0	0	0	0	0.0000	0.0000	120.01	0.00	0.0
1554	0	989862	12	21	13	7	55	23	8	31	33	14	10	15	79	119	41	145	88	68	197	78	116	226	82	125	0.000	0.015	0.003	0.000	0.163	0.025	0.000	0.013	0.607	0.174	0	0	0	0	5428	0.0770	0.0000	254.41	42.88	456.7
1555	1	28938550	98	227	28	44	175	113	43	191	211	70	37	126	382	744	440	1041	602	648	1096	672	781	1119	683	740	0.020	0.000	0.570	0.000	0.002	0.000	0.020	0.006	0.000	0.382	0	0	0	0	1257	0.0012	0.0346	0.15	0.00	0.0
1556	1	22052835	91	208	26	41	159	100	39	181	188	63	32	109	366	697	415	1002	575	621	978	545	714	949	574	636	0.034	0.000	0.840	0.000	0.000	0.000	0.036	0.001	0.000	0.089	0	0	0	0	1039	0.0000	0.0000	0.11	0.00	0.0
1557	1	8510874	72	175	24	33	156	88	34	169	144	48	24	77	339	654	352	866	512	577	891	382	572	721	419	516	0.020	0.000	0.748	0.000	0.000	0.000	0.048	0.002	0.000	0.182	0	0	0	0	1873	0.0000	0.0000	0.44	6.52	0.0
1558	1	5130982	73	168	24	33	150	79	34	174	145	50	26	76	309	605	293	837	475	536	888	386	569	682	420	519	0.069	0.000	0.308	0.000	0.001	0.000	0.097	0.000	0.000	0.525	0	0	0	0	186	0.0007	0.0000	0.00	0.00	195.5
1559	1	34605510	78	177	25	37	155	77	34	177	155	55	26	83	330	632	343	911	510	563	900	418	613	713	448	538	0.046	0.000	0.486	0.000	0.004	0.000	0.069	0.000	0.000	0.394	0	0	0	195	438	0.0026	0.0578	0.39	0.14	177.9
1560	1	12805772	66	157	23	29	150	62	26	146	121	43	21	58	308	615	321	829	482	538	891	378	566	631	399	495	0.071	0.000	0.477	0.000	0.000	0.000	0.126	0.000	0.000	0.326	0	0	0	0	388	0.0005	0.0000	0.00	0.00	0.0
1561	1	18163158	66	148	25	28	147	62	24	137	109	40	19	52	306	606	291	819	472	530	880	369	543	619	379	482	0.050	0.000	0.567	0.000	0.000	0.000	0.068	0.015	0.000	0.300	0	0	0	0	766	0.0006	0.0551	0.11	0.06	0.0
1562	1	18861231	88	200	26	44	160	93	39	192	191	64	30	108	365	698	425	1008	574	615	969	526	701	906	531	614	0.019	0.000	0.687	0.000	0.000	0.000	0.052	0.003	0.000	0.239	0	0	0	0	821	0.0000	0.0000	0.00	0.00	0.0
1563	1	21970114	47	124	25	20	128	58	21	109	85	31	17	43	291	543	240	735	399	476	881	362	505	644	383	478	0.025	0.000	0.803	0.000	0.000	0.000	0.059	0.000	0.000	0.112	0	0	0	0	1090	0.0019	0.0000	0.00	0.00	0.0
1564	1	33412461	27	103	25	12	113	58	21	85	67	25	15	37	277	493	203	682	341	430	845	317	449	645	344	448	0.036	0.000	0.769	0.000	0.004	0.000	0.093	0.004	0.000	0.094	0	0	0	50	755	0.0026	0.2993	1.06	0.10	45.1
1565	1	7368958	22	90	23	10	102	57	16	71	55	19	12	29	260	443	191	641	297	395	662	202	292	544	214	331	0.027	0.000	0.701	0.000	0.000	0.000	0.117	0.000	0.000	0.154	0	0	0	0	271	0.0000	0.4071	1.72	0.02	0.0
1566	1	28287164	23	81	26	10	105	62	15	60	54	17	10	26	250	409	175	621	275	359	625	180	245	498	174	310	0.071	0.002	0.440	0.000	0.009	0.000	0.180	0.009	0.085	0.203	0	0	0	144	1175	0.0055	0.9191	31.15	39.76	443.8
1567	1	11429979	22	73	25	9	96	53	14	62	62	14	9	23	233	372	158	574	250	323	575	185	207	517	156	293	0.097	0.001	0.465	0.000	0.012	0.000	0.158	0.021	0.059	0.185	0	0	0	217	1377	0.0069	0.0000	31.32	15.82	826.8
1568	0	24390541	24	95	24	10	107	62	20	75	65	24	14	34	279	488	201	691	330	429	828	288	424	642	322	423	0.033	0.000	0.770	0.000	0.002	0.000	0.087	0.000	0.000	0.108	0	0	0	0	430	0.0017	0.0000	0.59	0.04	0.0
1569	0	2423995	109	240	31	50	177	128	35	166	196	60	33	109	392	738	418	1071	602	657	815	508	661	888	547	569	0.010	0.000	0.818	0.000	0.001	0.000	0.063	0.000	0.000	0.108	0	0	0	0	806	0.0022	0.0000	37.18	1.38	0.0
1570	0	1738850	121	252	32	55	188	139	36	167	200	63	34	115	474	946	530	1337	708	765	908	595	704	1018	641	648	0.019	0.000	0.861	0.001	0.005	0.001	0.064	0.000	0.000	0.050	0	0	0	0	2386	0.0052	0.0000	46.90	0.12	0.0
1571	0	2170352	121	252	32	55	188	139	36	167	200	63	34	115	474	946	530	1337	708	765	908	595	704	1018	641	648	0.004	0.000	0.891	0.000	0.003	0.000	0.028	0.000	0.000	0.073	0	0	0	0	1149	0.0045	0.0000	37.35	0.37	0.0
1572	0	994015	99	235	29	46	176	121	33	162	194	60	32	108	414	812	465	1147	639	689	889	573	692	994	606	627	0.009	0.000	0.636	0.000	0.015	0.000	0.027	0.000	0.000	0.313	0	0	0	0	2106	0.0064	0.0000	84.81	6.50	0.0
1573	1	1818952	102	237	30	47	177	123	34	163	195	60	32	109	421	829	473	1171	648	699	891	576	694	997	610	629	0.056	0.001	0.477	0.001	0.032	0.012	0.071	0.000	0.000	0.350	0	0	0	0	2067	0.0199	0.0000	79.73	33.54	0.0
1574	1	14641118	103	231	29	46	174	122	39	175	205	65	36	120	387	745	434	1045	606	654	1043	678	769	1109	678	721	0.020	0.000	0.582	0.000	0.000	0.000	0.028	0.000	0.000	0.370	0	0	0	0	778	0.0004	0.0000	5.09	3.33	0.0
1575	1	9669938	97	219	28	44	167	114	35	172	194	61	33	113	386	744	439	1056	609	655	969	612	726	1018	614	656	0.009	0.000	0.316	0.000	0.000	0.001	0.017	0.000	0.000	0.657	0	0	0	0	15	0.0003	0.0000	1.21	0.95	14.0
1576	1	5701997	85	210	26	39	162	101	31	163	177	57	30	98	381	743	450	1046	612	655	903	552	683	910	557	597	0.010	0.000	0.272	0.000	0.001	0.000	0.005	0.000	0.000	0.712	0	0	0	0	9	0.0005	0.3508	1.53	0.05	8.0
1577	1	16408646	84	194	25	37	162	102	38	171	172	56	30	98	358	680	404	965	553	606	946	497	673	885	527	597	0.010	0.000	0.627	0.000	0.002	0.002	0.017	0.002	0.000	0.341	0	0	0	0	1324	0.0024	0.0000	0.79	0.06	0.0
1578	1	5250334	79	192	25	36	159	98	29	153	159	49	26	83	358	691	397	942	548	603	871	470	611	811	474	550	0.016	0.000	0.548	0.000	0.000	0.000	0.029	0.000	0.000	0.406	0	0	0	0	790	0.0002	0.0000	1.71	0.03	8.3
1579	1	8844611	81	182	25	37	160	96	36	155	148	47	24	79	345	665	385	939	521	593	913	395	599	778	433	529	0.016	0.000	0.742	0.000	0.001	0.000	0.019	0.002	0.000	0.221	0	0	0	0	1505	0.0004	0.0000	3.09	0.15	0.0
1580	1	10853964	108	228	28	50	171	123	34	173	187	61	31	105	393	739	443	1057	611	657	918	542	696	943	561	615	0.018	0.000	0.438	0.000	0.009	0.000	0.035	0.013	0.002	0.484	0	0	0	0	959	0.0041	0.0000	1.54	0.76	482.5
1581	1	12643141	89	216	26	45	161	98	34	173	187	62	30	104	370	700	426	1023	586	623	909	530	690	921	541	606	0.026	0.000	0.281	0.000	0.000	0.000	0.019	0.015	0.000	0.660	0	0	0	0	732	0.0000	0.0000	0.36	0.00	0.0
1582	1	5997401	100	220	27	48	166	111	33	172	182	60	30	101	378	715	431	1032	592	635	911	525	690	920	544	605	0.034	0.000	0.484	0.000	0.008	0.000	0.044	0.016	0.000	0.413	0	0	0	0	1023	0.0044	0.0000	1.06	0.11	575.1
1583	1	17651236	94	221	27	47	167	100	39	196	199	67	30	114	395	764	466	1091	620	660	958	552	701	912	549	622	0.022	0.000	0.493	0.000	0.000	0.000	0.093	0.022	0.000	0.369	0	0	0	0	922	0.0000	0.0000	1.38	0.07	0.0
1584	1	19380051	86	214	26	45	161	87	41	202	202	68	31	116	384	736	448	1062	602	645	961	545	702	902	534	623	0.034	0.000	0.570	0.000	0.000	0.000	0.070	0.013	0.000	0.313	0	0	0	0	562	0.0000	0.1032	0.03	0.00	0.0
1585	1	22119997	92	214	27	46	164	100	40	198	201	67	31	116	389	761	463	1073	612	652	958	549	706	942	547	625	0.032	0.000	0.483	0.000	0.000	0.000	0.073	0.003	0.000	0.409	0	0	0	0	455	0.0000	0.2260	0.20	0.00	0.0
1586	1	37062293	88	194	26	41	161	99	33	165	159	52	27	86	358	678	389	965	547	608	923	451	643	837	482	564	0.046	0.000	0.601	0.000	0.004	0.000	0.028	0.007	0.001	0.313	0	0	0	0	1145	0.0025	0.1079	0.27	0.06	408.4
1587	1	23571915	83	187	26	40	161	91	41	198	176	60	28	98	352	686	393	948	543	597	925	445	634	782	467	560	0.031	0.000	0.763	0.000	0.000	0.000	0.097	0.000	0.000	0.109	0	0	0	0	976	0.0000	0.0000	0.15	0.00	0.0
1588	1	22633672	77	178	25	37	155	85	34	171	158	52	25	85	346	659	373	914	527	585	901	429	623	781	456	542	0.022	0.000	0.763	0.000	0.000	0.000	0.036	0.001	0.000	0.178	0	0	0	0	953	0.0000	0.0000	0.09	0.00	0.0
1589	1	27064810	62	144	25	26	145	60	23	132	104	39	18	49	306	595	280	802	459	519	908	390	552	624	394	498	0.030	0.000	0.789	0.000	0.000	0.000	0.070	0.003	0.000	0.108	0	0	0	0	1311	0.0015	0.2217	0.85	0.03	0.0
1590	1	12494793	40	115	24	17	118	51	20	110	84	30	16	41	281	510	213	694	374	452	833	333	464	616	349	454	0.066	0.000	0.649	0.000	0.001	0.000	0.088	0.001	0.000	0.196	0	0	0	0	387	0.0007	0.0000	0.16	0.00	0.0
1591	0	7978169	23	87	24	9	105	61	16	62	55	18	11	28	263	446	190	651	300	401	622	183	255	491	186	312	0.051	0.000	0.619	0.000	0.001	0.000	0.100	0.005	0.000	0.224	0	0	0	431	263	0.0024	0.0000	19.38	8.57	117.9
1592	1	7641493	24	87	24	10	105	63	16	63	55	17	11	27	265	449	193	659	302	405	637	188	265	492	189	317	0.064	0.000	0.672	0.000	0.005	0.000	0.085	0.014	0.034	0.126	0	0	0	389	157	0.0030	0.1309	27.71	16.13	296.7
1593	1	8056140	57	156	22	26	142	74	24	134	113	37	19	58	314	599	300	801	466	538	826	346	527	697	381	484	0.137	0.013	0.297	0.000	0.035	0.001	0.060	0.064	0.018	0.375	0	0	0	0	1255	0.0168	0.2483	22.72	11.97	999.5
1594	1	12532221	53	136	23	21	134	64	21	127	97	32	17	47	295	580	262	748	449	520	846	327	475	661	361	463	0.058	0.000	0.506	0.000	0.003	0.001	0.057	0.033	0.000	0.342	0	0	0	0	140	0.0017	0.3192	12.21	3.03	127.5
1595	1	14165315	66	162	24	28	149	74	29	151	122	42	21	64	313	616	300	806	478	545	872	360	532	678	397	495	0.055	0.000	0.662	0.000	0.009	0.000	0.081	0.006	0.000	0.186	0	0	0	0	1132	0.0036	0.1412	2.88	11.56	457.9
1596	1	14239423	57	144	24	23	139	66	25	139	108	37	19	55	303	594	276	779	454	529	860	344	506	656	380	479	0.023	0.000	0.503	0.000	0.000	0.000	0.024	0.013	0.000	0.437	0	0	0	0	0	0.0000	0.0000	1.79	0.07	0.0
1597	1	7883696	54	134	23	22	135	66	23	133	101	35	17	51	305	595	262	770	440	522	853	337	484	647	370	468	0.071	0.000	0.457	0.000	0.000	0.000	0.089	0.001	0.000	0.382	0	0	0	0	0	0.0000	0.1268	2.68	0.30	0.0
1598	1	9175983	58	138	23	24	138	67	24	137	105	37	18	54	305	599	269	782	449	528	859	344	498	647	377	475	0.116	0.000	0.295	0.000	0.006	0.000	0.044	0.040	0.004	0.495	0	0	0	481	67	0.0033	0.3269	3.16	0.79	412.8
1599	1	8300546	49	125	23	20	129	56	20	122	92	32	17	44	290	552	239	740	413	487	833	332	468	619	351	454	0.025	0.000	0.706	0.000	0.004	0.000	0.082	0.010	0.000	0.173	0	0	0	191	1101	0.0017	0.1205	0.24	0.00	164.5
1600	1	10006987	61	141	24	24	138	64	23	133	102	37	18	51	293	581	275	786	453	519	860	350	513	631	375	473	0.075	0.000	0.432	0.000	0.000	0.000	0.038	0.003	0.000	0.453	0	0	0	0	586	0.0000	0.5996	0.68	0.06	0.0
1601	0	5147593	43	117	23	18	121	53	19	113	85	30	16	40	285	522	221	708	383	462	789	312	437	611	332	436	0.030	0.000	0.591	0.000	0.003	0.000	0.060	0.000	0.000	0.316	0	0	0	250	127	0.0021	0.0000	0.39	0.00	216.1
1602	1	5326841	35	106	24	15	109	49	20	104	77	27	15	38	276	495	207	676	351	436	735	286	403	605	308	413	0.139	0.000	0.564	0.000	0.000	0.000	0.058	0.001	0.000	0.238	0	0	0	71	592	0.0012	0.7509	0.38	0.00	61.3
1603	1	11088707	23	93	24	11	102	50	18	88	70	23	14	33	265	471	191	645	320	410	753	258	371	595	282	389	0.078	0.000	0.500	0.000	0.004	0.000	0.149	0.004	0.000	0.264	0	0	0	101	946	0.0022	0.0902	0.05	0.00	87.2
1604	1	2476937	21	84	23	11	98	50	17	79	69	20	13	30	261	459	192	632	309	399	679	222	317	568	239	346	0.222	0.000	0.350	0.001	0.021	0.000	0.117	0.005	0.000	0.284	0	0	0	1167	928	0.0094	1.6149	13.35	0.39	1056.1
1605	1	5637248	23	83	24	9	101	59	16	61	54	18	11	28	256	435	189	630	290	387	611	179	247	496	180	308	0.163	0.000	0.415	0.000	0.006	0.000	0.098	0.014	0.012	0.292	0	0	0	374	585	0.0039	0.5322	23.58	9.75	340.1
1606	1	8100323	23	81	24	9	101	61	15	59	53	17	11	27	254	425	184	619	285	379	607	178	240	483	173	307	0.160	0.004	0.367	0.001	0.013	0.005	0.109	0.028	0.032	0.280	0	0	0	312	1080	0.0112	0.1235	43.23	48.58	495.7
1607	1	7928564	23	83	23	9	101	57	15	62	51	17	11	28	257	439	191	631	292	388	600	177	246	503	181	308	0.133	0.000	0.445	0.000	0.004	0.000	0.182	0.000	0.001	0.236	0	0	0	184	803	0.0024	0.0000	9.63	4.37	166.9
1608	1	7532740	18	60	22	8	85	49	13	48	49	14	8	25	204	308	126	467	221	258	525	148	172	474	131	283	0.093	0.000	0.536	0.000	0.007	0.000	0.138	0.010	0.000	0.217	0	0	0	0	1685	0.0068	0.0000	43.92	7.33	236.6
1609	1	11078130	20	73	24	9	99	57	14	52	50	16	10	26	232	369	156	555	252	320	574	161	209	474	155	296	0.104	0.002	0.480	0.000	0.017	0.001	0.068	0.061	0.013	0.253	0	0	0	257	552	0.0085	0.0903	23.02	16.88	689.7
1610	1	9008385	19	68	25	9	92	53	14	55	48	14	9	21	218	332	139	505	236	294	507	156	169	473	121	262	0.077	0.003	0.382	0.000	0.020	0.000	0.131	0.022	0.126	0.239	0	0	0	289	1668	0.0112	0.0000	62.23	28.89	986.8
1611	1	3765923	102	222	28	45	168	121	36	175	199	62	34	118	387	739	430	1054	606	653	988	637	742	1058	637	677	0.014	0.000	0.421	0.000	0.001	0.001	0.024	0.000	0.000	0.539	0	0	0	0	333	0.0011	0.0000	2.62	0.15	61.4
1612	1	9556710	71	172	24	32	156	94	30	144	130	43	22	69	336	643	371	888	504	568	858	380	571	745	415	514	0.033	0.000	0.523	0.001	0.008	0.005	0.028	0.020	0.000	0.381	0	0	0	0	988	0.0077	0.2093	4.70	4.74	0.0
1613	1	2978943	77	179	24	34	160	98	33	151	141	46	23	75	347	660	387	919	519	581	886	398	598	767	434	531	0.018	0.000	0.694	0.000	0.000	0.000	0.037	0.000	0.000	0.251	0	0	0	0	22	0.0000	0.0000	10.28	1.20	21.1
1614	1	7637852	61	159	23	27	143	73	24	136	113	37	19	59	326	611	298	816	476	546	840	345	531	692	382	485	0.034	0.000	0.751	0.000	0.001	0.000	0.034	0.012	0.012	0.156	0	0	0	0	616	0.0006	0.1309	60.24	23.87	9.0
1615	0	4653997	64	160	24	28	145	74	24	133	106	36	17	56	332	614	302	813	481	551	851	339	513	683	376	479	0.034	0.006	0.704	0.000	0.016	0.003	0.035	0.026	0.000	0.174	0	0	0	0	1691	0.0068	0.0000	139.09	9.67	146.8
1616	1	5501938	62	158	24	27	144	73	25	137	108	36	18	56	323	610	302	800	476	545	860	340	507	681	377	479	0.090	0.001	0.709	0.001	0.007	0.003	0.051	0.017	0.000	0.122	0	0	0	0	1407	0.0040	0.1818	110.23	126.99	126.8
1617	1	10405007	65	157	24	28	145	69	27	151	120	42	21	62	305	596	285	808	467	533	871	361	535	662	396	495	0.053	0.000	0.302	0.000	0.007	0.000	0.058	0.014	0.000	0.565	0	0	0	182	467	0.0036	0.0961	2.65	0.10	658.0
1618	1	11000884	51	129	23	20	128	60	22	124	93	33	16	45	293	569	254	755	428	504	843	330	473	633	357	456	0.118	0.000	0.472	0.000	0.003	0.000	0.083	0.051	0.000	0.273	0	0	0	223	752	0.0017	0.1818	2.24	0.37	193.5
1619	0	1799862	49	127	23	20	126	59	22	121	91	32	16	43	293	566	250	748	422	501	839	325	465	633	353	452	0.041	0.000	0.357	0.000	0.003	0.000	0.044	0.052	0.000	0.502	0	0	0	422	743	0.0029	0.0000	11.47	0.00	365.6
1620	1	7333402	22	88	23	10	100	55	16	73	56	19	12	29	257	441	190	631	294	391	675	209	302	555	224	336	0.135	0.000	0.330	0.000	0.008	0.000	0.149	0.003	0.003	0.371	0	0	0	659	327	0.0048	0.0000	5.73	1.30	598.8
1621	1	3562195	22	78	24	9	97	59	15	59	51	17	11	27	251	423	185	601	281	377	594	174	231	484	168	303	0.225	0.000	0.207	0.000	0.013	0.000	0.155	0.001	0.095	0.304	0	0	0	378	1738	0.0072	0.2807	59.69	25.75	397.6
1622	1	5232346	18	63	21	8	88	46	13	57	58	11	7	18	181	278	109	434	204	237	480	159	153	481	115	240	0.114	0.002	0.500	0.000	0.020	0.000	0.136	0.006	0.015	0.208	0	0	0	116	1671	0.0111	0.0000	90.87	53.43	441.6
1623	0	1783741	102	233	30	47	170	121	34	165	194	59	32	106	344	617	353	917	541	595	761	457	636	812	493	523	0.009	0.000	0.854	0.000	0.022	0.000	0.055	0.001	0.000	0.059	0	0	0	0	1899	0.0118	0.0000	46.82	1.34	0.0
1624	0	2265739	102	237	30	47	177	123	34	163	195	60	32	109	419	822	469	1163	644	696	886	571	692	991	606	625	0.007	0.000	0.785	0.000	0.027	0.004	0.024	0.003	0.000	0.150	0	0	0	0	2067	0.0158	0.0000	41.38	5.93	0.0
1625	1	2661063	76	216	27	37	163	102	30	156	187	56	30	100	352	673	398	951	564	610	860	546	676	962	568	602	0.037	0.001	0.341	0.013	0.116	0.191	0.026	0.123	0.000	0.154	0	0	0	0	6404	0.1716	0.3758	313.29	229.65	0.0
1626	1	1984817	73	214	26	37	162	98	30	154	183	56	30	98	345	650	389	922	545	596	847	542	670	947	566	601	0.006	0.004	0.664	0.000	0.016	0.024	0.016	0.000	0.001	0.269	0	0	0	0	2142	0.0188	0.0000	108.48	43.48	0.0
1627	1	1853742	84	209	26	39	161	99	27	155	170	53	28	90	380	747	446	1037	607	652	874	526	655	869	526	573	0.011	0.000	0.462	0.000	0.005	0.002	0.029	0.001	0.000	0.489	0	0	0	0	3157	0.0037	0.0000	7.66	0.28	2978.9
1628	0	2340574	78	213	26	38	162	101	30	156	182	56	30	99	353	657	389	944	552	605	850	543	671	933	554	594	0.057	0.000	0.480	0.000	0.043	0.017	0.020	0.005	0.002	0.376	0	0	0	0	2400	0.0236	0.0000	20.91	4.38	890.2
1629	1	3222867	76	180	24	34	159	98	31	150	144	46	23	75	346	660	379	904	516	577	871	409	587	764	432	528	0.048	0.000	0.495	0.000	0.000	0.000	0.171	0.000	0.011	0.276	0	0	0	0	2732	0.0002	0.0000	24.72	1.35	2106.3
1630	1	3783532	50	147	22	23	140	75	20	124	101	34	17	52	294	573	299	754	448	521	796	334	493	685	367	469	0.087	0.000	0.523	0.000	0.025	0.006	0.116	0.034	0.002	0.207	0	0	0	0	2931	0.0137	0.0000	35.35	6.04	640.8
1631	1	3417418	59	153	24	25	140	69	23	129	99	33	17	50	318	596	289	783	464	535	853	330	491	674	367	470	0.126	0.042	0.303	0.008	0.121	0.038	0.125	0.045	0.002	0.191	0	0	0	0	4656	0.0800	0.5852	182.84	133.25	2576.3
1632	0	2965990	51	131	23	21	132	64	20	125	95	31	17	46	289	571	255	738	442	514	840	322	467	659	355	458	0.050	0.000	0.655	0.000	0.006	0.005	0.102	0.001	0.005	0.176	0	0	0	0	407	0.0004	0.0000	34.16	0.66	21.7
1633	0	2431279	47	123	23	20	125	61	19	121	89	30	16	42	291	554	243	733	411	495	830	317	454	639	348	448	0.072	0.000	0.625	0.000	0.000	0.000	0.143	0.011	0.000	0.148	0	0	0	0	7	0.0000	0.0000	9.05	0.00	0.0
1634	0	2491948	46	117	23	19	123	57	20	116	85	29	15	40	290	543	236	725	401	482	821	313	445	624	338	439	0.056	0.000	0.562	0.000	0.004	0.000	0.103	0.000	0.000	0.276	0	0	0	455	1103	0.0034	0.0000	0.82	0.00	386.7
1635	0	1633781	45	116	23	19	122	57	19	114	84	28	15	40	290	537	232	719	396	477	816	310	440	621	335	436	0.096	0.000	0.642	0.000	0.001	0.000	0.083	0.000	0.000	0.178	0	0	0	1329	552	0.0056	0.0000	1.22	0.00	1147.3
1636	0	1466106	36	108	24	16	111	49	20	105	78	28	15	38	277	497	208	681	355	439	736	290	409	606	312	417	0.037	0.000	0.580	0.001	0.021	0.000	0.055	0.022	0.000	0.283	0	0	0	1459	647	0.0125	0.0000	1.36	0.00	1256.2
1637	0	2319970	26	100	25	11	106	50	19	96	72	24	15	35	269	487	205	654	337	422	746	267	378	600	290	395	0.121	0.000	0.762	0.000	0.005	0.000	0.072	0.000	0.000	0.040	0	0	0	890	578	0.0033	0.0000	0.00	0.00	767.9
1638	0	2122174	21	81	24	11	99	52	16	71	62	19	13	29	258	447	188	625	300	393	655	206	294	555	220	327	0.081	0.000	0.445	0.000	0.017	0.000	0.219	0.011	0.000	0.227	0	0	0	626	0	0.0057	0.0000	15.31	0.00	566.8
1639	0	2998238	24	95	24	11	103	49	18	93	73	23	14	34	267	481	202	648	330	416	729	256	362	593	277	383	0.143	0.000	0.520	0.000	0.009	0.001	0.100	0.026	0.000	0.201	0	0	0	1173	32	0.0068	0.0000	0.00	0.00	1014.6
1640	0	2616266	21	81	24	10	97	52	16	70	60	19	13	29	255	440	188	618	293	388	644	201	285	548	213	321	0.229	0.000	0.241	0.000	0.000	0.000	0.285	0.022	0.000	0.223	0	0	0	0	0	0.0000	0.0000	8.60	0.00	0.0
1641	0	1949811	21	81	24	9	93	51	16	67	54	19	13	28	248	425	188	603	277	377	626	190	267	533	200	311	0.086	0.000	0.607	0.000	0.001	0.000	0.110	0.012	0.000	0.185	0	0	0	0	0	0.0037	0.0000	11.54	0.00	0.0
1642	1	4306531	21	69	24	9	91	55	13	52	51	16	11	24	236	389	174	553	261	337	551	168	194	471	142	290	0.067	0.000	0.647	0.000	0.005	0.000	0.052	0.043	0.000	0.186	0	0	0	0	713	0.0030	0.0000	20.83	2.56	0.0
1643	0	2217947	17	56	21	8	79	47	11	47	48	11	7	24	193	286	114	434	211	233	508	144	161	472	124	280	0.011	0.000	0.781	0.000	0.006	0.000	0.133	0.000	0.004	0.065	0	0	0	0	1205	0.0037	0.0000	26.76	0.31	0.0
1644	0	4649237	18	63	23	9	87	50	13	51	48	13	8	23	208	314	130	478	227	270	508	151	164	473	121	270	0.109	0.007	0.449	0.000	0.024	0.000	0.165	0.007	0.009	0.229	0	0	0	0	2653	0.0129	0.0000	64.92	19.89	0.0
1645	0	2611743	17	61	20	8	87	44	13	57	58	10	7	17	169	258	99	405	195	219	464	153	143	472	108	228	0.072	0.001	0.645	0.006	0.044	0.011	0.022	0.009	0.000	0.189	0	0	0	127	2371	0.0330	0.3829	121.15	44.65	560.7
1646	1	1061177	21	74	24	9	92	57	15	61	53	18	11	28	244	414	185	591	270	359	612	178	242	511	175	304	0.144	0.000	0.384	0.000	0.003	0.000	0.209	0.006	0.034	0.220	0	0	0	564	1589	0.0035	0.0000	48.82	7.73	511.5
1647	0	5678364	39	128	25	17	134	66	26	96	82	33	19	45	308	574	235	772	430	506	1040	465	629	731	491	589	0.008	0.000	0.949	0.000	0.012	0.001	0.014	0.000	0.000	0.016	0	0	320	0	25	0.0069	0.0000	1.97	1.47	740.4
1648	0	4468372	41	127	26	16	134	71	26	89	80	32	18	45	304	583	238	776	408	481	1065	486	656	804	525	601	0.002	0.000	0.971	0.000	0.011	0.000	0.011	0.000	0.000	0.005	0	0	338	0	78	0.0062	0.0000	1.01	0.73	774.0
1649	0	8223452	33	111	26	12	118	72	32	90	81	32	18	43	301	533	214	729	339	432	1116	446	678	900	539	600	0.000	0.000	0.982	0.000	0.011	0.000	0.002	0.000	0.000	0.005	0	0	331	0	44	0.0059	0.0000	1.99	1.02	786.8
1650	0	5686105	31	114	26	12	122	67	28	87	77	32	18	44	299	542	222	740	372	455	1041	445	620	782	489	578	0.012	0.000	0.958	0.000	0.001	0.000	0.025	0.000	0.000	0.005	0	0	0	0	757	0.0015	0.0000	2.40	0.19	0.0
1651	0	7302057	44	127	27	19	131	73	28	91	85	33	19	46	325	662	266	835	447	507	1144	519	713	889	589	636	0.000	0.000	0.981	0.000	0.014	0.000	0.000	0.000	0.000	0.005	0	0	499	0	0	0.0062	0.0000	0.50	0.30	1181.3
1652	0	4552981	24	102	25	11	111	64	24	82	74	29	16	39	293	520	210	725	353	447	974	374	547	743	425	510	0.013	0.000	0.875	0.000	0.000	0.000	0.054	0.000	0.001	0.056	0	0	0	0	739	0.0015	0.0000	2.99	0.00	0.0
1653	0	10745427	36	111	25	14	116	70	31	94	84	33	19	46	317	604	238	776	394	470	1147	481	701	901	571	627	0.000	0.000	0.982	0.000	0.012	0.000	0.001	0.000	0.000	0.005	0	0	325	0	0	0.0065	0.0000	0.63	0.00	865.5
1654	0	2769316	24	94	24	11	107	64	18	77	66	22	14	32	278	482	196	692	328	433	823	265	407	619	300	401	0.001	0.000	0.916	0.000	0.000	0.000	0.034	0.000	0.000	0.050	0	0	0	0	48	0.0000	0.0000	2.49	0.00	0.0
1655	0	3362700	25	89	24	10	106	65	17	72	59	19	12	29	268	450	191	673	305	403	700	210	314	528	221	337	0.005	0.000	0.896	0.000	0.000	0.000	0.073	0.000	0.000	0.027	0	0	0	0	294	0.0005	0.0000	2.29	0.36	0.0
1656	0	6389122	28	97	26	11	113	68	23	80	68	24	14	33	276	474	199	696	312	412	879	294	456	656	332	433	0.002	0.000	0.929	0.000	0.036	0.001	0.008	0.000	0.000	0.025	0	0	797	0	184	0.0167	0.0000	2.72	0.46	1866.4
1657	0	7049808	24	88	24	10	106	65	17	72	59	19	12	28	267	448	191	672	305	404	709	211	317	519	218	340	0.016	0.000	0.766	0.000	0.003	0.000	0.065	0.000	0.000	0.150	0	0	28	839	225	0.0047	0.0000	10.40	0.24	535.9
1658	0	13152558	37	117	27	13	126	74	33	90	85	33	19	45	293	531	218	734	326	428	1163	448	705	938	554	609	0.000	0.000	0.950	0.000	0.000	0.000	0.007	0.000	0.001	0.042	0	0	20	0	22	0.0002	0.0000	1.24	0.57	48.4
1659	0	10537854	39	117	28	13	127	73	32	94	90	35	19	52	297	548	229	752	343	434	1217	463	742	991	593	627	0.000	0.000	0.973	0.000	0.000	0.000	0.001	0.000	0.000	0.026	0	0	0	0	0	0.0000	0.0000	0.00	0.00	0.0
1660	0	17168331	37	117	29	13	126	76	28	89	87	33	17	58	312	580	242	783	375	448	1158	421	683	962	559	568	0.001	0.000	0.968	0.000	0.000	0.000	0.000	0.000	0.000	0.031	0	0	0	0	0	0.0000	0.0000	0.00	0.05	0.0
1661	0	4678822	55	70	27	15	95	45	7	33	65	25	22	16	135	293	133	440	226	216	266	113	133	230	81	125	0.013	0.001	0.691	0.000	0.043	0.001	0.094	0.030	0.018	0.110	0	0	0	0	2531	0.0219	0.0000	92.90	24.18	71.6
1662	0	4550421	52	55	26	13	86	40	7	33	64	25	22	16	120	243	98	379	185	184	263	110	132	225	78	115	0.021	0.049	0.396	0.002	0.076	0.018	0.067	0.058	0.215	0.098	0	0	0	0	2595	0.0502	0.6593	79.18	46.06	2636.0
1663	1	5407287	57	65	30	15	93	48	10	38	73	28	23	24	126	254	103	391	195	199	264	122	150	245	91	134	0.002	0.002	0.909	0.000	0.031	0.000	0.031	0.005	0.000	0.019	0	0	0	0	2129	0.0166	0.0000	37.41	11.43	1098.1
1664	0	8123699	67	93	40	19	120	71	15	44	83	32	27	33	146	319	139	473	262	252	287	142	184	283	118	165	0.000	0.000	0.878	0.000	0.000	0.000	0.009	0.014	0.001	0.098	0	0	0	0	1234	0.0006	0.0000	27.50	0.30	0.0
1665	1	5163179	54	57	28	12	107	56	18	41	70	29	30	26	119	236	90	376	217	206	266	121	172	261	116	146	0.022	0.010	0.744	0.000	0.042	0.001	0.070	0.036	0.012	0.063	0	0	0	0	2447	0.0203	0.5810	59.30	12.39	879.4
1666	0	9233237	63	81	36	17	107	61	13	41	78	31	25	29	138	292	124	438	231	228	275	134	169	265	106	152	0.005	0.002	0.799	0.000	0.046	0.004	0.026	0.009	0.001	0.107	0	0	0	0	2315	0.0213	0.0000	58.91	12.57	534.7
1667	0	6184294	58	67	31	15	108	57	16	43	76	30	29	29	125	250	101	390	227	215	280	128	176	268	117	150	0.040	0.002	0.693	0.000	0.016	0.000	0.101	0.018	0.018	0.112	0	0	0	0	2219	0.0120	0.0000	31.13	8.60	152.4
1668	0	7454654	53	52	26	13	89	45	9	36	65	28	25	20	119	244	101	371	195	186	249	111	139	233	84	124	0.017	0.002	0.524	0.000	0.041	0.003	0.062	0.037	0.187	0.127	0	0	0	0	2732	0.0194	0.0000	42.86	27.91	906.9
1669	1	6226012	54	66	27	15	95	46	7	35	64	27	24	18	132	284	126	427	222	211	259	113	139	234	85	130	0.026	0.000	0.452	0.000	0.024	0.000	0.056	0.060	0.191	0.192	0	0	0	0	1801	0.0134	0.1606	32.08	7.88	895.2
1670	0	3215790	52	50	26	13	94	48	12	39	65	29	27	22	117	239	98	367	203	190	237	110	147	236	94	130	0.005	0.000	0.862	0.000	0.021	0.000	0.035	0.021	0.000	0.056	0	0	0	0	2164	0.0128	0.0000	55.11	6.71	0.0
1671	0	2458663	49	44	23	11	97	47	14	40	62	29	29	24	110	208	74	339	192	181	231	106	157	237	105	132	0.001	0.000	0.877	0.000	0.036	0.000	0.053	0.011	0.000	0.022	0	0	0	0	2688	0.0195	0.0000	37.73	13.91	0.0
1672	0	4319307	35	29	19	7	88	41	5	38	59	34	31	20	122	248	105	357	199	164	238	121	166	279	108	161	0.009	0.000	0.797	0.000	0.027	0.002	0.062	0.032	0.006	0.063	0	0	0	547	1252	0.0129	0.0000	85.95	19.07	894.9
1673	0	3712604	55	55	28	15	93	50	11	38	67	29	27	22	122	261	115	387	214	199	242	112	141	237	87	127	0.011	0.000	0.767	0.000	0.016	0.000	0.031	0.067	0.000	0.107	0	0	0	0	2365	0.0125	0.0000	49.02	25.03	0.0
1674	0	3127279	51	49	26	13	93	48	11	39	62	30	27	22	117	238	96	361	197	185	228	107	144	234	93	130	0.024	0.001	0.533	0.000	0.069	0.007	0.082	0.014	0.038	0.231	0	0	0	0	4609	0.0343	0.0000	65.28	29.65	106.4
1675	0	6135071	33	28	18	8	87	39	5	39	60	34	30	19	127	262	117	371	215	161	243	124	169	285	111	162	0.019	0.000	0.547	0.000	0.027	0.001	0.043	0.036	0.230	0.096	0	0	0	689	887	0.0108	0.3260	70.14	12.04	628.3
1676	0	10529786	36	29	19	8	89	41	5	38	58	35	31	20	120	241	100	348	192	163	233	118	165	276	107	160	0.027	0.002	0.625	0.000	0.029	0.002	0.061	0.071	0.088	0.095	0	0	0	239	2253	0.0151	0.0000	40.50	22.17	576.0
1677	0	6851117	51	47	25	12	101	50	15	42	60	26	29	25	110	205	70	321	198	183	236	107	160	248	114	133	0.001	0.000	0.855	0.000	0.007	0.000	0.005	0.012	0.000	0.121	0	0	0	0	1410	0.0067	0.1460	3.73	0.74	0.0
1678	0	4680714	32	28	19	8	89	40	5	39	59	34	29	18	123	254	112	359	210	148	234	125	171	288	112	166	0.018	0.000	0.501	0.000	0.035	0.001	0.055	0.087	0.197	0.105	0	0	0	510	1596	0.0155	0.0000	89.45	21.05	405.4
1679	0	4213157	42	29	20	6	92	44	5	40	56	38	32	22	113	223	86	322	169	158	211	102	153	251	97	150	0.017	0.009	0.351	0.001	0.121	0.009	0.034	0.121	0.237	0.100	0	0	0	820	2596	0.0526	0.0000	180.07	146.61	2727.7
1680	0	6315109	41	29	19	7	92	44	5	40	56	38	32	21	114	227	89	326	173	160	213	107	159	261	101	156	0.022	0.024	0.333	0.011	0.125	0.046	0.030	0.158	0.111	0.139	0	0	0	837	2884	0.0869	0.0000	243.55	159.88	2151.5
1681	0	12381699	35	30	18	9	91	43	5	40	58	36	31	20	124	256	112	360	208	168	223	121	172	285	111	167	0.031	0.000	0.485	0.000	0.031	0.001	0.058	0.053	0.169	0.172	0	0	0	386	1901	0.0135	0.0000	50.80	18.16	626.7
1682	1	8756709	39	29	18	8	91	43	5	40	55	37	32	21	114	225	86	322	170	157	207	103	154	253	97	152	0.009	0.029	0.073	0.000	0.062	0.003	0.013	0.080	0.657	0.074	0	0	0	95	1758	0.0255	0.0000	89.43	56.91	784.6
1683	1	9747430	36	29	17	10	90	43	4	41	56	37	32	19	117	230	88	326	176	152	201	113	165	270	104	161	0.018	0.000	0.147	0.000	0.027	0.000	0.029	0.052	0.615	0.111	0	0	0	276	1360	0.0097	0.0000	66.74	18.48	406.4
1684	0	6345230	47	41	24	11	98	46	10	40	54	30	29	23	110	204	70	305	175	165	184	89	133	215	97	124	0.037	0.000	0.322	0.000	0.053	0.000	0.078	0.082	0.331	0.096	0	0	0	0	2532	0.0188	0.0000	83.33	21.17	610.7
1685	0	6364518	32	29	19	8	90	42	5	40	58	35	30	19	129	272	124	378	227	169	229	123	172	288	112	167	0.031	0.000	0.741	0.000	0.015	0.000	0.045	0.011	0.001	0.155	0	0	0	0	1785	0.0109	0.0000	48.24	4.85	0.0
1686	0	4502102	31	27	17	8	88	41	4	40	56	35	30	18	119	235	93	332	185	148	210	118	168	278	108	164	0.052	0.000	0.441	0.000	0.035	0.003	0.065	0.046	0.007	0.353	0	0	0	176	2416	0.0157	0.0000	63.98	17.37	152.1
1687	0	2599618	36	29	17	10	89	43	4	42	55	37	32	19	116	228	85	323	173	147	194	111	163	266	102	159	0.080	0.000	0.262	0.000	0.026	0.000	0.052	0.044	0.336	0.201	0	0	0	455	2315	0.0123	0.0000	81.17	22.84	657.1
1688	0	6271324	42	37	23	10	96	45	8	40	51	32	28	23	107	201	69	288	162	155	157	78	121	195	91	119	0.008	0.004	0.232	0.002	0.064	0.009	0.007	0.087	0.568	0.019	0	0	0	0	2435	0.0301	0.0000	61.58	22.24	245.2
1689	0	12308792	43	38	23	11	96	45	10	39	51	30	27	23	106	198	66	279	164	154	153	77	120	187	93	116	0.014	0.000	0.300	0.001	0.042	0.003	0.033	0.049	0.497	0.060	0	0	0	0	2291	0.0178	0.0000	37.94	32.56	564.9
1690	0	912370	58	69	29	20	96	45	7	29	65	23	20	13	135	260	118	387	206	197	307	118	135	233	86	125	0.013	0.000	0.837	0.000	0.000	0.000	0.018	0.008	0.000	0.124	0	0	0	0	0	0.0000	0.0000	0.00	0.00	0.0
1691	0	2628492	59	67	28	20	88	44	6	30	65	23	19	16	126	244	109	372	188	179	287	109	120	220	68	109	0.010	0.000	0.822	0.000	0.000	0.000	0.018	0.022	0.000	0.128	0	0	0	0	0	0.0002	0.0000	1.12	0.16	0.0
1692	0	629894	58	66	29	20	94	49	9	35	72	27	22	24	126	241	100	372	201	193	274	123	144	242	89	129	0.007	0.000	0.841	0.000	0.000	0.000	0.000	0.014	0.000	0.138	0	0	0	0	0	0.0000	0.0000	0.00	0.00	0.0
1693	0	1801127	43	38	22	7	72	35	6	31	62	23	23	13	114	222	90	338	165	147	271	112	132	232	84	124	0.020	0.000	0.789	0.000	0.029	0.000	0.048	0.016	0.000	0.098	0	0	0	0	1485	0.0182	0.0000	25.52	1.63	0.0
1694	0	3413471	53	50	26	13	74	34	4	30	63	21	18	14	117	227	87	354	154	160	272	103	122	208	68	110	0.017	0.032	0.525	0.013	0.187	0.041	0.043	0.030	0.033	0.079	0	0	0	0	5388	0.1124	0.0000	234.93	133.69	134.6
1695	0	3044133	55	53	27	14	81	36	5	32	66	24	18	16	120	233	94	370	170	175	267	108	126	222	71	113	0.045	0.011	0.520	0.001	0.113	0.008	0.099	0.029	0.001	0.174	0	0	0	0	4307	0.0440	0.0000	149.21	44.65	1176.1
1696	0	1551861	42	37	22	7	73	35	6	31	62	23	23	14	115	223	91	339	167	147	270	113	135	234	86	126	0.021	0.000	0.803	0.000	0.012	0.000	0.034	0.035	0.000	0.096	0	0	0	0	1517	0.0129	0.0000	25.06	4.83	0.0
1697	0	355195	56	60	27	16	98	49	13	39	72	30	25	28	120	228	86	358	203	194	263	125	155	254	102	140	0.056	0.000	0.710	0.000	0.000	0.000	0.076	0.025	0.000	0.132	0	0	0	0	0	0.0000	0.0000	0.00	0.00	0.0
1698	0	1471062	55	53	27	14	82	36	5	32	67	25	18	17	121	233	94	371	173	177	264	110	128	225	73	115	0.004	0.010	0.808	0.000	0.059	0.000	0.039	0.001	0.000	0.079	0	0	0	0	4424	0.0255	0.0000	113.28	9.83	0.0
1699	0	2136107	44	39	23	8	69	35	5	30	62	22	22	12	112	216	83	334	160	148	276	110	125	225	77	118	0.021	0.003	0.712	0.000	0.052	0.000	0.112	0.003	0.005	0.093	0	0	0	0	1772	0.0238	0.0000	14.78	10.78	0.0
1700	0	2540433	51	49	25	12	75	35	4	30	62	22	18	13	117	225	88	351	156	159	277	103	116	209	66	108	0.007	0.000	0.663	0.000	0.057	0.000	0.046	0.007	0.122	0.099	0	0	0	0	3722	0.0300	0.0000	114.13	82.26	0.0
1701	0	2050618	54	56	27	15	87	41	9	35	68	26	22	22	119	228	87	359	177	179	249	117	136	234	84	124	0.001	0.000	0.866	0.000	0.019	0.000	0.067	0.030	0.000	0.016	0	0	0	0	4246	0.0168	0.0000	56.12	3.03	0.0
1702	0	3896293	42	37	22	7	73	35	6	31	62	23	23	14	115	222	90	339	167	147	269	113	136	235	87	127	0.026	0.000	0.707	0.000	0.017	0.001	0.062	0.073	0.000	0.114	0	0	0	0	1387	0.0116	0.0000	16.99	5.84	0.0
1703	0	2324410	53	50	26	13	74	34	4	30	63	21	18	14	117	227	87	354	154	160	272	103	122	208	68	110	0.038	0.023	0.317	0.017	0.185	0.059	0.134	0.053	0.011	0.163	0	0	0	0	6976	0.1179	0.0000	270.73	309.64	3448.6
1704	0	2406968	45	37	22	8	75	35	6	32	62	24	24	15	112	216	83	334	165	149	269	113	135	233	85	128	0.034	0.000	0.766	0.000	0.004	0.000	0.057	0.001	0.015	0.124	0	0	0	0	905	0.0043	0.0000	11.16	0.90	0.0
1705	0	3346517	63	81	36	18	108	61	13	40	77	30	25	29	137	289	122	435	232	226	272	134	167	265	106	151	0.001	0.000	0.956	0.000	0.008	0.000	0.011	0.000	0.000	0.023	0	0	0	0	1865	0.0067	0.0000	54.70	4.37	0.0
1706	0	2625543	55	52	27	14	81	36	5	32	66	24	18	16	120	233	94	369	170	174	267	108	126	221	71	113	0.036	0.013	0.569	0.001	0.130	0.015	0.107	0.038	0.000	0.090	0	0	0	0	4688	0.0575	0.0000	139.40	75.64	2184.7
1707	0	3658417	32	31	21	6	85	37	6	33	65	29	26	18	119	238	107	348	192	146	286	127	153	268	101	142	0.011	0.023	0.794	0.000	0.035	0.000	0.021	0.021	0.014	0.080	0	0	0	0	2168	0.0148	0.0000	7.18	1.71	0.0
1708	0	4271083	32	30	21	6	86	37	6	34	66	29	26	18	120	241	109	349	195	147	284	128	156	272	102	145	0.004	0.000	0.823	0.000	0.009	0.000	0.018	0.011	0.010	0.126	0	0	0	0	1899	0.0054	0.0000	4.97	1.86	0.0
1709	0	1784317	55	60	28	14	89	45	10	38	72	28	24	24	122	241	96	374	183	191	260	120	148	241	90	132	0.005	0.001	0.709	0.000	0.200	0.002	0.032	0.012	0.000	0.038	0	0	0	0	6159	0.0650	0.0000	174.05	101.09	2436.1
1710	0	912813	33	34	20	6	82	36	7	32	62	29	27	17	116	228	99	340	182	137	279	125	151	265	98	141	0.012	0.000	0.708	0.000	0.004	0.001	0.015	0.071	0.021	0.170	0	0	0	0	1424	0.0018	0.0000	7.67	4.48	0.0
1711	0	2118293	53	61	26	14	90	44	7	34	63	26	23	17	128	269	117	406	209	197	261	113	138	233	86	129	0.000	0.000	0.953	0.000	0.010	0.000	0.003	0.003	0.000	0.031	0	0	0	0	2046	0.0058	0.0000	37.36	0.73	0.0
1712	0	3210686	59	69	32	15	109	57	15	42	77	30	28	29	127	255	104	394	229	216	278	130	173	269	115	150	0.006	0.000	0.884	0.000	0.010	0.000	0.082	0.001	0.000	0.017	0	0	0	0	1706	0.0071	0.0000	51.72	2.12	0.0
1713	0	2440000	51	47	25	12	81	37	7	32	63	25	22	16	113	217	81	347	163	167	263	108	130	222	76	110	0.023	0.000	0.664	0.000	0.034	0.000	0.095	0.010	0.062	0.112	0	0	0	0	3685	0.0219	0.0000	90.74	17.73	178.3
1714	0	2318114	46	40	22	9	82	40	7	35	58	28	26	19	113	219	84	337	172	158	251	110	144	237	93	136	0.000	0.000	0.942	0.000	0.015	0.000	0.005	0.000	0.000	0.037	0	0	0	0	2211	0.0099	0.0000	80.34	8.69	0.0
1715	0	4339462	55	59	29	14	105	53	15	40	72	29	28	27	120	232	88	365	213	200	270	122	170	264	114	143	0.026	0.003	0.751	0.000	0.016	0.000	0.103	0.007	0.006	0.089	0	0	0	0	2956	0.0143	0.0000	38.44	8.38	0.0
1716	0	2109738	53	51	26	13	87	43	9	35	65	27	24	19	117	238	97	366	187	183	253	110	136	229	81	118	0.014	0.000	0.834	0.001	0.020	0.001	0.052	0.008	0.000	0.070	0	0	0	0	2850	0.0157	0.0000	60.22	27.39	0.0
1717	0	1891441	49	49	24	12	83	41	7	33	61	26	24	17	118	235	95	360	182	170	257	112	140	234	89	131	0.001	0.000	0.838	0.000	0.023	0.000	0.011	0.004	0.006	0.117	0	0	0	0	712	0.0116	0.0000	29.65	3.37	337.6
1718	0	1427605	47	44	23	11	81	40	7	34	60	26	25	18	114	222	86	342	173	160	253	111	141	234	90	132	0.025	0.000	0.696	0.000	0.020	0.002	0.085	0.060	0.000	0.113	0	0	0	0	2774	0.0120	0.0000	124.66	7.92	413.7
1719	0	2494821	35	29	19	7	82	37	7	36	62	30	28	18	114	229	97	339	185	137	262	122	158	269	104	150	0.005	0.000	0.382	0.001	0.057	0.001	0.004	0.026	0.079	0.445	0	0	0	0	2192	0.0222	0.0000	0.40	0.00	0.0
1720	0	2425761	52	59	26	13	92	45	8	36	63	27	24	19	126	263	111	398	207	197	254	112	141	235	86	132	0.009	0.000	0.634	0.000	0.038	0.001	0.033	0.001	0.012	0.272	0	0	0	0	994	0.0154	0.0000	24.18	2.23	764.9
1721	0	776039	47	43	23	10	86	43	9	38	61	29	26	21	112	214	77	333	172	165	240	110	149	239	90	137	0.027	0.010	0.349	0.000	0.113	0.010	0.047	0.007	0.047	0.390	0	0	0	0	5936	0.0498	0.0000	135.17	18.15	2977.4
1722	0	1656973	50	46	25	12	95	47	13	40	66	28	28	23	113	222	87	355	199	188	244	112	153	239	99	132	0.002	0.000	0.767	0.000	0.016	0.000	0.030	0.021	0.051	0.112	0	0	0	0	2334	0.0126	0.0000	58.15	7.22	0.0
1723	0	1721467	51	48	25	11	103	52	18	42	67	28	31	25	110	207	73	344	202	189	275	113	181	260	122	141	0.024	0.000	0.706	0.000	0.016	0.000	0.144	0.011	0.000	0.100	0	0	0	0	3689	0.0146	0.0000	132.33	13.61	481.5
1724	0	3000347	43	39	22	8	83	41	8	36	58	30	26	19	112	216	82	334	171	160	243	107	143	234	94	134	0.025	0.016	0.542	0.000	0.063	0.004	0.069	0.044	0.010	0.227	0	0	0	0	3530	0.0301	0.3333	98.73	14.76	327.7
1725	0	1503860	42	35	22	7	84	40	8	37	57	31	27	20	111	214	80	330	171	158	242	107	146	236	96	137	0.019	0.004	0.606	0.000	0.054	0.000	0.035	0.056	0.000	0.226	0	0	0	0	4596	0.0232	0.0000	103.86	25.34	0.0
1726	0	2221554	51	49	25	11	103	52	18	42	67	28	31	25	112	212	77	350	205	193	270	115	176	259	119	141	0.085	0.023	0.554	0.000	0.058	0.000	0.102	0.014	0.014	0.150	0	0	0	0	3372	0.0323	0.0000	53.67	12.91	0.0
1727	0	2138863	51	50	26	11	100	51	16	40	68	28	30	24	114	219	81	356	203	193	258	116	165	251	110	139	0.012	0.017	0.816	0.000	0.033	0.001	0.046	0.012	0.002	0.062	0	0	0	0	3126	0.0196	0.0000	62.46	10.63	0.0
1728	0	3122720	52	50	26	13	94	48	12	39	67	29	27	22	117	240	100	370	206	193	243	112	148	238	93	130	0.041	0.000	0.690	0.000	0.004	0.000	0.175	0.021	0.000	0.069	0	0	0	0	1578	0.0067	0.0000	38.02	7.22	0.0
1729	0	3034863	52	52	26	11	104	53	18	41	68	28	31	25	114	220	81	358	209	197	266	117	172	258	116	142	0.049	0.000	0.682	0.000	0.019	0.001	0.078	0.031	0.040	0.099	0	0	0	0	1237	0.0119	0.0000	78.10	10.49	351.9
1730	0	1657756	48	45	24	11	87	44	9	38	62	29	26	21	114	223	84	343	180	171	241	110	148	239	89	135	0.023	0.000	0.629	0.000	0.104	0.004	0.059	0.013	0.001	0.167	0	0	0	0	4036	0.0397	0.0000	124.77	39.17	1531.6
1731	0	2384922	35	28	19	7	83	37	7	37	62	31	28	18	114	229	97	339	186	138	256	121	161	271	106	154	0.021	0.046	0.580	0.000	0.214	0.005	0.066	0.003	0.010	0.055	0	0	0	0	4066	0.0703	0.0000	116.62	24.51	0.0
1732	0	2924134	49	44	24	11	96	47	14	40	64	28	28	23	110	209	76	343	193	182	238	109	157	238	103	133	0.011	0.000	0.827	0.000	0.043	0.000	0.059	0.007	0.000	0.054	0	0	0	0	3213	0.0204	0.0000	26.82	9.90	0.0
1733	0	2217647	42	38	22	7	84	41	8	37	58	31	27	20	111	214	80	331	171	160	239	106	145	234	95	135	0.049	0.014	0.587	0.000	0.089	0.001	0.088	0.008	0.040	0.125	0	0	0	0	2822	0.0373	0.0000	113.45	10.09	456.8
1734	0	1408826	43	33	21	7	84	39	7	36	56	31	27	20	111	214	81	328	170	156	245	108	148	240	97	140	0.004	0.000	0.819	0.000	0.044	0.000	0.019	0.000	0.000	0.115	0	0	0	0	4987	0.0207	0.0000	127.83	27.31	0.0
1735	0	780950	43	30	21	7	84	38	7	36	54	31	27	20	111	214	81	326	170	153	249	110	152	245	99	145	0.006	0.000	0.906	0.000	0.000	0.000	0.003	0.007	0.000	0.078	0	0	0	0	0	0.0000	0.0000	0.00	0.00	0.0
1736	0	2059615	42	37	22	7	84	41	8	37	58	31	27	20	111	214	80	330	171	160	238	106	144	235	95	135	0.015	0.018	0.478	0.000	0.113	0.010	0.049	0.021	0.219	0.077	0	0	0	0	4332	0.0529	0.0000	48.73	18.27	231.5
1737	0	985011	34	26	20	8	82	36	7	37	62	31	27	18	115	228	95	336	187	129	262	125	164	277	109	157	0.003	0.003	0.556	0.001	0.229	0.034	0.012	0.010	0.011	0.142	0	0	0	0	7375	0.0999	0.0000	148.60	98.61	28.5
1738	0	1300681	34	27	19	7	83	37	7	37	62	31	28	18	114	229	97	338	187	134	259	123	162	274	107	155	0.023	0.004	0.759	0.000	0.099	0.000	0.050	0.004	0.001	0.060	0	0	0	0	5377	0.0403	0.0000	166.07	29.36	0.0
1739	0	955226	34	27	19	7	83	37	7	37	62	31	28	18	114	229	97	339	187	134	257	123	163	275	107	156	0.015	0.151	0.407	0.001	0.273	0.032	0.026	0.004	0.012	0.079	0	0	0	0	5217	0.1300	0.0000	103.97	46.59	1258.0
1740	0	3985160	36	28	19	7	83	36	6	35	61	31	27	18	115	227	99	337	189	127	255	129	166	283	108	156	0.010	0.000	0.804	0.000	0.016	0.000	0.005	0.011	0.058	0.094	0	0	0	0	0	0.0079	0.0000	4.87	2.43	0.0
1741	0	2652136	47	43	23	10	87	43	9	38	61	29	26	21	112	216	79	335	174	166	237	109	148	238	91	136	0.010	0.008	0.696	0.000	0.105	0.004	0.053	0.001	0.007	0.117	0	0	0	0	3328	0.0418	0.0000	66.45	29.70	1529.7
1742	0	1482992	52	50	26	11	103	52	18	41	67	28	31	25	113	216	78	353	207	194	261	115	171	256	115	141	0.035	0.029	0.664	0.000	0.069	0.007	0.116	0.008	0.005	0.066	0	0	0	0	3926	0.0463	0.0000	81.39	12.59	0.0
1743	0	323222	41	31	21	6	88	42	7	39	56	34	30	21	111	214	79	322	167	156	229	104	151	246	97	145	0.031	0.000	0.682	0.000	0.000	0.000	0.028	0.023	0.000	0.237	0	0	0	0	0	0.0000	0.0000	6.04	1.50	0.0
1744	0	1887908	34	29	18	8	85	39	6	38	61	33	29	19	123	251	110	361	205	154	249	123	166	279	108	159	0.016	0.016	0.584	0.000	0.069	0.002	0.109	0.058	0.079	0.067	0	0	0	515	2060	0.0265	0.0000	185.24	25.14	1458.4
1745	0	725396	32	24	18	7	84	36	6	38	61	33	28	18	115	230	99	339	190	128	248	126	169	285	112	162	0.012	0.000	0.321	0.000	0.072	0.005	0.021	0.027	0.213	0.329	0	0	0	0	4655	0.0269	0.0000	85.97	107.29	0.0
1746	0	946759	38	31	21	7	89	43	7	39	57	35	30	22	110	213	77	323	166	157	215	100	148	242	96	142	0.011	0.000	0.783	0.000	0.044	0.000	0.031	0.004	0.000	0.127	0	0	0	0	4727	0.0278	0.0000	14.78	2.84	0.0
1747	0	2865813	34	29	18	8	87	40	5	39	60	34	30	19	129	267	119	377	218	167	243	124	169	284	110	162	0.006	0.000	0.825	0.000	0.011	0.000	0.059	0.011	0.018	0.070	0	0	0	226	334	0.0064	0.0000	89.45	15.27	144.5
1748	0	956347	49	45	24	11	95	47	12	40	58	30	28	23	112	214	77	338	186	176	214	101	149	231	101	132	0.000	0.000	0.849	0.000	0.044	0.000	0.008	0.008	0.000	0.091	0	0	0	0	4518	0.0300	0.0000	85.92	2.32	0.0
1749	0	1001960	48	44	24	11	94	47	11	40	58	30	28	23	112	213	76	336	182	173	210	100	147	229	100	132	0.011	0.000	0.679	0.000	0.029	0.001	0.029	0.008	0.003	0.239	0	0	0	0	4273	0.0213	0.0000	97.37	11.38	0.0
1750	0	1600930	33	27	18	8	86	38	5	39	60	34	29	19	123	252	111	362	207	151	245	125	169	284	111	162	0.011	0.000	0.876	0.000	0.018	0.001	0.043	0.007	0.013	0.031	0	0	0	782	405	0.0102	0.0000	142.12	17.14	505.0
1751	0	2601618	36	29	19	7	88	41	5	37	59	34	31	20	118	235	96	343	186	162	235	117	163	273	106	159	0.015	0.000	0.862	0.000	0.039	0.001	0.047	0.002	0.011	0.024	0	0	0	606	2614	0.0182	0.0000	54.77	8.40	932.1
1752	0	870866	50	46	25	11	101	50	17	41	62	27	30	24	110	206	70	333	200	186	245	107	171	253	113	135	0.014	0.000	0.920	0.000	0.005	0.000	0.010	0.015	0.000	0.034	0	0	0	0	0	0.0065	0.0000	12.62	5.96	0.0
1753	0	1009892	38	31	21	7	89	43	7	39	57	35	30	22	110	213	77	323	166	157	215	100	148	242	96	142	0.022	0.000	0.882	0.000	0.038	0.000	0.016	0.004	0.000	0.037	0	0	0	0	4176	0.0169	0.0000	55.05	3.45	0.0
1754	0	1093007	44	37	22	9	90	44	8	39	55	33	28	22	111	212	76	325	169	160	214	100	146	232	96	137	0.011	0.052	0.766	0.000	0.042	0.000	0.002	0.025	0.016	0.086	0	0	0	0	2121	0.0324	0.0000	36.44	8.43	0.0
1755	0	1534014	45	39	22	9	90	44	8	39	55	33	28	22	111	212	76	326	170	161	214	100	145	229	96	136	0.006	0.000	0.853	0.000	0.041	0.000	0.014	0.022	0.000	0.065	0	0	0	0	3136	0.0162	0.6519	36.18	5.80	0.0
1756	0	3004557	35	29	19	7	85	38	6	38	61	32	29	18	121	245	106	356	199	151	250	122	164	277	107	157	0.013	0.000	0.617	0.000	0.061	0.001	0.054	0.052	0.126	0.075	0	0	0	223	1826	0.0188	0.0000	116.35	38.94	399.1
1757	0	927731	32	24	18	7	84	36	6	38	61	33	28	18	115	230	99	339	190	128	247	126	169	285	112	162	0.007	0.000	0.770	0.000	0.034	0.002	0.030	0.002	0.000	0.155	0	0	0	0	3607	0.0169	0.0000	67.97	7.83	0.0
1758	0	2740417	49	44	25	11	100	49	16	41	62	27	30	24	110	206	70	333	198	185	238	106	168	248	111	134	0.003	0.009	0.835	0.000	0.073	0.003	0.010	0.012	0.001	0.054	0	0	0	0	1242	0.0268	0.0000	7.63	10.46	0.0
1759	0	1617874	38	31	21	7	89	43	7	39	57	35	30	22	110	213	77	323	166	157	215	100	148	242	96	142	0.006	0.000	0.849	0.000	0.031	0.000	0.021	0.011	0.000	0.081	0	0	0	0	3666	0.0200	0.0000	43.62	2.38	0.0
1760	0	2023842	47	43	24	11	93	46	10	40	57	31	28	23	112	213	76	334	180	171	211	100	147	229	99	133	0.008	0.000	0.635	0.000	0.033	0.001	0.056	0.004	0.116	0.148	0	0	0	0	2957	0.0191	0.0000	30.01	3.70	264.5
1761	0	3017997	52	48	26	12	102	51	17	42	61	27	30	25	110	205	70	325	200	186	247	109	167	256	117	135	0.002	0.000	0.962	0.000	0.003	0.000	0.011	0.001	0.003	0.019	0	0	0	0	442	0.0017	0.0000	6.41	0.01	0.0
1762	0	2141745	32	24	18	7	84	36	6	38	61	33	28	18	115	230	99	339	190	128	247	126	169	285	112	162	0.024	0.017	0.598	0.000	0.101	0.002	0.039	0.021	0.081	0.119	0	0	0	538	4442	0.0385	0.0000	149.11	22.84	409.7
1763	0	2512034	45	39	22	9	90	44	8	39	55	33	28	22	111	212	76	326	170	161	214	100	145	229	96	136	0.023	0.013	0.703	0.000	0.053	0.000	0.066	0.019	0.032	0.092	0	0	0	0	2132	0.0231	0.7962	30.19	6.78	104.4
1764	0	1386114	42	36	22	8	90	44	8	39	56	34	29	22	111	212	76	325	168	159	214	100	146	234	96	138	0.003	0.023	0.838	0.000	0.038	0.001	0.017	0.035	0.000	0.046	0	0	0	0	1129	0.0169	0.0000	43.77	6.60	30.2
1765	0	3352055	44	38	22	9	91	44	7	40	55	34	29	22	111	210	75	321	166	158	204	95	139	224	92	133	0.009	0.001	0.669	0.000	0.037	0.001	0.019	0.038	0.080	0.145	0	0	0	0	1957	0.0172	0.0000	20.63	10.42	32.9
1766	0	795783	32	26	19	8	86	38	5	38	59	33	29	18	116	232	97	337	189	127	239	125	170	286	112	164	0.041	0.000	0.630	0.000	0.207	0.001	0.060	0.000	0.000	0.061	0	0	0	373	5164	0.0655	0.0000	284.26	52.63	170.2
1767	0	1505670	43	37	22	8	91	45	7	40	56	35	30	22	110	210	74	316	163	156	195	91	134	221	89	131	0.008	0.000	0.767	0.000	0.029	0.001	0.002	0.064	0.000	0.128	0	0	0	0	1096	0.0100	0.0000	17.86	3.00	0.0
1768	0	2714473	42	29	20	6	91	44	6	40	55	37	32	22	112	217	80	318	164	154	209	99	148	243	94	145	0.009	0.000	0.872	0.000	0.028	0.000	0.026	0.011	0.010	0.044	0	0	0	0	2773	0.0132	0.0000	102.73	14.17	0.0
1769	0	1099343	42	35	22	8	92	45	6	41	56	36	31	22	110	209	74	313	160	154	188	88	130	218	86	129	0.009	0.000	0.718	0.000	0.017	0.000	0.009	0.028	0.000	0.219	0	0	0	0	1093	0.0065	0.0000	13.48	0.63	0.0
1770	0	3284996	48	42	24	11	98	47	11	40	56	30	29	23	110	206	71	316	179	169	198	94	141	225	100	127	0.031	0.000	0.502	0.001	0.081	0.008	0.058	0.016	0.212	0.091	0	0	0	0	4063	0.0350	0.0000	85.01	19.08	1122.2
1771	0	1359574	46	40	23	10	95	45	10	41	54	31	29	22	110	207	72	318	175	166	192	92	137	221	96	126	0.021	0.000	0.799	0.000	0.050	0.001	0.054	0.028	0.000	0.046	0	0	0	0	4371	0.0244	0.0000	66.19	11.96	335.3
1772	0	4804938	52	47	25	13	102	49	13	42	58	25	27	25	110	204	68	309	196	179	223	106	150	239	113	132	0.010	0.000	0.865	0.000	0.001	0.000	0.011	0.010	0.000	0.104	0	0	0	0	1107	0.0013	0.4162	2.63	0.16	0.0
1773	0	1982298	32	27	19	8	87	39	5	38	58	33	29	18	117	233	96	335	189	127	234	125	170	287	112	165	0.017	0.000	0.798	0.000	0.045	0.000	0.039	0.001	0.003	0.095	0	0	0	1574	2837	0.0181	0.0000	93.29	4.94	323.1
1774	0	2717860	42	30	20	7	92	45	6	40	54	38	32	23	111	211	75	312	159	152	185	88	133	222	85	132	0.025	0.010	0.535	0.000	0.137	0.005	0.052	0.005	0.004	0.227	0	0	0	0	3129	0.0526	0.0000	91.75	17.49	0.0
1775	0	3336533	45	39	23	9	93	44	9	41	53	32	29	22	110	208	73	318	170	163	185	90	132	218	93	125	0.016	0.006	0.322	0.003	0.101	0.018	0.044	0.028	0.358	0.103	0	0	0	0	4023	0.0524	0.0000	102.55	35.10	936.7
1776	0	2110062	42	29	20	7	92	45	6	40	54	38	32	23	111	214	77	316	160	153	192	93	139	231	88	138	0.017	0.020	0.275	0.076	0.225	0.154	0.017	0.008	0.095	0.112	0	0	0	645	6940	0.2509	0.0000	498.48	352.68	3803.1
1777	0	821095	49	43	24	11	99	47	11	40	56	29	29	23	110	205	70	310	180	169	196	94	139	224	101	126	0.041	0.000	0.698	0.000	0.093	0.002	0.046	0.019	0.005	0.095	0	0	0	0	4520	0.0423	0.0000	166.45	13.36	0.0
1778	0	3885135	40	29	18	8	91	44	5	40	55	38	32	22	113	220	82	317	165	155	199	97	146	241	92	144	0.013	0.036	0.106	0.040	0.240	0.117	0.017	0.048	0.279	0.105	0	0	0	705	3960	0.1989	0.0000	261.87	300.21	2895.1
1779	0	6108250	47	41	23	11	98	46	10	39	53	28	28	23	109	203	68	302	175	165	180	89	130	209	97	122	0.047	0.001	0.413	0.000	0.033	0.001	0.099	0.071	0.233	0.102	0	0	0	0	2181	0.0144	0.0000	31.95	8.30	0.0
1780	0	5366807	43	37	23	10	96	45	8	41	51	33	29	23	109	205	71	302	165	158	169	82	124	205	91	121	0.016	0.004	0.488	0.003	0.103	0.016	0.044	0.019	0.115	0.191	0	0	0	0	4444	0.0500	0.1863	87.99	68.17	1155.4
1781	0	3678071	51	43	24	13	100	47	11	40	56	24	26	23	110	202	65	294	194	171	194	96	131	214	105	125	0.025	0.000	0.732	0.000	0.028	0.001	0.039	0.011	0.002	0.161	0	0	0	0	2149	0.0132	0.0000	11.32	2.92	0.0
1782	0	3745383	31	27	18	8	88	41	4	39	57	34	30	18	121	243	102	344	197	146	224	123	170	285	111	164	0.017	0.000	0.594	0.000	0.036	0.001	0.050	0.005	0.002	0.294	0	0	0	1213	2317	0.0162	0.0000	63.65	15.90	0.0
1783	0	1796812	49	42	24	12	101	46	11	40	54	26	27	23	110	202	66	299	184	170	188	93	132	211	99	123	0.002	0.000	0.904	0.000	0.039	0.004	0.011	0.007	0.000	0.034	0	0	0	0	3287	0.0187	0.0000	9.18	1.46	0.0
1784	0	4115412	50	41	23	13	101	46	11	39	53	25	27	22	110	201	64	291	186	168	179	90	125	202	97	121	0.016	0.058	0.569	0.000	0.095	0.002	0.046	0.014	0.007	0.194	0	0	0	0	3501	0.0383	0.0000	12.34	9.10	0.0
1785	0	2372463	37	29	16	10	90	43	5	41	54	37	32	20	114	221	82	316	166	154	196	96	146	241	92	145	0.023	0.178	0.088	0.000	0.245	0.011	0.019	0.026	0.327	0.084	0	0	0	718	3391	0.1115	0.0000	173.87	92.93	1954.6
1786	0	694405	50	41	23	13	101	46	11	39	52	26	27	22	110	201	64	291	181	167	174	87	125	199	93	120	0.010	0.012	0.744	0.000	0.148	0.004	0.016	0.022	0.001	0.043	0	0	0	0	5470	0.0649	0.0000	46.78	2.72	0.0
1787	0	2919565	33	28	17	8	88	42	4	41	56	35	31	18	118	233	91	329	181	148	205	116	167	274	107	162	0.030	0.000	0.149	0.000	0.035	0.002	0.095	0.000	0.050	0.639	0	0	0	608	3327	0.0157	0.0000	73.32	23.46	202.1
1788	0	2894249	36	29	16	10	90	43	5	41	54	37	32	20	114	222	83	316	167	153	197	100	149	247	94	148	0.041	0.000	0.203	0.000	0.042	0.001	0.050	0.010	0.541	0.112	0	0	0	0	2374	0.0162	0.0000	111.93	26.23	0.0
1789	0	4153217	46	40	23	11	98	45	10	39	51	28	27	23	109	202	67	294	171	162	166	84	123	197	94	119	0.013	0.000	0.780	0.000	0.014	0.000	0.056	0.008	0.000	0.129	0	0	0	0	2065	0.0076	0.0000	45.27	4.90	0.0
1790	0	3325554	37	29	16	10	90	43	5	41	54	37	32	20	114	221	82	316	166	154	197	97	147	242	92	146	0.024	0.000	0.314	0.000	0.059	0.007	0.043	0.018	0.451	0.085	0	0	0	0	3353	0.0236	0.0000	135.88	52.49	957.2
1791	0	2544316	40	33	22	9	93	45	7	40	52	34	29	22	107	202	68	287	157	150	158	75	120	193	88	118	0.006	0.045	0.719	0.001	0.085	0.016	0.010	0.021	0.017	0.081	0	0	0	0	2487	0.0481	0.0000	65.88	20.17	0.0
1792	0	3634977	37	28	19	9	90	43	5	41	55	36	31	21	111	210	74	299	159	150	177	89	134	224	88	133	0.031	0.000	0.194	0.000	0.043	0.002	0.060	0.003	0.569	0.099	0	0	0	0	1596	0.0187	0.0000	52.14	6.08	442.4
1793	0	3979919	45	39	24	12	97	44	11	39	51	27	26	22	105	196	64	272	167	153	151	75	119	178	92	114	0.004	0.000	0.776	0.000	0.022	0.000	0.021	0.025	0.091	0.060	0	0	0	0	2617	0.0148	0.0000	42.10	5.43	34.0
1794	0	1341393	46	39	23	12	97	44	12	38	52	24	26	21	107	197	63	268	175	156	154	77	119	175	93	114	0.006	0.000	0.790	0.000	0.021	0.003	0.004	0.018	0.003	0.154	0	0	0	0	1940	0.0114	0.0000	50.90	2.53	0.0
1795	0	2653493	38	31	20	9	91	44	7	40	52	34	29	22	107	202	68	286	156	148	160	79	123	200	88	122	0.025	0.002	0.447	0.000	0.106	0.013	0.029	0.038	0.246	0.094	0	0	0	0	4174	0.0450	0.3769	72.87	31.74	401.7
1796	0	1519308	41	36	23	10	95	45	9	39	50	31	27	23	103	195	64	269	159	150	145	75	120	184	94	116	0.020	0.000	0.558	0.000	0.044	0.003	0.057	0.020	0.206	0.092	0	0	0	0	2203	0.0194	0.0000	72.66	35.35	0.0
1797	0	3501041	35	29	19	9	90	43	6	41	55	35	30	21	110	207	71	294	158	149	173	90	133	222	90	132	0.014	0.004	0.058	0.004	0.113	0.031	0.019	0.029	0.689	0.040	0	0	0	0	2679	0.0647	0.0000	65.70	7.63	755.5
1798	0	1948836	46	39	23	12	97	44	12	38	52	24	26	21	107	197	63	269	177	157	157	78	119	175	94	114	0.013	0.000	0.653	0.000	0.027	0.000	0.033	0.003	0.217	0.053	0	0	0	0	2243	0.0121	0.0000	48.08	10.05	0.0
1799	0	1637776	43	37	23	11	96	45	10	39	50	29	27	23	104	195	64	270	162	151	147	75	120	181	93	115	0.006	0.007	0.387	0.000	0.098	0.002	0.017	0.015	0.115	0.354	0	0	0	0	3030	0.0351	0.0000	45.39	10.68	0.0
1800	0	3314054	46	39	23	12	97	44	12	38	52	25	26	21	106	196	63	269	172	155	153	76	119	176	93	114	0.009	0.000	0.666	0.000	0.051	0.003	0.030	0.004	0.157	0.080	0	0	0	0	3840	0.0223	0.0000	82.04	30.35	376.5
1801	0	3111811	43	37	24	11	96	43	11	38	51	26	26	22	103	192	62	260	162	149	153	75	120	176	94	113	0.021	0.002	0.574	0.000	0.066	0.001	0.031	0.064	0.145	0.097	0	0	0	0	4408	0.0263	0.0000	74.92	13.77	288.0
1802	0	694866	41	35	23	10	95	42	10	37	52	25	26	21	100	186	60	244	156	144	154	76	121	173	96	113	0.014	0.000	0.522	0.000	0.076	0.003	0.040	0.027	0.000	0.318	0	0	0	0	2738	0.0293	0.0000	32.72	5.10	0.0
1803	0	1208961	42	35	23	10	96	43	11	37	52	23	25	21	100	188	60	245	162	148	159	76	123	170	92	111	0.001	0.000	0.616	0.001	0.030	0.001	0.003	0.034	0.048	0.265	0	0	0	0	1647	0.0127	0.0000	28.32	1.61	0.0
1804	0	3028789	44	37	23	11	97	44	12	38	52	24	26	21	104	193	62	258	169	152	157	77	120	173	92	113	0.007	0.000	0.463	0.000	0.048	0.001	0.023	0.067	0.338	0.053	0	0	0	0	2234	0.0181	0.0000	60.78	21.58	51.6
1805	0	797723	41	35	23	10	95	42	10	37	52	24	26	21	100	186	60	244	157	145	156	76	121	172	95	112	0.021	0.000	0.679	0.000	0.052	0.000	0.046	0.093	0.012	0.096	0	0	0	0	2216	0.0252	0.0000	89.25	18.16	0.0
1806	0	1774533	45	37	23	12	97	44	12	38	53	23	26	21	104	193	61	258	171	154	160	78	122	173	95	113	0.008	0.000	0.681	0.000	0.016	0.000	0.009	0.022	0.163	0.101	0	0	0	0	1178	0.0086	0.0000	24.79	2.19	0.0
1807	0	1026618	41	35	23	10	95	42	10	37	52	25	26	21	100	186	60	244	156	144	154	76	121	173	96	113	0.004	0.000	0.519	0.000	0.024	0.003	0.007	0.027	0.000	0.416	0	0	0	0	1811	0.0152	0.0000	15.70	8.39	0.0
1808	0	3229880	35	29	21	9	89	43	5	41	56	35	31	20	112	213	76	303	162	151	188	100	146	243	95	144	0.011	0.008	0.195	0.000	0.036	0.000	0.045	0.008	0.628	0.071	0	0	0	0	1645	0.0143	0.0000	95.61	17.28	66.5
1809	0	2862517	48	43	24	11	94	47	11	40	57	30	28	23	112	213	76	334	180	171	208	99	146	228	99	132	0.010	0.000	0.831	0.000	0.023	0.002	0.050	0.020	0.000	0.064	0	0	0	0	1819	0.0127	0.0000	14.35	1.41	0.0
1810	0	43388598	79	82	40	15	118	49	33	78	163	72	35	61	293	625	229	930	403	334	640	413	441	602	380	542	0.000	0.000	0.606	0.000	0.000	0.000	0.000	0.000	0.000	0.394	0	0	0	0	0	0.0000	0.0000	0.02	0.00	0.0
1811	0	18056204	52	47	26	7	94	47	21	32	91	68	32	55	187	414	145	682	244	247	525	330	226	368	266	379	0.017	0.000	0.662	0.000	0.000	0.000	0.005	0.001	0.000	0.315	0	0	0	0	0	0.0000	0.0000	0.00	0.00	0.0
1812	0	31160930	55	60	33	9	98	52	23	39	96	70	32	53	207	461	160	750	288	289	546	344	270	437	299	419	0.015	0.000	0.812	0.000	0.000	0.000	0.007	0.007	0.000	0.159	0	0	0	0	0	0.0000	0.0000	0.00	0.00	0.0
1813	0	40628788	54	55	31	8	95	48	24	41	85	71	32	48	217	480	157	777	283	291	496	328	233	372	257	359	0.009	0.000	0.682	0.000	0.000	0.000	0.001	0.002	0.000	0.306	0	0	0	0	0	0.0000	0.0000	0.00	0.00	0.0
1814	0	25276211	85	89	40	17	120	58	37	81	169	72	39	59	320	665	234	964	402	394	727	424	452	700	422	612	0.002	0.000	0.463	0.000	0.000	0.000	0.001	0.000	0.000	0.535	0	0	0	0	0	0.0000	0.0000	0.02	0.00	0.0
1815	0	32412010	74	77	34	15	106	63	35	70	158	73	39	54	304	611	201	890	395	396	716	387	376	703	364	563	0.012	0.000	0.721	0.000	0.000	0.000	0.008	0.002	0.001	0.256	0	0	0	0	0	0.0000	0.0000	0.02	0.00	0.0
1816	0	18783106	98	104	45	20	123	73	36	81	160	76	41	70	370	748	251	1040	439	472	894	428	463	890	485	763	0.001	0.000	0.309	0.000	0.000	0.000	0.001	0.000	0.000	0.690	0	0	0	0	0	0.0000	0.0000	0.03	0.00	0.0
1817	0	14093773	64	61	27	11	101	58	25	42	130	70	33	55	259	543	195	837	379	353	527	362	283	464	303	431	0.006	0.000	0.706	0.000	0.000	0.000	0.008	0.000	0.009	0.270	0	0	0	0	0	0.0000	0.0000	0.11	0.00	0.0
1818	0	33555546	79	84	36	17	114	65	32	64	141	75	40	60	280	548	180	859	361	362	760	387	391	740	388	594	0.002	0.000	0.775	0.000	0.000	0.000	0.002	0.000	0.000	0.221	0	0	0	0	0	0.0000	0.0000	0.05	0.00	0.0
1819	0	20317346	48	47	26	7	94	46	27	42	72	72	34	39	191	441	134	719	230	258	460	318	241	363	244	342	0.001	0.000	0.790	0.000	0.000	0.000	0.000	0.001	0.000	0.208	0	0	0	0	0	0.0000	0.0000	0.00	0.00	0.0
1820	0	28825260	57	62	35	10	101	55	24	40	93	73	33	44	231	514	172	841	337	332	581	339	302	489	320	443	0.020	0.000	0.789	0.000	0.000	0.000	0.011	0.000	0.000	0.180	0	0	0	0	0	0.0001	0.0000	0.00	0.00	0.0
1821	0	29485290	46	45	25	7	92	46	27	39	75	71	33	37	186	435	130	713	220	258	467	302	249	370	249	352	0.001	0.000	0.887	0.000	0.000	0.000	0.001	0.002	0.000	0.109	0	0	0	0	0	0.0000	0.0000	0.00	0.00	0.0
1822	0	13128213	56	59	34	10	102	52	24	42	87	74	33	40	231	517	167	848	335	328	571	327	302	484	316	438	0.007	0.000	0.550	0.000	0.000	0.000	0.017	0.000	0.000	0.426	0	0	0	0	0	0.0000	0.0000	0.00	0.00	0.0
1823	0	31688417	49	50	28	8	97	49	25	39	80	72	33	37	212	480	147	783	279	297	512	315	271	415	278	388	0.004	0.000	0.834	0.000	0.000	0.000	0.001	0.000	0.000	0.161	0	0	0	0	0	0.0000	0.0000	0.00	0.00	0.0
1824	0	19958631	121	127	57	24	157	81	48	101	196	79	49	107	327	709	264	1015	439	438	874	433	534	922	651	925	0.001	0.000	0.252	0.000	0.000	0.000	0.002	0.000	0.000	0.745	0	0	0	0	0	0.0000	0.0000	0.03	0.00	0.0
1825	0	33117187	122	137	83	24	186	89	74	131	256	70	37	122	279	672	256	866	514	530	927	519	634	854	682	856	0.007	0.000	0.506	0.002	0.000	0.000	0.004	0.002	0.000	0.479	0	0	0	0	46	0.0020	0.2114	0.02	0.13	14.6
1826	0	20411163	115	123	50	22	145	77	51	100	199	84	57	105	355	731	265	1051	442	448	963	441	573	1041	692	968	0.001	0.000	0.253	0.000	0.000	0.000	0.001	0.000	0.000	0.745	0	0	0	0	0	0.0000	0.0000	0.02	0.00	0.0
1827	0	36349822	38	34	20	3	81	42	29	40	72	72	32	34	161	393	96	627	143	213	482	297	252	373	248	353	0.004	0.000	0.775	0.000	0.000	0.000	0.003	0.002	0.000	0.216	0	0	0	0	4	0.0000	0.0000	0.00	0.00	0.0
1828	0	37183409	100	112	45	21	129	76	44	87	178	88	52	84	394	778	267	1093	463	487	953	439	504	988	538	803	0.003	0.000	0.307	0.000	0.000	0.000	0.002	0.002	0.000	0.686	0	0	0	0	0	0.0001	0.0000	0.01	0.00	0.0
1829	0	32037918	45	45	26	6	91	47	27	39	74	72	33	33	186	438	123	710	212	258	494	290	265	391	262	370	0.004	0.000	0.748	0.000	0.000	0.000	0.000	0.001	0.000	0.246	0	0	0	0	0	0.0000	0.0000	0.00	0.00	0.0
1830	1	34250486	100	114	60	19	157	78	53	111	212	77	38	102	304	710	300	1000	501	502	807	452	539	857	572	757	0.018	0.000	0.514	0.000	0.000	0.000	0.041	0.004	0.000	0.422	0	0	0	0	0	0.0000	0.0000	0.01	0.00	0.0
1831	0	25119854	135	147	85	23	199	89	67	134	250	76	38	129	313	721	311	1001	542	559	898	512	626	874	682	827	0.012	0.000	0.479	0.000	0.002	0.000	0.006	0.001	0.000	0.500	0	0	0	0	12	0.0010	0.0000	0.02	0.00	0.0
1832	0	25347797	137	145	84	25	196	89	65	132	237	78	39	123	366	842	378	1148	574	595	904	500	633	931	667	815	0.003	0.000	0.226	0.000	0.000	0.000	0.020	0.000	0.000	0.751	0	0	0	0	0	0.0000	0.0000	0.02	0.00	0.0
1833	0	23896756	137	153	91	27	208	113	89	149	287	69	44	137	349	810	362	1008	661	597	1059	651	763	1130	817	923	0.010	0.000	0.314	0.000	0.001	0.000	0.007	0.001	0.000	0.668	0	0	0	0	88	0.0005	0.0000	0.02	0.00	0.0
1834	1	25965868	92	112	58	15	156	75	58	123	224	80	41	112	325	738	319	1026	513	486	900	516	650	1031	676	811	0.005	0.000	0.636	0.000	0.000	0.000	0.012	0.007	0.000	0.340	0	0	0	0	0	0.0000	0.0000	0.02	0.00	0.0
1835	0	29886222	36	29	18	1	71	51	32	42	69	74	30	32	171	417	94	619	145	218	499	297	246	376	246	355	0.001	0.000	0.607	0.002	0.007	0.004	0.002	0.004	0.000	0.373	0	0	0	0	457	0.0066	0.0000	0.32	0.09	0.0
1836	0	21125486	61	61	37	13	114	51	27	45	97	80	39	37	257	562	176	927	373	355	908	397	451	792	488	661	0.005	0.000	0.588	0.000	0.000	0.000	0.001	0.003	0.000	0.402	0	0	0	0	0	0.0000	0.0000	0.00	0.00	0.0
1837	0	21160743	51	47	28	10	104	53	24	50	103	82	41	38	214	493	158	882	343	339	708	361	371	642	401	545	0.004	0.000	0.853	0.000	0.018	0.004	0.004	0.000	0.000	0.117	0	0	287	0	0	0.0104	0.0000	0.00	0.00	318.7
1838	1	37237840	105	134	70	18	180	84	73	137	252	85	48	119	397	892	431	1212	637	590	1092	652	785	1250	797	896	0.002	0.000	0.754	0.000	0.000	0.000	0.003	0.002	0.000	0.240	0	0	0	0	0	0.0000	0.0000	0.01	0.00	0.0
1839	0	37628943	48	48	26	8	93	43	26	41	91	78	36	34	216	503	153	815	329	325	627	322	341	532	344	476	0.004	0.000	0.743	0.000	0.000	0.000	0.007	0.003	0.000	0.242	0	0	1	0	0	0.0000	0.0000	0.00	0.00	1.0
1840	0	23452431	37	32	20	2	75	45	31	40	73	74	31	30	174	423	105	653	171	235	503	301	262	372	251	365	0.008	0.000	0.643	0.000	0.000	0.000	0.001	0.000	0.000	0.348	0	0	0	0	120	0.0000	0.0000	0.00	0.00	0.0
1841	0	29030699	39	38	21	5	79	39	30	38	79	75	33	30	183	449	127	712	229	265	523	299	284	397	270	388	0.008	0.000	0.507	0.000	0.000	0.000	0.003	0.001	0.000	0.482	0	0	0	0	74	0.0000	0.0000	0.00	0.00	0.0
1842	1	47507838	77	91	48	15	149	73	38	77	163	111	61	58	353	721	259	1186	498	434	888	452	477	861	490	697	0.008	0.001	0.573	0.000	0.014	0.003	0.014	0.000	0.001	0.387	0	0	224	0	50	0.0082	0.0000	0.67	0.27	287.9
1843	0	24767479	114	124	61	18	164	86	53	107	201	88	54	99	365	761	296	1140	505	492	872	481	582	974	616	783	0.002	0.000	0.416	0.000	0.000	0.000	0.013	0.000	0.000	0.569	0	0	0	0	0	0.0000	0.0000	0.02	0.00	0.0
1844	0	35470366	63	70	40	13	132	63	29	55	122	93	49	43	300	639	210	1067	463	411	798	391	412	731	432	607	0.005	0.000	0.775	0.000	0.007	0.003	0.004	0.001	0.000	0.204	0	0	124	0	87	0.0051	0.0000	0.01	0.00	137.2
1845	0	27571335	46	50	26	8	93	44	25	42	99	80	38	34	216	506	155	842	334	336	667	325	361	571	367	503	0.003	0.000	0.823	0.000	0.013	0.007	0.000	0.000	0.000	0.154	0	0	204	0	0	0.0092	0.0000	0.00	0.00	192.1
1846	0	13310330	109	123	60	17	163	77	53	106	193	94	59	98	401	809	305	1258	511	495	868	474	569	968	614	762	0.001	0.000	0.706	0.000	0.000	0.000	0.002	0.000	0.000	0.291	0	0	0	0	0	0.0000	0.0000	0.04	0.00	0.0
1847	0	16112178	60	65	41	12	114	53	29	44	98	84	41	38	263	589	191	964	417	372	715	336	382	632	397	541	0.002	0.000	0.638	0.000	0.000	0.000	0.000	0.000	0.000	0.359	0	0	0	0	0	0.0000	0.0000	0.00	0.00	0.0
1848	1	19020345	102	116	69	18	172	88	45	80	170	116	62	64	432	844	315	1338	553	471	906	434	482	875	508	701	0.003	0.000	0.544	0.000	0.000	0.000	0.003	0.000	0.000	0.450	0	0	0	0	0	0.0000	0.0000	0.00	0.00	0.0
1849	0	23471896	41	43	22	6	81	36	29	38	84	76	34	29	189	460	141	754	271	285	519	291	295	394	270	395	0.001	0.000	0.699	0.000	0.000	0.000	0.000	0.003	0.000	0.296	0	0	0	0	185	0.0000	0.0000	0.04	0.00	0.0
1850	0	14797124	76	91	54	15	150	69	41	65	146	105	56	57	377	761	250	1219	535	450	940	408	472	848	496	692	0.004	0.000	0.342	0.000	0.000	0.000	0.001	0.000	0.000	0.653	0	0	0	0	0	0.0000	0.0000	0.00	0.00	0.0
1851	0	18817349	87	106	65	15	160	74	55	86	188	117	66	82	427	828	270	1326	528	436	1096	467	545	999	599	804	0.001	0.000	0.651	0.000	0.000	0.000	0.001	0.000	0.000	0.347	0	0	0	0	0	0.0000	0.0000	0.00	0.00	0.0
1852	0	19386799	54	73	45	11	111	63	33	45	129	87	41	53	240	552	171	938	391	355	838	371	442	703	462	603	0.012	0.000	0.535	0.000	0.000	0.000	0.009	0.105	0.000	0.338	0	0	0	0	217	0.0000	0.0000	0.00	0.00	0.0
1853	0	21690867	81	109	59	16	166	73	50	95	186	100	52	87	364	723	250	1231	498	449	1018	484	545	942	630	789	0.001	0.000	0.696	0.000	0.000	0.000	0.004	0.005	0.000	0.294	0	0	0	0	0	0.0000	0.0000	0.43	0.00	0.0
1854	0	38225750	72	107	78	15	139	78	57	63	174	96	51	85	294	634	188	1045	442	374	1169	404	586	933	622	786	0.005	0.000	0.149	0.000	0.000	0.000	0.001	0.000	0.000	0.845	0	0	0	0	0	0.0000	0.0000	0.00	0.00	0.0
1855	0	40136677	75	107	81	16	134	81	39	33	121	82	38	57	267	592	180	945	413	368	848	335	451	660	464	581	0.004	0.000	0.394	0.000	0.000	0.000	0.001	0.000	0.000	0.601	0	0	0	0	206	0.0000	0.0000	0.00	0.00	0.0
1856	1	16522964	65	93	49	15	148	69	39	80	159	84	46	75	295	644	208	1062	487	446	852	450	497	827	566	702	0.029	0.000	0.696	0.000	0.004	0.000	0.029	0.002	0.000	0.240	0	0	0	0	332	0.0018	0.0605	1.87	0.01	8.8
1857	1	16236825	68	95	51	16	160	68	37	78	158	79	44	82	303	673	230	1067	526	475	847	471	507	837	591	723	0.023	0.000	0.769	0.000	0.020	0.000	0.045	0.000	0.000	0.143	0	0	0	0	1534	0.0089	0.2464	5.34	1.57	22.1
1858	0	16592185	69	99	54	17	158	69	41	79	164	83	44	80	299	668	229	1066	519	483	896	473	523	847	591	724	0.000	0.000	0.831	0.000	0.000	0.000	0.001	0.001	0.000	0.166	0	0	0	0	277	0.0002	0.0000	1.04	0.03	0.0
1859	1	33909567	63	93	52	14	143	71	42	75	157	84	45	74	270	607	200	986	464	415	913	432	514	828	559	697	0.026	0.000	0.771	0.000	0.015	0.000	0.031	0.023	0.000	0.133	0	0	0	0	744	0.0055	0.3244	0.01	0.00	0.0
1860	1	21021609	79	119	61	20	181	77	52	87	179	86	44	96	328	725	254	1109	517	478	1040	487	615	963	692	831	0.002	0.000	0.677	0.000	0.002	0.000	0.007	0.001	0.000	0.310	0	0	0	0	451	0.0016	0.0000	1.91	1.33	0.0
1861	1	29849430	78	123	62	18	174	79	56	80	187	91	41	95	336	734	251	1127	526	456	1141	479	646	983	701	838	0.003	0.000	0.668	0.000	0.000	0.000	0.002	0.003	0.000	0.323	0	0	0	0	0	0.0007	0.0000	0.03	0.08	0.0
1862	1	21975569	65	103	57	14	146	73	42	67	155	84	45	73	282	625	205	982	456	417	934	430	534	820	563	694	0.008	0.000	0.819	0.000	0.004	0.000	0.016	0.002	0.000	0.151	0	0	0	0	294	0.0017	0.0000	0.03	0.00	0.0
1863	0	21193058	112	159	76	20	187	89	51	149	208	80	36	121	617	1400	653	1492	903	1086	975	682	763	1021	748	866	0.002	0.000	0.646	0.000	0.011	0.000	0.015	0.005	0.000	0.320	0	0	0	0	800	0.0065	0.0000	2.13	0.05	0.0
1864	0	14804192	92	139	63	19	202	77	52	125	187	74	40	85	457	1045	411	1207	745	766	1212	669	819	1212	825	948	0.008	0.000	0.834	0.000	0.005	0.000	0.004	0.000	0.000	0.148	0	0	0	0	1110	0.0044	0.4053	0.00	0.00	0.0
1865	0	26499415	72	117	68	15	153	76	47	50	144	87	47	71	292	640	208	982	440	388	946	399	533	804	546	678	0.009	0.000	0.463	0.000	0.000	0.000	0.003	0.000	0.000	0.525	0	0	0	0	0	0.0000	0.0000	0.02	0.00	0.0
1866	0	18853443	88	142	70	23	190	86	64	85	200	94	39	107	378	816	282	1208	562	500	1255	516	702	1058	768	906	0.001	0.000	0.726	0.000	0.001	0.000	0.001	0.007	0.000	0.264	0	0	0	0	56	0.0004	0.0000	0.04	0.00	0.0
1867	0	23858438	86	138	69	22	190	85	63	88	201	93	37	105	378	815	282	1187	571	516	1243	511	694	1036	755	887	0.001	0.000	0.604	0.000	0.002	0.000	0.000	0.006	0.001	0.385	0	0	0	0	106	0.0008	0.0419	0.04	0.00	0.0
1868	1	38344239	69	105	51	16	170	71	38	83	155	68	33	75	311	690	250	961	484	480	860	460	540	841	578	689	0.024	0.000	0.756	0.000	0.012	0.001	0.035	0.010	0.000	0.162	0	0	0	108	910	0.0078	0.0522	1.42	0.31	143.5
1869	0	15716868	78	128	63	17	185	75	44	86	168	80	34	88	358	784	280	1101	581	558	1021	506	613	925	661	778	0.007	0.000	0.869	0.000	0.010	0.000	0.003	0.000	0.000	0.110	0	0	0	0	1092	0.0058	0.0000	0.03	0.00	0.0
1870	0	36878614	90	148	74	23	201	85	64	86	189	92	37	98	372	793	274	1144	586	539	1158	494	686	1001	722	852	0.003	0.000	0.592	0.000	0.000	0.000	0.001	0.000	0.000	0.403	0	0	0	0	0	0.0000	0.0000	0.04	0.00	0.0
1871	0	36579296	87	144	70	21	196	86	59	86	195	89	34	97	396	852	303	1206	609	556	1164	500	674	992	720	844	0.002	0.000	0.740	0.000	0.000	0.000	0.003	0.000	0.000	0.255	0	0	0	0	140	0.0005	0.0000	0.04	0.00	0.0
1872	0	27959913	121	201	102	22	211	113	53	63	149	86	40	76	429	834	286	1174	680	585	930	413	538	783	545	666	0.006	0.000	0.543	0.000	0.000	0.000	0.001	0.000	0.000	0.450	0	0	0	0	0	0.0000	0.0000	0.04	0.00	0.0
1873	1	27050039	80	134	66	22	190	80	47	77	169	79	32	81	386	823	290	1157	605	580	992	465	603	881	622	736	0.004	0.000	0.877	0.000	0.003	0.000	0.015	0.000	0.000	0.102	0	0	0	0	603	0.0028	0.1479	0.10	0.03	0.0
1874	0	15338665	90	146	77	19	188	86	54	76	165	87	38	84	369	761	252	1108	601	546	1048	453	611	879	620	747	0.013	0.000	0.383	0.000	0.000	0.000	0.000	0.000	0.000	0.603	0	0	0	0	0	0.0000	0.0000	0.04	0.00	0.0
1875	0	25440950	115	197	94	27	224	111	65	80	177	90	37	95	440	892	313	1267	656	590	1141	478	677	966	694	823	0.004	0.000	0.710	0.000	0.000	0.000	0.001	0.000	0.000	0.285	0	0	0	0	0	0.0000	0.0000	0.04	0.00	0.0
1876	1	29854835	82	147	66	18	199	84	39	67	154	68	27	77	404	856	314	1167	605	608	1021	484	646	861	628	742	0.005	0.000	0.839	0.000	0.004	0.000	0.012	0.000	0.000	0.141	0	0	0	0	294	0.0028	0.0000	0.80	0.00	0.0
1877	1	27044309	74	119	62	16	174	77	43	75	147	73	38	75	329	688	236	965	536	533	899	440	569	798	568	682	0.017	0.000	0.812	0.000	0.001	0.000	0.032	0.005	0.000	0.131	0	0	0	0	517	0.0033	0.0000	0.89	0.00	0.0
1878	1	24306719	77	131	63	18	186	78	39	71	145	68	33	77	358	756	270	1048	572	573	910	456	577	794	562	677	0.003	0.000	0.882	0.000	0.003	0.000	0.012	0.002	0.000	0.097	0	0	0	0	220	0.0024	0.0000	0.99	0.04	0.0
1879	0	36914269	83	125	73	11	181	96	55	57	140	79	45	48	332	626	210	813	465	468	717	340	424	569	413	489	0.004	0.000	0.647	0.000	0.000	0.000	0.001	0.002	0.000	0.346	0	0	0	0	0	0.0000	0.0000	0.65	0.00	0.0
1880	1	8209959	62	125	56	20	183	74	32	75	152	62	24	74	402	871	319	1117	536	574	891	450	581	827	584	672	0.009	0.000	0.842	0.000	0.002	0.000	0.089	0.002	0.000	0.058	0	0	0	0	1129	0.0051	0.0000	0.70	0.04	3.7
1881	0	37549992	105	185	81	17	211	117	53	62	152	78	42	65	432	848	301	1090	668	634	899	422	548	733	528	635	0.002	0.000	0.659	0.000	0.000	0.000	0.001	0.001	0.000	0.336	0	0	0	0	0	0.0000	0.0000	0.64	0.00	0.0
1882	0	17848613	89	180	70	21	225	91	45	84	205	88	35	121	461	1018	380	1208	647	712	1005	536	815	810	763	907	0.002	0.000	0.819	0.000	0.000	0.000	0.003	0.000	0.000	0.176	0	0	0	0	40	0.0006	0.0000	0.28	0.00	0.0
1883	0	17599105	111	211	85	20	224	122	60	54	141	77	42	56	459	855	300	1040	708	689	805	362	470	630	454	544	0.001	0.000	0.612	0.000	0.000	0.000	0.001	0.000	0.000	0.386	0	0	0	0	0	0.0000	0.0000	1.36	0.00	0.0
1884	0	29403292	65	90	59	7	161	80	55	54	131	79	50	40	291	548	182	728	382	409	674	332	412	527	401	458	0.001	0.000	0.670	0.000	0.000	0.000	0.000	0.012	0.000	0.316	0	0	0	0	0	0.0000	0.0000	2.18	0.00	0.0
1885	1	23623361	73	135	62	15	193	84	48	66	156	69	33	90	364	789	290	1036	563	571	986	491	654	808	611	727	0.002	0.000	0.801	0.000	0.000	0.000	0.002	0.000	0.000	0.194	0	0	0	0	0	0.0000	0.0000	1.02	0.00	0.0
1886	1	11195260	71	128	60	14	184	77	43	71	157	73	33	84	360	768	280	1036	577	594	970	470	613	795	581	695	0.011	0.000	0.870	0.000	0.000	0.000	0.042	0.000	0.000	0.077	0	0	0	0	372	0.0015	0.0000	2.14	0.09	0.0
1887	1	23184417	61	112	52	15	184	67	32	73	150	62	26	77	353	772	273	1024	526	553	914	455	638	766	578	694	0.030	0.000	0.717	0.000	0.001	0.000	0.156	0.022	0.001	0.073	0	0	0	0	1009	0.0033	0.0863	1.22	0.00	37.8
1888	1	10818766	97	179	77	18	209	107	55	63	148	78	36	83	435	916	347	1226	699	673	981	485	606	793	574	688	0.002	0.000	0.932	0.000	0.000	0.000	0.001	0.001	0.000	0.064	0	0	0	0	180	0.0006	0.0000	2.22	0.00	0.0
1889	1	22148072	99	189	80	20	217	120	58	66	158	73	36	90	440	956	360	1240	716	683	1031	478	634	798	584	698	0.002	0.000	0.793	0.000	0.000	0.000	0.001	0.001	0.000	0.204	0	0	0	0	0	0.0000	0.0000	1.08	0.00	0.0
1890	1	14703725	117	215	93	20	226	139	55	66	159	77	45	76	477	971	363	1267	749	679	1003	453	605	799	579	692	0.004	0.000	0.773	0.000	0.000	0.000	0.000	0.000	0.000	0.223	0	0	0	0	0	0.0000	0.0000	1.63	0.00	0.0
1891	1	25778623	76	150	63	17	212	78	44	80	194	83	35	112	408	907	329	1137	606	653	1007	526	853	783	777	922	0.009	0.000	0.788	0.000	0.000	0.000	0.034	0.000	0.001	0.167	0	0	0	0	257	0.0005	0.0000	0.37	0.00	0.0
1892	1	30760272	71	134	60	15	197	77	41	71	161	68	33	92	369	815	303	1050	562	595	954	478	711	792	637	762	0.050	0.000	0.643	0.000	0.000	0.000	0.195	0.004	0.001	0.107	0	0	0	0	171	0.0005	0.0000	1.06	0.06	27.4
1893	0	27707948	108	221	85	21	238	136	54	66	161	71	36	89	483	1048	389	1288	792	743	1016	464	626	779	571	682	0.004	0.000	0.748	0.000	0.000	0.000	0.009	0.001	0.000	0.238	0	0	0	0	28	0.0001	0.0000	0.00	0.00	0.0
1894	1	19778293	70	131	60	15	196	79	47	66	156	67	34	91	362	802	297	1022	570	591	1009	497	680	796	615	734	0.032	0.000	0.781	0.000	0.001	0.000	0.071	0.001	0.008	0.107	0	0	0	0	363	0.0007	0.0000	1.26	0.00	6.8
1895	1	23304232	78	153	65	16	212	86	42	73	175	74	37	101	383	852	326	1072	601	641	1031	510	751	802	655	784	0.015	0.000	0.803	0.000	0.004	0.000	0.057	0.000	0.001	0.120	0	0	0	0	680	0.0024	0.0000	0.21	0.01	35.7
1896	0	20129406	79	152	66	16	207	91	48	68	162	69	36	95	393	883	322	1101	637	661	1030	479	656	787	593	708	0.019	0.000	0.733	0.000	0.000	0.000	0.017	0.013	0.000	0.218	0	0	0	0	173	0.0005	0.0000	0.00	0.00	0.0
1897	0	8611448	80	159	69	16	210	95	44	68	161	68	38	95	390	876	321	1083	638	655	1025	477	642	774	574	687	0.019	0.000	0.743	0.000	0.001	0.000	0.008	0.009	0.000	0.220	0	0	0	0	383	0.0017	0.2322	0.00	0.00	0.0
1898	0	19232098	88	176	74	17	218	102	57	72	168	72	38	97	453	1029	372	1263	814	784	994	460	639	773	555	669	0.005	0.000	0.932	0.000	0.000	0.000	0.003	0.000	0.000	0.060	0	0	0	0	38	0.0001	0.0520	0.00	0.00	0.0
1899	0	13781333	120	258	93	23	256	149	57	67	158	71	36	86	541	1161	430	1369	960	882	990	456	624	775	562	672	0.006	0.000	0.665	0.000	0.000	0.000	0.001	0.000	0.000	0.328	0	0	0	0	0	0.0000	0.0000	0.00	0.00	0.0
1900	0	33755650	74	150	64	15	210	84	53	80	194	83	42	118	374	832	322	1027	583	607	1139	548	817	858	705	836	0.005	0.000	0.634	0.000	0.000	0.000	0.003	0.003	0.000	0.355	0	0	0	0	144	0.0002	0.0296	0.12	0.00	0.9
1901	0	28131358	82	169	72	16	214	99	45	66	167	70	38	98	400	900	337	1098	662	661	1062	505	694	812	605	721	0.006	0.000	0.529	0.000	0.004	0.000	0.002	0.012	0.000	0.447	0	0	0	0	0	0.0016	0.0000	0.00	0.00	0.0
1902	0	39018008	101	213	83	20	235	119	55	69	167	71	38	98	492	1121	408	1327	910	830	1036	497	687	819	589	707	0.005	0.000	0.810	0.000	0.010	0.000	0.003	0.000	0.000	0.171	0	0	0	0	295	0.0038	0.0000	0.00	0.00	0.0
1903	0	34551602	128	280	100	24	265	153	58	63	153	67	38	83	574	1259	464	1416	1047	904	1026	478	631	786	565	680	0.009	0.000	0.743	0.000	0.000	0.000	0.002	0.000	0.000	0.246	0	0	0	0	0	0.0000	0.0000	1.16	0.00	0.0
1904	0	33291983	80	169	69	16	218	90	62	89	210	89	47	141	398	898	348	1081	625	626	1173	615	914	922	778	911	0.003	0.000	0.554	0.000	0.003	0.000	0.001	0.001	0.000	0.438	0	0	0	0	158	0.0020	0.0000	0.02	0.00	0.0
1905	0	17574700	74	154	64	15	214	79	49	83	202	88	45	138	389	877	339	1064	602	642	1080	559	889	839	763	906	0.008	0.000	0.786	0.000	0.004	0.000	0.005	0.008	0.000	0.188	0	0	0	0	431	0.0033	0.0000	0.34	0.00	48.9
1906	0	31816047	138	296	104	26	271	167	65	63	155	73	40	74	560	1169	435	1319	969	857	995	436	612	778	566	673	0.002	0.000	0.316	0.000	0.000	0.000	0.000	0.000	0.000	0.682	0	0	0	0	0	0.0000	0.0000	1.26	0.00	0.0
1907	0	23361596	120	253	93	23	246	148	56	55	144	72	40	68	515	1066	396	1285	853	789	970	433	584	749	545	650	0.003	0.000	0.605	0.000	0.000	0.000	0.000	0.000	0.000	0.392	0	0	0	0	0	0.0000	0.0000	0.00	0.00	0.0
1908	0	29695801	115	234	90	24	237	139	59	59	153	78	40	75	486	989	368	1224	757	715	980	440	603	770	560	670	0.001	0.000	0.706	0.000	0.000	0.000	0.000	0.001	0.000	0.291	0	0	0	0	0	0.0000	0.0000	0.81	0.00	0.0
1909	1	28006180	88	160	74	18	202	91	43	67	154	71	30	85	428	907	345	1216	676	695	1007	495	666	848	630	751	0.004	0.000	0.866	0.000	0.001	0.000	0.035	0.001	0.000	0.092	0	0	0	0	383	0.0019	0.0000	0.86	0.00	0.0
1910	1	26732495	78	144	65	18	197	83	38	70	157	67	26	82	422	904	335	1195	620	644	1038	490	684	850	634	752	0.015	0.000	0.761	0.000	0.002	0.000	0.118	0.003	0.001	0.099	0	0	0	0	535	0.0031	0.0000	0.90	0.00	7.9
1911	1	33385846	78	154	64	19	208	83	36	72	165	69	26	88	428	933	343	1177	606	653	940	491	695	804	642	764	0.021	0.000	0.788	0.000	0.003	0.000	0.086	0.001	0.000	0.100	0	0	0	0	575	0.0033	0.2097	0.76	0.00	34.8
1912	1	19152621	58	109	51	19	176	66	29	73	144	57	22	72	374	806	290	1090	499	534	853	423	545	789	539	626	0.008	0.000	0.758	0.000	0.005	0.000	0.117	0.011	0.000	0.101	0	0	0	0	1592	0.0060	0.1044	1.46	0.05	72.9
1913	0	27342209	84	165	66	20	220	87	53	110	237	105	41	157	482	1072	402	1242	675	749	1062	604	847	906	825	980	0.013	0.000	0.692	0.000	0.000	0.000	0.009	0.000	0.000	0.285	0	0	0	0	239	0.0005	0.0000	2.31	0.00	0.0
1914	0	21867849	78	160	66	21	211	86	44	90	201	87	34	118	455	1000	374	1212	624	678	1011	534	751	865	724	855	0.012	0.000	0.782	0.000	0.000	0.000	0.040	0.000	0.002	0.163	0	0	0	0	423	0.0009	0.0000	0.63	0.00	0.0
1915	1	12489097	58	115	53	21	177	69	30	75	147	59	23	66	396	854	313	1117	519	553	865	438	538	831	570	640	0.014	0.003	0.684	0.000	0.012	0.001	0.181	0.010	0.000	0.097	0	0	0	0	1049	0.0070	0.0801	7.55	2.87	61.3
1916	0	29114512	77	144	65	21	196	78	37	75	163	70	24	84	436	929	346	1239	618	647	1007	470	661	892	640	744	0.002	0.000	0.881	0.000	0.008	0.000	0.022	0.005	0.000	0.080	0	0	0	0	988	0.0065	0.0000	0.97	0.07	0.0
1917	1	18060917	65	121	54	22	184	67	31	74	151	61	24	68	404	862	313	1162	551	571	883	444	562	855	587	661	0.015	0.000	0.878	0.000	0.006	0.000	0.040	0.001	0.001	0.059	0	0	0	0	953	0.0055	0.0554	2.73	0.40	0.0
1918	1	26234272	57	103	50	18	165	65	29	73	140	58	26	62	332	718	257	989	461	484	818	414	507	788	531	609	0.042	0.000	0.637	0.000	0.004	0.000	0.103	0.013	0.079	0.123	0	0	0	0	990	0.0054	0.1525	8.12	3.30	0.0
1919	1	16295905	61	110	49	20	175	64	29	78	144	59	26	62	367	794	289	1032	499	524	854	438	529	842	571	640	0.047	0.000	0.664	0.000	0.001	0.000	0.141	0.000	0.005	0.142	0	0	0	7	102	0.0014	0.0000	3.63	0.66	9.3
1920	0	24964518	122	245	95	23	246	145	72	63	155	82	40	66	505	1015	373	1193	785	736	838	378	525	681	493	590	0.002	0.000	0.173	0.000	0.000	0.000	0.000	0.000	0.000	0.825	0	0	0	0	0	0.0000	0.0000	1.60	0.00	0.0
1921	0	26104598	94	179	75	16	203	111	55	50	128	72	41	45	416	793	275	975	609	594	699	329	419	549	396	475	0.002	0.000	0.546	0.000	0.000	0.000	0.000	0.000	0.000	0.452	0	0	0	0	0	0.0000	0.0000	1.53	0.00	0.0
1922	0	32524411	74	117	63	10	172	84	54	47	121	75	46	37	347	637	210	801	484	493	673	326	399	518	385	448	0.000	0.000	0.770	0.000	0.000	0.000	0.001	0.001	0.000	0.228	0	0	0	0	0	0.0000	0.0000	1.97	0.00	0.0
1923	0	36165372	91	154	75	13	193	97	57	53	133	76	44	49	378	705	238	879	558	556	736	346	436	585	423	503	0.001	0.000	0.750	0.000	0.000	0.000	0.001	0.002	0.000	0.247	0	0	0	0	0	0.0000	0.0000	0.66	0.00	0.0
1924	0	34163376	77	112	60	11	174	73	52	65	148	80	41	65	316	619	204	833	502	500	850	417	521	706	507	608	0.002	0.000	0.878	0.000	0.000	0.000	0.001	0.002	0.000	0.117	0	0	0	0	0	0.0000	0.0000	0.70	0.00	0.0
1925	0	29052169	113	183	95	18	209	121	57	58	142	82	42	55	414	756	254	950	581	553	766	340	443	611	436	528	0.005	0.000	0.483	0.000	0.000	0.000	0.001	0.001	0.000	0.511	0	0	0	0	0	0.0000	0.0000	0.83	0.00	0.0
1926	0	30186486	130	216	105	20	225	130	59	60	146	85	40	67	452	829	281	1061	659	583	871	376	501	705	498	604	0.008	0.000	0.518	0.000	0.000	0.000	0.002	0.002	0.000	0.469	0	0	0	0	0	0.0000	0.0000	0.81	0.00	0.0
1927	1	26238955	119	201	97	18	216	124	55	69	154	83	38	74	436	816	284	1078	651	591	930	425	562	785	558	670	0.008	0.000	0.669	0.000	0.000	0.000	0.002	0.004	0.000	0.316	0	0	0	0	0	0.0000	0.0000	0.91	0.00	0.0
1928	1	23693880	86	140	71	15	184	89	49	69	151	78	41	74	357	727	257	995	587	565	920	441	577	798	573	686	0.001	0.000	0.873	0.000	0.002	0.000	0.003	0.007	0.000	0.115	0	0	0	0	201	0.0016	0.0000	1.01	0.00	0.0
1929	0	27809513	115	195	94	20	211	115	56	72	156	86	38	80	436	841	289	1149	670	595	988	434	584	829	586	706	0.008	0.000	0.743	0.000	0.000	0.000	0.002	0.001	0.000	0.246	0	0	0	0	0	0.0000	0.0000	0.04	0.00	0.0
1930	1	21548474	80	129	66	15	174	83	52	75	155	81	37	81	358	732	247	1023	568	537	968	444	588	832	592	710	0.008	0.000	0.793	0.000	0.000	0.000	0.002	0.000	0.000	0.196	0	0	0	0	7	0.0002	0.0000	0.01	0.00	0.0
1931	0	22240304	117	211	93	20	225	124	57	69	156	78	41	84	459	937	352	1257	725	668	969	454	597	801	578	693	0.001	0.000	0.791	0.000	0.000	0.000	0.000	0.001	0.000	0.207	0	0	0	0	0	0.0000	0.0000	1.08	0.00	0.0
1932	1	23592287	95	166	80	18	202	94	50	67	150	77	35	87	412	858	321	1176	659	657	904	442	576	783	558	673	0.000	0.000	0.953	0.000	0.001	0.000	0.001	0.002	0.000	0.043	0	0	0	0	0	0.0011	0.0000	1.02	0.00	0.0
[truncated: 1,045 more rows]
