# Supplementary material for: Roads to ruin: conservation threats to a sentinel species across an urban gradient
Source: Ecol Appl. 2017 Oct 18;27(8):2382–96. doi: 10.1002/eap.1615 (PMC6084292; doi:10.1002/eap.1615)
Supplement: Supplementary file 2 [file EAP-27-2382-s002.zip › spawner.data.csv]

ID	site	source	year	n	n.psm
1	Barker Creek	Suquamish	2004	12	5
1	Barker Creek	Suquamish	2008	1	0
3	Big Scandia Creek	Suquamish	2004	1	1
3	Big Scandia Creek	Suquamish	2006	5	1
3	Big Scandia Creek	Suquamish	2008	2	1
3	Big Scandia Creek	Suquamish	2009	3	1
4	Blackjack Creek	Suquamish	2004	125	55
4	Blackjack Creek	Suquamish	2005	50	5
4	Blackjack Creek	Suquamish	2006	1	0
4	Blackjack Creek	Suquamish	2007	1	1
4	Blackjack Creek	Suquamish	2008	2	0
4	Blackjack Creek	Suquamish	2009	1	0
4	Blackjack Creek	Suquamish	2010	3	0
5	Bosworth Creek	WFC_2003	2003	7	0
6	Canyon Creek	WFC_2003	2003	25	2
7	Catherine Creek	WFC_2003	2003	36	1
8	Cherry Creek	WFC_2008	2005	10	4
9	Chico Creek	Suquamish	2004	24	23
9	Chico Creek	Suquamish	2005	15	4
9	Chico Creek	Suquamish	2006	2	2
9	Chico Creek	Suquamish	2007	2	2
9	Chico Creek	Suquamish	2008	3	2
9	Chico Creek	Suquamish	2010	5	3
10	Church Creek	Stillaguamish	2011	5	1
11	Clear Creek WF	Suquamish	2004	4	1
12	Cool Creek	Suquamish	2005	94	0
12	Cool Creek	Suquamish	2006	14	1
12	Cool Creek	Suquamish	2008	35	0
12	Cool Creek	Suquamish	2009	11	0
12	Cool Creek	Suquamish	2010	2	0
14	Curley Creek	Suquamish	2004	104	27
14	Curley Creek	Suquamish	2005	30	8
14	Curley Creek	Suquamish	2006	2	0
14	Curley Creek	Suquamish	2007	9	6
14	Curley Creek	Suquamish	2008	2	0
15	Curley Creek Trib	Suquamish	2004	1	1
15	Curley Creek Trib	Suquamish	2005	9	6
15	Curley Creek Trib	Suquamish	2006	6	0
15	Curley Creek Trib	Suquamish	2007	1	1
15	Curley Creek Trib	Suquamish	2008	3	0
15	Curley Creek Trib	Suquamish	2009	12	0
16	Des Moines Creek	NWFSC	2004	30	19
17	Dickerson Creek	Suquamish	2005	1	0
17	Dickerson Creek	Suquamish	2006	2	0
17	Dickerson Creek	Suquamish	2007	2	1
17	Dickerson Creek	Suquamish	2008	36	2
17	Dickerson Creek	Suquamish	2009	12	1
18	Dogfish Creek	Suquamish	2004	30	4
18	Dogfish Creek	Suquamish	2005	10	3
18	Dogfish Creek	Suquamish	2006	1	0
18	Dogfish Creek	Suquamish	2007	2	1
18	Dogfish Creek	Suquamish	2008	1	0
18	Dogfish Creek	Suquamish	2009	3	1
19	Dogfish Creek NF	Suquamish	2004	19	0
19	Dogfish Creek NF	Suquamish	2005	6	1
19	Dogfish Creek NF	Suquamish	2006	9	0
19	Dogfish Creek NF	Suquamish	2007	13	1
19	Dogfish Creek NF	Suquamish	2008	3	0
19	Dogfish Creek NF	Suquamish	2009	1	0
20	Dry Creek	WFC_2003	2003	70	2
21	Dubuque Creek	WFC_2003	2003	7	0
22	E.F. Griffin	WFC_2003	2003	28	4
23	Eager Beaver	WFC_2003	2003	132	5
24	Fauntleroy Creek	NWFSC	2000	12	3
24	Fauntleroy Creek	NWFSC	2001	9	2
24	Fauntleroy Creek	NWFSC	2002	1	0
24	Fauntleroy Creek	NWFSC	2005	4	3
24	Fauntleroy Creek	NWFSC	2007	4	3
25	Fish Creek	Stillaguamish	2011	153	7
26	Fortson Creek	NWFSC	2002	114	1
27	Gorst Creek	Suquamish	2004	16	3
27	Gorst Creek	Suquamish	2005	8	0
27	Gorst Creek	Suquamish	2006	1	0
27	Gorst Creek	Suquamish	2007	1	1
27	Gorst Creek	Suquamish	2008	7	4
27	Gorst Creek	Suquamish	2009	5	3
27	Gorst Creek	Suquamish	2010	4	2
28	Gorst Creek Trib	Suquamish	2004	5	0
28	Gorst Creek Trib	Suquamish	2009	2	0
29	Grizzly Creek	WFC_2003	2003	161	7
30	Happy Hollow Creek	Stillaguamish	2011	7	0
31	Harris Creek	WFC_2003	2003	5	0
32	Harris Tr. B	WFC_2003	2003	4	0
33	Harris Tr. C	WFC_2003	2003	10	1
34	Harris Tr. D	WFC_2003	2003	5	2
35	Index Creek (E.F. Stossel Cr)	WFC_2003	2003	125	4
36	Jarstad Creek	Suquamish	2006	1	0
36	Jarstad Creek	Suquamish	2007	10	0
37	Johnson Creek	Suquamish	2004	1	1
37	Johnson Creek	Suquamish	2005	1	0
37	Johnson Creek	Suquamish	2006	5	3
37	Johnson Creek	Suquamish	2007	3	1
37	Johnson Creek	Suquamish	2009	1	0
39	Lake Creek	WFC_2003	2003	44	2
40	Lewis Creek	WFC_2003	2003	7	1
42	Longfellow Creek	NWFSC	2000	135	100
42	Longfellow Creek	NWFSC	2001	111	68
42	Longfellow Creek	NWFSC	2002	57	49
42	Longfellow Creek	NWFSC	2003	18	12
42	Longfellow Creek	NWFSC	2004	9	8
42	Longfellow Creek	NWFSC	2005	75	57
42	Longfellow Creek	NWFSC	2006	4	4
42	Longfellow Creek	NWFSC	2007	41	30
42	Longfellow Creek	NWFSC	2008	12	8
42	Longfellow Creek	NWFSC	2009	36	28
43	Lost Creek	Suquamish	2004	1	0
43	Lost Creek	Suquamish	2005	1	0
43	Lost Creek	Suquamish	2006	15	0
43	Lost Creek	Suquamish	2007	3	2
43	Lost Creek	Suquamish	2008	5	0
43	Lost Creek	Suquamish	2009	2	0
44	M.F. Quilceda	WFC_2003	2003	109	0
46	Parish Creek	Suquamish	2007	9	0
46	Parish Creek	Suquamish	2008	1	0
46	Parish Creek	Suquamish	2009	2	0
46	Parish Creek	Suquamish	2010	1	0
47	People's Creek	WFC_2003	2003	114	1
48	Pipers Creek	NWFSC	2000	17	3
48	Pipers Creek	NWFSC	2001	37	26
48	Pipers Creek	NWFSC	2002	10	6
48	Pipers Creek	NWFSC	2003	1	0
48	Pipers Creek	NWFSC	2004	3	1
48	Pipers Creek	NWFSC	2005	4	3
48	Pipers Creek	NWFSC	2006	9	9
48	Pipers Creek	NWFSC	2007	5	1
49	Pond Creek	WFC_2003	2003	58	0
50	Ross Creek	WFC_2003	2003	5	0
51	Son of Deer	WFC_2003	2003	5	0
52	Thornton Creek	NWFSC	2000	33	29
52	Thornton Creek	NWFSC	2001	11	9
52	Thornton Creek	NWFSC	2002	5	4
52	Thornton Creek	NWFSC	2003	2	2
52	Thornton Creek	NWFSC	2004	1	1
52	Thornton Creek	NWFSC	2005	8	4
52	Thornton Creek	NWFSC	2006	4	4
52	Thornton Creek	NWFSC	2007	5	4
52	Thornton Creek	NWFSC	2008	2	2
53	Valhalla Creek	Stillaguamish	2011	6	0
54	Weiss Creek	WFC_2003	2003	48	0
55	Wildcat Creek	Suquamish	2004	2	1
55	Wildcat Creek	Suquamish	2005	3	0
55	Wildcat Creek	Suquamish	2006	26	1
55	Wildcat Creek	Suquamish	2007	8	4
55	Wildcat Creek	Suquamish	2008	52	16
55	Wildcat Creek	Suquamish	2009	4	0
55	Wildcat Creek	Suquamish	2010	6	2
56	Wildcat Creek Trib	Suquamish	2006	4	0
56	Wildcat Creek Trib	Suquamish	2009	4	0
